# Supplementary material for: Common and specific downstream signaling targets controlled by Tlr2 and Tlr5 innate immune signaling in zebrafish
Source: BMC Genomics. 2015 Jul 25;16(1):547. doi: 10.1186/s12864-015-1740-9 (PMC4514945; doi:10.1186/s12864-015-1740-9)
Supplement: Additional file 4: Table S5. — List of responsive genes to Pam3CSK4 without any selection criteria. [file 12864_2015_1740_MOESM4_ESM.xlsx]

## Sheet: Sheet1
chromosome	gene	Ensembl gene-id	Entrez gene-id	ZFIN gene-id	GO accessions	Human homologs	Pam3CSK4_Sample_1.fastq.gz (MEAS)	Pam3CSK4_Sample_1.fastq.gz (MEAS, scaled)	Pam3CSK4_Sample_2.fastq.gz (MEAS)	Pam3CSK4_Sample_2.fastq.gz (MEAS, scaled)	Pam3CSK4_Sample_3.fastq.gz (MEAS)	Pam3CSK4_Sample_3.fastq.gz (MEAS, scaled)	Control_Sample_1.fastq.gz (CTRL)	Control_Sample_1.fastq.gz (CTRL, scaled)	Control_Sample_2.fastq.gz (CTRL)	Control_Sample_2.fastq.gz (CTRL, scaled)	Control_Sample_3.fastq.gz (CTRL)	Control_Sample_3.fastq.gz (CTRL, scaled)	CTRL (scaled)	MEAS (scaled)	MEAS/CTRL or -CTRL/MEAS (scaled)	p-value	p-value (adjusted)	best exon p-value
9	slc35a5	ENSDARG00000000001	368418	ZDB-GENE-030616-55	GO:0006810 (transport), GO:0008643 (carbohydrate transport), GO:0016021 (integral to membrane), GO:0016020 (membrane), GO:0000139 (Golgi membrane), GO:0005351 (sugar:hydrogen symporter activity)	ENSG00000138459 (1.0)	74	102	36	54	247	87	50	37	52	65	109	84	75.4936	81.0269	1.0733	0.709976	1	1
9	ccdc80	ENSDARG00000000002	368419	ZDB-GENE-030616-56	GO:0005576 (extracellular region), GO:0005578 (proteinaceous extracellular matrix)	ENSG00000091986 (1.0)	118	163	146	218	496	176	155	115	96	121	165	127	146.939	185.332	1.26128	0.228484	1	1
4	nrf1	ENSDARG00000000018	64604	ZDB-GENE-001221-1	GO:0006355 (regulation of transcription, DNA-dependent), GO:0007275 (multicellular organismal development), GO:0006351 (transcription, DNA-templated), GO:0060041 (retina development in camera-type eye), GO:0014823 (response to activity), GO:0070417 (cellular response to cold), GO:0005634 (nucleus), GO:0003677 (DNA binding)	ENSG00000106459 (1.0)	522	719	589	879	2343	829	591	440	456	574	769	592	649.667	809.128	1.24545	0.0389765	0.643498	1
4	ube2h	ENSDARG00000000019	368425	ZDB-GENE-030616-67	GO:0016874 (ligase activity), GO:0016881 (acid-amino acid ligase activity)	ENSG00000186591 (0.0)	767	1056	639	954	3620	1281	1176	876	783	986	1261	971	1145.51	1097.15	-1.04407	0.856548	1	1
12	slc9a3r1	ENSDARG00000000068	327272	ZDB-GENE-031006-7	GO:0043113 (receptor clustering), GO:0055078 (sodium ion homeostasis), GO:0006612 (protein targeting to membrane), GO:0005622 (intracellular), GO:0005515 (protein binding)	ENSG00000109062 (0.0)	103	142	118	176	495	175	127	95	122	154	187	144	158.611	164.397	1.03648	0.594852	1	1
24	dap	ENSDARG00000000069	58093	ZDB-GENE-000511-3		ENSG00000112977 (0.0)	536	738	512	764	1970	697	667	497	576	725	843	649	756.692	733.239	-1.03199	0.932609	1	1
1	itsn1	ENSDARG00000000086	368504	ZDB-GENE-030616-226	GO:0035556 (intracellular signal transduction), GO:0035023 (regulation of Rho protein signal transduction), GO:0006897 (endocytosis), GO:0005509 (calcium ion binding), GO:0005089 (Rho guanyl-nucleotide exchange factor activity), GO:0005085 (guanyl-nucleotide exchange factor activity), GO:0005515 (protein binding)	ENSG00000205726 (1.0)	645	888	533	796	2395	848	1029	766	612	770	973	749	924.449	843.873	-1.09548	0.453808	1	1
10	musk	ENSDARG00000000102	334526	ZDB-GENE-030131-6458	GO:0005515 (protein binding), GO:0006468 (protein phosphorylation), GO:0043113 (receptor clustering), GO:0016310 (phosphorylation), GO:0008045 (motor neuron axon guidance), GO:0030517 (negative regulation of axon extension), GO:0071340 (skeletal muscle acetylcholine-gated channel clustering), GO:0051124 (synaptic growth at neuromuscular junction), GO:0016021 (integral to membrane), GO:0016020 (me…	ENSG00000030304 (1.0)	67	92	76	113	289	102	166	124	50	63	85	65	101.892	102.669	1.00763	0.866992	1	1
6	myh10	ENSDARG00000000103	555454	ZDB-GENE-030616-162	GO:0016459 (myosin complex), GO:0005524 (ATP binding), GO:0003774 (motor activity), GO:0051015 (actin filament binding), GO:0005515 (protein binding), GO:0003779 (actin binding), GO:0000166 (nucleotide binding)	ENSG00000133026 (1.0)	2197	3026	1963	2930	8445	2989	3373	2512	2322	2923	3844	2960	3395.16	2981.66	-1.13868	0.244922	1	1
10	C10H5orf28	ENSDARG00000000142	368645	ZDB-GENE-030616-546	GO:0008150 (biological_process), GO:0016021 (integral to membrane), GO:0016020 (membrane), GO:0003674 (molecular_function)	ENSG00000151881 (1.0)	128	176	131	196	682	241	223	166	111	140	219	169	191.866	204.406	1.06536	0.561897	1	1
3	thraa	ENSDARG00000000151	30670	ZDB-GENE-990415-263	GO:0006355 (regulation of transcription, DNA-dependent), GO:0043401 (steroid hormone mediated signaling pathway), GO:0005634 (nucleus), GO:0003700 (sequence-specific DNA binding transcription factor activity), GO:0003707 (steroid hormone receptor activity), GO:0043565 (sequence-specific DNA binding), GO:0008270 (zinc ion binding), GO:0007275 (multicellular organismal development), GO:0006351 (tra…	ENSG00000126351 (1.0)	55	76	65	97	276	98	99	74	63	79	106	82	94.9	90.1531	-1.05265	0.945799	1	1
20	itsn2a	ENSDARG00000000161	566412	ZDB-GENE-041014-84	GO:0035023 (regulation of Rho protein signal transduction), GO:0005509 (calcium ion binding), GO:0005089 (Rho guanyl-nucleotide exchange factor activity), GO:0048037 (cofactor binding), GO:0016740 (transferase activity), GO:0005515 (protein binding)	ENSG00000198399 (1.0)	34	47	20	30	157	56	69	51	30	38	59	45	54.423	44.0836	-1.23454	0.613242	1	1
3	hoxb2a	ENSDARG00000000175	30338	ZDB-GENE-990415-103	GO:0006355 (regulation of transcription, DNA-dependent), GO:0007275 (multicellular organismal development), GO:0006351 (transcription, DNA-templated), GO:0005634 (nucleus), GO:0003677 (DNA binding), GO:0003700 (sequence-specific DNA binding transcription factor activity), GO:0043565 (sequence-specific DNA binding)	ENSG00000173917 (1.0)	126	174	92	137	451	160	244	182	125	157	203	156	200.324	156.83	-1.27733	0.157779	0.95898	1
22	ptpn4b	ENSDARG00000000183	407634	ZDB-GENE-030131-6259	GO:0016311 (dephosphorylation), GO:0006470 (protein dephosphorylation), GO:0005737 (cytoplasm), GO:0005856 (cytoskeleton), GO:0019898 (extrinsic to membrane), GO:0004725 (protein tyrosine phosphatase activity), GO:0016791 (phosphatase activity), GO:0008092 (cytoskeletal protein binding), GO:0016787 (hydrolase activity), GO:0004721 (phosphoprotein phosphatase activity), GO:0005515 (protein binding)	ENSG00000088179 (1.0)	118	163	98	146	530	188	170	127	110	138	184	142	164.502	165.463	1.00584	0.759148	1	1
16	sema6e	ENSDARG00000000189	556743	ZDB-GENE-040724-119	GO:0007275 (multicellular organismal development), GO:0016020 (membrane), GO:0004872 (receptor activity), GO:0005515 (protein binding), GO:0050919 (negative chemotaxis), GO:0045499 (chemorepellent activity)	ENSG00000143434 (1.0)	145	200	158	236	529	187	399	297	192	242	278	214	304.444	207.592	-1.46655	0.00579903	0.260673	1
22	zgc:92061	ENSDARG00000000212	436656	ZDB-GENE-040718-78	GO:0005882 (intermediate filament), GO:0005198 (structural molecule activity)	ENSG00000196859 (1.0), ENSG00000171360 (1.0), ENSG00000108417 (1.0), ENSG00000204889 (1.0), ENSG00000171431 (1.0)	1154	1589	874	1304	3351	1186	1578	1175	819	1031	1467	1130	1348.99	1360.01	1.00817	0.64982	1	1
22	usp49	ENSDARG00000000229	559473	ZDB-GENE-050208-484	GO:0006508 (proteolysis), GO:0006511 (ubiquitin-dependent protein catabolic process), GO:0008270 (zinc ion binding), GO:0046872 (metal ion binding), GO:0008234 (cysteine-type peptidase activity), GO:0004221 (ubiquitin thiolesterase activity), GO:0016787 (hydrolase activity), GO:0008233 (peptidase activity)	ENSG00000164663 (1.0)	107	147	95	142	328	116	101	75	110	138	170	131	139.38	135.087	-1.03178	0.888213	1	1
9	slc40a1	ENSDARG00000000241	58153	ZDB-GENE-000511-8	GO:0034755 (iron ion transmembrane transport), GO:0016021 (integral to membrane), GO:0005381 (iron ion transmembrane transporter activity)	ENSG00000138449 (1.0)	676	931	590	881	2861	1013	1120	834	613	772	968	745	950.776	941.445	-1.00991	0.925296	1	1
2	DCAF8	ENSDARG00000000324	100007924	ZDB-GENE-070912-578	GO:0005515 (protein binding)	ENSG00000189186 (1.0), ENSG00000258465 (1.0), ENSG00000226372 (1.0), ENSG00000132716 (1.0)	220	303	284	424	1037	367	373	278	230	290	359	276	341.218	364.647	1.06866	0.600842	1	1
21	C21H11orf70	ENSDARG00000000349	497149	ZDB-GENE-040724-203	GO:0008150 (biological_process), GO:0005575 (cellular_component), GO:0003674 (molecular_function)	ENSG00000137691 (1.0)	9	12	16	24	38	13	29	22	11	14	11	8	17.7536	16.5756	-1.07107	0.782951	1	1
9	prkag3b	ENSDARG00000000369	678619	ZDB-GENE-060421-6938	GO:0008150 (biological_process), GO:0005575 (cellular_component), GO:0030554 (adenyl nucleotide binding)	ENSG00000115592 (1.0)	48	66	46	69	226	80	222	165	60	76	103	79	129.441	71.5874	-1.80815	0.137792	0.935244	1
16	trio	ENSDARG00000000370	['368847', '100330442', '100334638']	ZDB-GENE-030616-399	GO:0006468 (protein phosphorylation), GO:0035023 (regulation of Rho protein signal transduction), GO:0016310 (phosphorylation), GO:0005524 (ATP binding), GO:0016772 (transferase activity, transferring phosphorus-containing groups), GO:0005089 (Rho guanyl-nucleotide exchange factor activity), GO:0004672 (protein kinase activity), GO:0000166 (nucleotide binding), GO:0004674 (protein serine/threonin…	ENSG00000038382 (1.0)	414	570	285	425	1583	560	684	509	338	425	544	419	547.433	518.633	-1.05553	0.757724	1	1
14	pde6a	ENSDARG00000000380	368410	ZDB-GENE-030616-42	GO:0007165 (signal transduction), GO:0003824 (catalytic activity), GO:0046872 (metal ion binding), GO:0016787 (hydrolase activity), GO:0008081 (phosphoric diester hydrolase activity), GO:0004114 (3',5'-cyclic-nucleotide phosphodiesterase activity), GO:0005515 (protein binding)	ENSG00000132915 (1.0)	24	33	10	15	66	23	85	63	15	19	24	18	40.6896	23.7808	-1.71103	0.368889	1	1
8	slc15a4	ENSDARG00000000384	393932	ZDB-GENE-040426-1047	GO:0006810 (transport), GO:0016020 (membrane), GO:0005215 (transporter activity), GO:0006857 (oligopeptide transport), GO:0016021 (integral to membrane)	ENSG00000139370 (1.0)	67	92	89	133	410	145	173	129	76	96	153	118	138.432	123.413	-1.1217	0.648251	1	1
14	matr3l1.1	ENSDARG00000000394	556290	ZDB-GENE-030616-40	GO:0005634 (nucleus), GO:0003676 (nucleic acid binding), GO:0008270 (zinc ion binding)	ENSG00000015479 (1.0)	1009	1390	814	1215	3917	1386	1347	1003	927	1167	1514	1166	1349.13	1330.36	-1.01411	0.911255	1	1
7	RFESD (1 of 4)	ENSDARG00000000423	368688	ZDB-GENE-030616-19	GO:0055114 (oxidation-reduction process), GO:0016491 (oxidoreductase activity), GO:0051537 (2 iron, 2 sulfur cluster binding)	ENSG00000175449 (0.0)	35	48	40	60	206	73	46	34	40	50	89	69	61.9464	60.2742	-1.02774	0.877727	1	1
7	slc39a13	ENSDARG00000000442	368686	ZDB-GENE-030616-17	GO:0055085 (transmembrane transport), GO:0030001 (metal ion transport), GO:0016020 (membrane), GO:0046873 (metal ion transmembrane transporter activity)	ENSG00000165915 (1.0)	192	264	266	397	1005	356	432	322	258	325	353	272	371.353	339.062	-1.09524	0.650466	1	1
7	nitr2b	ENSDARG00000000460	60647	ZDB-GENE-001106-6	GO:0005515 (protein binding)		0	0	0	0	0	0	0	0	0	0	1	1	0.311719	0	-0.311719	1	1	1
11	cntn2	ENSDARG00000000472	30726	ZDB-GENE-990630-12	GO:0001764 (neuron migration), GO:0007417 (central nervous system development), GO:0007409 (axonogenesis), GO:0045773 (positive regulation of axon extension), GO:0005515 (protein binding)	ENSG00000184144 (1.0)	88	121	119	178	460	163	149	111	160	201	242	186	201.72	153.878	-1.31091	0.411615	1	1
23	tnni1a	ENSDARG00000000474	558408	ZDB-GENE-030616-266	GO:0008150 (biological_process), GO:0005861 (troponin complex), GO:0003674 (molecular_function)	ENSG00000159173 (1.0)	0	0	3	4	9	3	0	0	2	3	0	0	1.01824	2.55439	2.50864	0.458606	1	1
9	pms1	ENSDARG00000000476	368631	ZDB-GENE-030616-528	GO:0006298 (mismatch repair), GO:0007131 (reciprocal meiotic recombination), GO:0006200 (ATP catabolic process), GO:0032389 (MutLalpha complex), GO:0032300 (mismatch repair complex), GO:0005524 (ATP binding), GO:0030983 (mismatched DNA binding), GO:0016887 (ATPase activity), GO:0003697 (single-stranded DNA binding), GO:0032407 (MutSalpha complex binding)	ENSG00000064933 (1.0)	55	76	74	110	276	98	76	57	73	92	94	72	89.3312	94.6306	1.05932	0.596611	1	1
14	upf3b	ENSDARG00000000489	393929	ZDB-GENE-040426-1630	GO:0000166 (nucleotide binding)	ENSG00000125351 (1.0)	361	497	432	645	1446	512	330	246	301	379	428	330	385.938	551.269	1.42839	0.0183708	0.473515	1
19	stx1b	ENSDARG00000000503	58038	ZDB-GENE-000330-4	GO:0016192 (vesicle-mediated transport), GO:0006886 (intracellular protein transport), GO:0016020 (membrane), GO:0005484 (SNAP receptor activity), GO:0005515 (protein binding)	ENSG00000099365 (1.0)	636	876	543	810	2827	1001	1282	955	789	993	1318	1015	1198.22	895.686	-1.33777	0.0273163	0.552219	1
9	ankar	ENSDARG00000000516	368636	ZDB-GENE-030616-533	GO:0008150 (biological_process), GO:0005575 (cellular_component), GO:0003674 (molecular_function), GO:0005515 (protein binding), GO:0005488 (binding)	ENSG00000151687 (0.0)	8	11	14	21	45	16	1	1	8	10	24	18	11.855	15.9473	1.34519	0.579323	1	1
9	ofd1	ENSDARG00000000529	327216	ZDB-GENE-030131-5427	GO:0005515 (protein binding)	ENSG00000046651 (1.0)	139	191	98	146	412	146	212	158	113	142	178	137	176.795	161.182	-1.09686	0.468852	1	1
9	asnsd1	ENSDARG00000000540	368827	ZDB-GENE-030616-362	GO:0006529 (asparagine biosynthetic process), GO:0004066 (asparagine synthase (glutamine-hydrolyzing) activity)	ENSG00000138381 (1.0)	240	331	228	340	926	328	239	178	158	199	266	205	235.259	332.873	1.41492	0.0187049	0.474632	1
9	gtf2e1	ENSDARG00000000542	567899	ZDB-GENE-041210-221	GO:0006367 (transcription initiation from RNA polymerase II promoter), GO:0043565 (sequence-specific DNA binding)	ENSG00000153767 (1.0)	218	300	185	276	897	317	369	275	184	232	360	277	316.907	297.958	-1.0636	0.676029	1	1
13	slc1a4	ENSDARG00000000551	368885	ZDB-GENE-030616-566	GO:0006835 (dicarboxylic acid transport), GO:0016020 (membrane), GO:0017153 (sodium:dicarboxylate symporter activity)	ENSG00000115902 (1.0)	743	1023	388	579	2421	857	1148	855	750	944	1253	965	1117.79	819.796	-1.3635	0.0755407	0.811897	1
9	ttnb	ENSDARG00000000563	100001684	ZDB-GENE-030616-413	GO:0006468 (protein phosphorylation), GO:0003676 (nucleic acid binding), GO:0005524 (ATP binding), GO:0016772 (transferase activity, transferring phosphorus-containing groups), GO:0004672 (protein kinase activity), GO:0004713 (protein tyrosine kinase activity), GO:0005515 (protein binding), GO:0055085 (transmembrane transport), GO:0006810 (transport), GO:0016021 (integral to membrane), GO:0042626…		11529	15879	12904	19260	60079	21265	20700	15415	12234	15400	18602	14323	18254.6	18801.4	1.02995	0.459903	1	1
3	CR936437.1	ENSDARG00000000567	100005963	ZDB-GENE-131126-34	GO:0046872 (metal ion binding)	ENSG00000162702 (1.0)	729	1004	486	725	2498	884	919	684	571	719	927	714	856.143	871.209	1.0176	0.807188	1	1
22	ell	ENSDARG00000000568	325221	ZDB-GENE-030131-3946	GO:0006368 (transcription elongation from RNA polymerase II promoter), GO:0008023 (transcription elongation factor complex), GO:0006414 (translational elongation), GO:0006412 (translation), GO:0001570 (vasculogenesis), GO:0003746 (translation elongation factor activity)	ENSG00000105656 (1.0)	330	455	282	421	1264	447	475	354	311	391	503	387	458.03	440.937	-1.03876	0.861657	1	1
23	grasp	ENSDARG00000000588	558950	ZDB-GENE-060312-30	GO:0008150 (biological_process), GO:0005575 (cellular_component), GO:0005515 (protein binding)	ENSG00000161835 (1.0)	58	80	77	115	291	103	19	14	62	78	96	74	67.2063	99.2703	1.4771	0.176792	0.975755	1
1	dnah7l	ENSDARG00000000606	100148193	ZDB-GENE-030616-623	GO:0007018 (microtubule-based movement), GO:0030286 (dynein complex), GO:0003777 (microtubule motor activity), GO:0005524 (ATP binding), GO:0000166 (nucleotide binding), GO:0017111 (nucleoside-triphosphatase activity), GO:0016887 (ATPase activity)	ENSG00000115423 (1.0)	63	87	53	79	236	84	85	63	45	57	90	69	76.5366	83.1365	1.08623	0.787491	1	1
9	ptpn4a	ENSDARG00000000631	368448	ZDB-GENE-030616-449	GO:0016311 (dephosphorylation), GO:0006470 (protein dephosphorylation), GO:0005856 (cytoskeleton), GO:0004725 (protein tyrosine phosphatase activity), GO:0016791 (phosphatase activity), GO:0008092 (cytoskeletal protein binding), GO:0005515 (protein binding), GO:0005737 (cytoplasm), GO:0016787 (hydrolase activity), GO:0004721 (phosphoprotein phosphatase activity)	ENSG00000088179 (1.0)	380	523	299	446	1521	538	571	425	290	365	506	390	477.155	502.673	1.05348	0.639103	1	1
6	opn1mw4	ENSDARG00000000638	30504	ZDB-GENE-990604-43	GO:0007186 (G-protein coupled receptor signaling pathway), GO:0007602 (phototransduction), GO:0007165 (signal transduction), GO:0007601 (visual perception), GO:0018298 (protein-chromophore linkage), GO:0050896 (response to stimulus), GO:0016021 (integral to membrane), GO:0016020 (membrane), GO:0004930 (G-protein coupled receptor activity), GO:0004871 (signal transducer activity), GO:0009881 (phot…		0	0	0	0	0	0	0	0	0	0	0	0	0	0	0	1	1	1
9	osgepl1	ENSDARG00000000651	368635	ZDB-GENE-030616-532	GO:0070526 (threonylcarbamoyladenosine biosynthetic process), GO:0004222 (metalloendopeptidase activity)	ENSG00000128694 (1.0)	37	51	27	40	110	39	18	13	15	19	37	28	24.5855	43.3982	1.76519	0.130919	0.923612	1
19	psmb9a	ENSDARG00000000656	30665	ZDB-GENE-990415-140	GO:0006508 (proteolysis), GO:0051603 (proteolysis involved in cellular protein catabolic process), GO:0005634 (nucleus), GO:0005737 (cytoplasm), GO:0005839 (proteasome core complex), GO:0000502 (proteasome complex), GO:0004298 (threonine-type endopeptidase activity), GO:0004175 (endopeptidase activity), GO:0016787 (hydrolase activity), GO:0008233 (peptidase activity)	ENSG00000240065 (1.0)	4	6	3	4	9	3	0	0	4	5	2	2	2.65991	4.39084	1.65075	0.578097	1	1
9	creg2	ENSDARG00000000666	492339	ZDB-GENE-041114-173	GO:0055114 (oxidation-reduction process), GO:0005575 (cellular_component), GO:0016491 (oxidoreductase activity), GO:0010181 (FMN binding)	ENSG00000175874 (1.0)	143	197	111	166	429	152	201	150	136	171	175	135	184.26	171.492	-1.07445	0.630872	1	1
8	sypl2b	ENSDARG00000000690	799482	ZDB-GENE-050417-309	GO:0006810 (transport), GO:0016021 (integral to membrane), GO:0016020 (membrane), GO:0008021 (synaptic vesicle), GO:0005215 (transporter activity)	ENSG00000143028 (1.0)	124	171	150	224	683	242	161	120	163	205	257	198	211.534	212.14	1.00287	0.675184	1	1
19	daxx	ENSDARG00000000729	561006	ZDB-GENE-010110-3	GO:0045892 (negative regulation of transcription, DNA-dependent), GO:0005634 (nucleus), GO:0016605 (PML body)	ENSG00000204209 (1.0)	332	457	278	415	1285	455	490	365	295	371	472	363	444.734	442.343	-1.0054	0.957432	1	1
6	slc6a13	ENSDARG00000000730	368923	ZDB-GENE-030616-629	GO:0006836 (neurotransmitter transport), GO:0016021 (integral to membrane), GO:0005328 (neurotransmitter:sodium symporter activity), GO:0006810 (transport), GO:0016020 (membrane), GO:0015293 (symporter activity)	ENSG00000111181 (1.0)	74	102	55	82	336	119	20	15	56	70	93	72	63.5173	100.98	1.58981	0.0822119	0.829799	1
9	lcmt2	ENSDARG00000000747	100005300	ZDB-GENE-110714-2	GO:0032259 (methylation), GO:0008168 (methyltransferase activity)	ENSG00000168806 (0.0)	53	73	49	73	171	61	77	57	29	37	71	55	60.0613	68.8863	1.14693	0.875268	1	1
13	znf511	ENSDARG00000000760	368916	ZDB-GENE-030616-621	GO:0006355 (regulation of transcription, DNA-dependent), GO:0006351 (transcription, DNA-templated), GO:0005634 (nucleus), GO:0003677 (DNA binding), GO:0046872 (metal ion binding)	ENSG00000198546 (1.0)	45	62	34	51	139	49	72	54	39	49	58	45	59.5959	53.9753	-1.10413	0.654451	1	1
7	spi1b	ENSDARG00000000767	30117	ZDB-GENE-980526-164	GO:0006355 (regulation of transcription, DNA-dependent), GO:0003700 (sequence-specific DNA binding transcription factor activity), GO:0043565 (sequence-specific DNA binding), GO:0030099 (myeloid cell differentiation), GO:0010628 (positive regulation of gene expression), GO:0048821 (erythrocyte development), GO:0030223 (neutrophil differentiation), GO:0030225 (macrophage differentiation), GO:00456…	ENSG00000066336 (0.0)	69	95	44	66	181	64	78	58	41	52	76	59	68.0301	74.9244	1.10134	0.906177	1	1
17	sly1	ENSDARG00000000779	317732	ZDB-GENE-030116-3	GO:0016192 (vesicle-mediated transport), GO:0006904 (vesicle docking involved in exocytosis), GO:0031101 (fin regeneration)	ENSG00000092108 (1.0)	289	398	224	334	792	280	319	238	204	257	344	265	307.06	337.569	1.09936	0.780031	1	1
23	nr4a1	ENSDARG00000000796	431720	ZDB-GENE-040704-11	GO:0006355 (regulation of transcription, DNA-dependent), GO:0006351 (transcription, DNA-templated), GO:0043401 (steroid hormone mediated signaling pathway), GO:0005634 (nucleus), GO:0003677 (DNA binding), GO:0003700 (sequence-specific DNA binding transcription factor activity), GO:0003707 (steroid hormone receptor activity), GO:0043565 (sequence-specific DNA binding), GO:0008270 (zinc ion binding…	ENSG00000123358 (1.0)	232	320	405	604	1327	470	217	162	125	157	208	160	193.76	464.571	2.39766	0.00182045	0.128416	1
10	rassf6	ENSDARG00000000804	751594	ZDB-GENE-030616-513	GO:0007165 (signal transduction), GO:0005575 (cellular_component)	ENSG00000169435 (1.0)	125	172	156	233	659	233	251	187	133	167	221	170	212.114	212.752	1.00301	0.884935	1	1
24	telo2	ENSDARG00000000830	777634	ZDB-GENE-061103-523	GO:0008150 (biological_process), GO:0005634 (nucleus), GO:0016020 (membrane), GO:0005737 (cytoplasm), GO:0003674 (molecular_function)	ENSG00000100726 (1.0)	112	154	122	182	490	173	389	290	123	155	218	168	247.604	169.929	-1.4571	0.142896	0.938171	1
17	snx9a	ENSDARG00000000837	368424	ZDB-GENE-030616-66	GO:0007154 (cell communication), GO:0015031 (protein transport), GO:0007067 (mitosis), GO:0005575 (cellular_component), GO:0035091 (phosphatidylinositol binding), GO:0005515 (protein binding)	ENSG00000130340 (1.0)	133	183	66	99	437	155	232	173	97	122	137	105	161.885	145.457	-1.11294	0.691376	1	1
22	dstyk	ENSDARG00000000853	402922	ZDB-GENE-040826-2	GO:0006468 (protein phosphorylation), GO:0005524 (ATP binding), GO:0016772 (transferase activity, transferring phosphorus-containing groups), GO:0004672 (protein kinase activity), GO:0004713 (protein tyrosine kinase activity), GO:0016310 (phosphorylation), GO:0005737 (cytoplasm), GO:0000166 (nucleotide binding), GO:0004674 (protein serine/threonine kinase activity), GO:0016301 (kinase activity), …	ENSG00000133059 (1.0)	594	818	403	601	1372	486	873	650	472	594	786	605	747.95	635.084	-1.17772	0.118774	0.89777	1
8	mapk14a	ENSDARG00000000857	65237	ZDB-GENE-010202-2	GO:0006355 (regulation of transcription, DNA-dependent), GO:0007275 (multicellular organismal development), GO:0006468 (protein phosphorylation), GO:0006351 (transcription, DNA-templated), GO:0006357 (regulation of transcription from RNA polymerase II promoter), GO:0006950 (response to stress), GO:0016310 (phosphorylation), GO:0009103 (lipopolysaccharide biosynthetic process), GO:0031647 (regulat…	ENSG00000112062 (1.0)	347	478	422	630	1686	597	610	454	334	420	559	430	527.81	568.183	1.07649	0.514925	1	1
7	scrib	ENSDARG00000000861	368473	ZDB-GENE-030616-572	GO:0005515 (protein binding), GO:0030154 (cell differentiation), GO:0007275 (multicellular organismal development), GO:0016477 (cell migration), GO:0043065 (positive regulation of apoptotic process), GO:0016337 (cell-cell adhesion), GO:0008283 (cell proliferation), GO:0000132 (establishment of mitotic spindle orientation), GO:0001764 (neuron migration), GO:0060027 (convergent extension involved i…	ENSG00000180900 (1.0)	1293	1781	1319	1969	4816	1705	1510	1124	1131	1424	1788	1377	1587.44	1818.06	1.14528	0.198946	0.994368	1
23	GTSF1L	ENSDARG00000000887	405758	ZDB-GENE-040426-2099	GO:0005575 (cellular_component)	ENSG00000170627 (1.0)	108	149	99	148	433	153	157	117	68	86	98	75	112.401	149.925	1.33384	0.15281	0.953796	1
16	skap2	ENSDARG00000000906	368564	ZDB-GENE-030616-438	GO:0016310 (phosphorylation), GO:0042113 (B cell activation), GO:0005737 (cytoplasm), GO:0016301 (kinase activity), GO:0016740 (transferase activity), GO:0005515 (protein binding)	ENSG00000005020 (1.0)	16	22	33	49	99	35	36	27	16	20	37	28	30.5098	35.4441	1.16173	0.776039	1	1
12	unk	ENSDARG00000000935	393205	ZDB-GENE-040426-707	GO:0046872 (metal ion binding), GO:0005575 (cellular_component), GO:0008270 (zinc ion binding)	ENSG00000132478 (1.0)	124	171	110	164	463	164	91	68	119	150	164	126	139.084	166.283	1.19556	0.265202	1	1
6	dzip1	ENSDARG00000000943	402875	ZDB-GENE-040526-1	GO:0046872 (metal ion binding)	ENSG00000134874 (0.0)	286	394	227	339	1034	366	579	431	274	345	413	318	442.426	366.237	-1.20803	0.137674	0.935111	1
8	ncor2	ENSDARG00000000966	561503	ZDB-GENE-030616-81	GO:0003677 (DNA binding), GO:0003682 (chromatin binding), GO:0030097 (hemopoiesis), GO:0005634 (nucleus)	ENSG00000196498 (1.0)	860	1185	854	1275	3659	1295	1341	999	920	1158	1277	983	1269.88	1251.42	-1.01476	0.863774	1	1
21	pcl	ENSDARG00000000972	553283	ZDB-GENE-090908-3	GO:0008152 (metabolic process), GO:0006094 (gluconeogenesis), GO:0003677 (DNA binding), GO:0005524 (ATP binding), GO:0003824 (catalytic activity), GO:0016874 (ligase activity), GO:0004736 (pyruvate carboxylase activity), GO:0046872 (metal ion binding), GO:0000166 (nucleotide binding), GO:0004075 (biotin carboxylase activity), GO:0008716 (D-alanine-D-alanine ligase activity)	ENSG00000173599 (0.0)	781	1076	970	1448	3429	1214	1069	796	761	958	1271	979	1105.23	1245.72	1.12711	0.319757	1	1
1	CLIC6	ENSDARG00000001009	100333907	ZDB-GENE-121214-172	GO:0006821 (chloride transport), GO:0016020 (membrane), GO:0005247 (voltage-gated chloride channel activity)	ENSG00000159212 (1.0)	9	12	6	9	42	15	13	10	3	4	12	9	9.17892	12.0724	1.31523	0.696807	1	1
3	MYH9 (1 of 2)	ENSDARG00000001014	['561431', '101884494']	ZDB-GENE-030131-998	GO:0016459 (myosin complex), GO:0005524 (ATP binding), GO:0003774 (motor activity), GO:0051015 (actin filament binding), GO:0005515 (protein binding)	ENSG00000100345 (1.0)	2525	3478	2502	3734	8739	3093	4520	3366	3017	3798	4530	3488	4307.9	3435.09	-1.25408	0.0143389	0.422613	1
19	znf384l	ENSDARG00000001015	368610	ZDB-GENE-030616-498	GO:0046872 (metal ion binding)	ENSG00000126746 (1.0)	148	204	96	143	412	146	154	115	101	127	173	133	151.678	164.319	1.08334	0.796319	1	1
22	bysl	ENSDARG00000001057	394081	ZDB-GENE-040426-1287		ENSG00000112578 (0.0)	412	567	384	573	1410	499	989	736	467	588	719	554	759.416	546.556	-1.38946	0.00252626	0.158368	1
25	slc17a6a	ENSDARG00000001127	494492	ZDB-GENE-050105-4	GO:0055085 (transmembrane transport), GO:0016021 (integral to membrane)	ENSG00000091664 (0.0)	42	58	42	63	164	58	67	50	49	62	111	85	79.704	59.5276	-1.33894	0.232073	1	1
17	dicer1	ENSDARG00000001129	324724	ZDB-GENE-030131-3445	GO:0006396 (RNA processing), GO:0031047 (gene silencing by RNA), GO:0021591 (ventricular system development), GO:0031054 (pre-miRNA processing), GO:0035196 (production of miRNAs involved in gene silencing by miRNA), GO:0030422 (production of siRNA involved in RNA interference), GO:0035279 (mRNA cleavage involved in gene silencing by miRNA), GO:0030423 (targeting of mRNA for destruction involved i…	ENSG00000100697 (1.0)	711	979	794	1185	3550	1257	1039	774	615	774	1075	828	960.78	1140.3	1.18685	0.0749888	0.810003	1
8	rimbp2	ENSDARG00000001154		ZDB-GENE-040724-96	GO:0005515 (protein binding)	ENSG00000060709 (1.0)	16	22	24	36	103	36	2	1	22	28	33	25	22.089	31.4384	1.42326	0.274386	1	1
14	matr3l1.1	ENSDARG00000001162	556124	ZDB-GENE-030616-40	GO:0003676 (nucleic acid binding)		586	807	565	843	2444	865	953	710	571	719	990	762	886.01	838.487	-1.05668	0.68648	1	1
19	hsd17b8	ENSDARG00000001169	64815	ZDB-GENE-010110-1	GO:0055114 (oxidation-reduction process), GO:0008152 (metabolic process), GO:0006694 (steroid biosynthetic process), GO:0009058 (biosynthetic process), GO:0044237 (cellular metabolic process), GO:0003824 (catalytic activity), GO:0016491 (oxidoreductase activity), GO:0016616 (oxidoreductase activity, acting on the CH-OH group of donors, NAD or NADP as acceptor), GO:0050662 (coenzyme binding), GO:0…	ENSG00000204228 (1.0)	14	19	11	16	36	13	25	19	11	14	15	12	17.7971	16.1476	-1.10215	0.737766	1	1
7	arl14ep	ENSDARG00000001210	751672	ZDB-GENE-060825-216	GO:0008150 (biological_process), GO:0003676 (nucleic acid binding)	ENSG00000152219 (1.0)	321	442	237	354	1010	357	490	365	227	286	376	290	380.189	384.449	1.01121	0.825091	1	1
9	mycbp2	ENSDARG00000001220	368439	ZDB-GENE-030616-132	GO:0016567 (protein ubiquitination), GO:0007411 (axon guidance), GO:0031290 (retinal ganglion cell axon guidance), GO:0021986 (habenula development), GO:0016198 (axon choice point recognition), GO:0042068 (regulation of pteridine metabolic process), GO:0005737 (cytoplasm), GO:0008270 (zinc ion binding), GO:0004842 (ubiquitin-protein ligase activity), GO:0046872 (metal ion binding), GO:0005515 (pr…	ENSG00000005810 (0.0)	1081	1489	1091	1628	3590	1271	2047	1524	1257	1582	1999	1539	1878.91	1462.65	-1.2846	0.00614452	0.2709	1
7	map4k2l	ENSDARG00000001234	['678610', '100537638', '100538181']	ZDB-GENE-030616-163	GO:0006468 (protein phosphorylation), GO:0016310 (phosphorylation), GO:0005575 (cellular_component), GO:0005524 (ATP binding), GO:0016772 (transferase activity, transferring phosphorus-containing groups), GO:0004672 (protein kinase activity), GO:0004713 (protein tyrosine kinase activity), GO:0000166 (nucleotide binding), GO:0004674 (protein serine/threonine kinase activity), GO:0016301 (kinase ac…	ENSG00000168067 (1.0)	20	28	10	15	69	24	12	9	24	30	46	35	30.168	22.2983	-1.35293	0.674387	1	1
7	puf60b	ENSDARG00000001241	415211	ZDB-GENE-040625-116	GO:0006355 (regulation of transcription, DNA-dependent), GO:0006351 (transcription, DNA-templated), GO:0006915 (apoptotic process), GO:0006397 (mRNA processing), GO:0008380 (RNA splicing), GO:0005634 (nucleus), GO:0030529 (ribonucleoprotein complex), GO:0003677 (DNA binding), GO:0003676 (nucleic acid binding), GO:0003723 (RNA binding), GO:0000166 (nucleotide binding)	ENSG00000179950 (1.0)	1510	2080	1367	2040	4805	1701	2223	1655	1219	1534	1957	1507	1899.42	1940.27	1.02151	0.812748	1	1
17	srrm1	ENSDARG00000001244	406751	ZDB-GENE-040426-2789	GO:0006397 (mRNA processing)	ENSG00000133226 (1.0)	1435	1976	1288	1922	5803	2054	2339	1742	1419	1786	2228	1715	2120.62	1984.28	-1.06871	0.631568	1	1
14	pcgf1	ENSDARG00000001249	368900	ZDB-GENE-030616-605	GO:0008270 (zinc ion binding), GO:0046872 (metal ion binding), GO:0005515 (protein binding)	ENSG00000115289 (1.0)	55	76	77	115	190	67	160	119	56	70	82	63	102.206	85.9764	-1.18877	0.352863	1	1
25	GAS2 (1 of 2)	ENSDARG00000001259	557312		GO:0007050 (cell cycle arrest), GO:0005515 (protein binding)	ENSG00000148935 (1.0)	3712	5113	2859	4267	8097	2866	6445	4799	3368	4240	5475	4215	5360.3	4081.93	-1.31318	0.0199253	0.490036	1
7	rbm14b	ENSDARG00000001285	402858	ZDB-GENE-040426-2455	GO:0003676 (nucleic acid binding), GO:0008270 (zinc ion binding), GO:0000166 (nucleotide binding)	ENSG00000239306 (1.0)	421	580	387	578	1541	545	624	465	387	487	612	471	575.526	567.637	-1.0139	0.871994	1	1
19	psmb8	ENSDARG00000001303	30666	ZDB-GENE-990415-141	GO:0006508 (proteolysis), GO:0051603 (proteolysis involved in cellular protein catabolic process), GO:0005634 (nucleus), GO:0005737 (cytoplasm), GO:0005839 (proteasome core complex), GO:0000502 (proteasome complex), GO:0004298 (threonine-type endopeptidase activity), GO:0004175 (endopeptidase activity), GO:0016787 (hydrolase activity), GO:0008233 (peptidase activity)	ENSG00000204264 (0.0)	7	10	5	7	31	11	4	3	14	18	11	8	11.7599	9.35886	-1.25656	1	1	1
17	g2e3	ENSDARG00000001313	368848	ZDB-GENE-030616-400	GO:0008270 (zinc ion binding), GO:0004842 (ubiquitin-protein ligase activity), GO:0016874 (ligase activity), GO:0046872 (metal ion binding), GO:0005515 (protein binding)	ENSG00000092140 (1.0)	418	576	454	678	2187	774	1084	807	481	605	859	661	838.765	675.811	-1.24112	0.154164	0.955189	1
6	slc6a13l	ENSDARG00000001354	561024	ZDB-GENE-030616-628	GO:0006810 (transport), GO:0006836 (neurotransmitter transport), GO:0016021 (integral to membrane), GO:0016020 (membrane), GO:0005328 (neurotransmitter:sodium symporter activity), GO:0015293 (symporter activity)	ENSG00000111181 (1.0)	11	15	12	18	67	24	108	80	14	18	22	17	46.4764	18.9253	-2.45578	0.355221	1	1
18	mctp2a	ENSDARG00000001414	562393	ZDB-GENE-040724-63	GO:0005515 (protein binding)	ENSG00000140563 (1.0)	45	62	55	82	214	76	82	61	47	59	109	84	82.5749	73.2718	-1.12697	0.597388	1	1
7	actn3b	ENSDARG00000001431	323320	ZDB-GENE-030131-2040	GO:0005575 (cellular_component), GO:0005509 (calcium ion binding), GO:0003779 (actin binding), GO:0005515 (protein binding)		5468	7531	5142	7675	23110	8180	8859	6597	5640	7100	8691	6692	8245.73	7795.25	-1.05779	0.75357	1	1
23	slc2a1a	ENSDARG00000001437	555778	ZDB-GENE-030131-3158	GO:0055085 (transmembrane transport), GO:0006810 (transport), GO:0043066 (negative regulation of apoptotic process), GO:0008643 (carbohydrate transport), GO:0001885 (endothelial cell development), GO:0061300 (cerebellum vasculature development), GO:0035428 (hexose transmembrane transport), GO:0046323 (glucose import), GO:0016021 (integral to membrane), GO:0016020 (membrane), GO:0005886 (plasma me…	ENSG00000117394 (1.0)	192	264	261	390	1016	360	192	143	156	196	222	171	206.386	337.872	1.63709	0.00160345	0.118454	1
14	inppl1b	ENSDARG00000001442	['368433', '572691']	ZDB-GENE-030616-75	GO:0046856 (phosphatidylinositol dephosphorylation), GO:0005515 (protein binding)		40	55	31	46	132	47	122	91	30	38	62	48	71.3028	49.3613	-1.44451	0.22378	1	1
2	mier1b	ENSDARG00000001447		ZDB-GENE-070705-170	GO:0005634 (nucleus), GO:0003677 (DNA binding), GO:0003682 (chromatin binding)	ENSG00000198160 (0.0)	238	328	133	199	898	318	273	203	186	234	276	213	262.86	281.388	1.07049	0.46836	1	1
13	adam8a	ENSDARG00000001452	368917	ZDB-GENE-030616-622	GO:0006508 (proteolysis), GO:0007229 (integrin-mediated signaling pathway), GO:0008270 (zinc ion binding), GO:0004222 (metalloendopeptidase activity), GO:0008237 (metallopeptidase activity), GO:0005515 (protein binding), GO:0002020 (protease binding)	ENSG00000151651 (1.0)	131	180	99	148	467	165	142	106	124	156	187	144	164.142	164.496	1.00216	0.830258	1	1
17	zgc:165525	ENSDARG00000001463	556781	ZDB-GENE-070620-14	GO:0055114 (oxidation-reduction process), GO:0006694 (steroid biosynthetic process), GO:0044237 (cellular metabolic process), GO:0045226 (extracellular polysaccharide biosynthetic process), GO:0005575 (cellular_component), GO:0003824 (catalytic activity), GO:0016616 (oxidoreductase activity, acting on the CH-OH group of donors, NAD or NADP as acceptor), GO:0050662 (coenzyme binding), GO:0003854 (…		105	145	72	107	373	132	277	206	105	132	211	162	202.563	128.036	-1.58208	0.0107676	0.370877	1
1	mhc1zea	ENSDARG00000001470	['565708', '100038770']	ZDB-GENE-070705-176	GO:0006955 (immune response), GO:0019882 (antigen processing and presentation), GO:0001916 (positive regulation of T cell mediated cytotoxicity), GO:0002474 (antigen processing and presentation of peptide antigen via MHC class I), GO:0016020 (membrane), GO:0005886 (plasma membrane), GO:0042612 (MHC class I protein complex), GO:0042605 (peptide antigen binding), GO:0005515 (protein binding), GO:00…	ENSG00000204520 (1.0), ENSG00000204516 (1.0)	102	140	57	85	383	136	100	74	54	68	96	74	87.5016	120.376	1.3757	0.099887	0.874051	1
12	skap1	ENSDARG00000001498	563784	ZDB-GENE-090721-1	GO:0005515 (protein binding)	ENSG00000141293 (1.0)	68	94	74	110	239	85	76	57	41	52	80	62	68.6753	96.2337	1.40128	0.232992	1	1
9	sp3a	ENSDARG00000001549	558652	ZDB-GENE-070410-111	GO:0003676 (nucleic acid binding), GO:0046872 (metal ion binding)	ENSG00000172845 (1.0)	210	289	188	281	897	317	395	294	203	256	356	274	333.155	295.778	-1.12637	0.457437	1	1
6	tomm34	ENSDARG00000001557	323361	ZDB-GENE-030131-2081	GO:0005515 (protein binding)	ENSG00000025772 (1.0)	127	175	167	249	812	287	225	168	138	174	229	176	209.331	237.195	1.13311	0.246482	1	1
19	kifc1	ENSDARG00000001558	['30453', '561143']	ZDB-GENE-000208-21	GO:0007018 (microtubule-based movement), GO:0005871 (kinesin complex), GO:0005874 (microtubule), GO:0003777 (microtubule motor activity), GO:0005524 (ATP binding), GO:0000166 (nucleotide binding), GO:0008017 (microtubule binding)	ENSG00000237649 (1.0)	789	1087	932	1391	3838	1358	1299	967	874	1100	1366	1052	1261.57	1278.74	1.01361	0.676061	1	1
19	csmd2	ENSDARG00000001559	565460	ZDB-GENE-030616-39		ENSG00000121904 (1.0)	78	107	70	104	272	96	100	74	68	86	96	74	94.6292	102.728	1.08559	0.715918	1	1
19	prf1.3	ENSDARG00000001572	559849	ZDB-GENE-060503-461	GO:0005515 (protein binding)	ENSG00000180644 (1.0)	1	1	1	1	5	2	1	1	1	1	2	2	1.4334	1.54655	1.07894	0.966617	1	1
13	echs1	ENSDARG00000001578	368912	ZDB-GENE-030616-617	GO:0008152 (metabolic process), GO:0003824 (catalytic activity)	ENSG00000127884 (1.0)	341	470	304	454	1268	449	611	455	312	393	532	410	508.494	457.405	-1.11169	0.33515	1	1
8	nfyal	ENSDARG00000001621	573719	ZDB-GENE-040718-491	GO:0006355 (regulation of transcription, DNA-dependent), GO:0016602 (CCAAT-binding factor complex), GO:0003677 (DNA binding), GO:0003700 (sequence-specific DNA binding transcription factor activity)	ENSG00000001167 (1.0)	148	204	112	167	447	158	114	85	116	146	213	164	159.75	176.409	1.10428	0.664731	1	1
7	kirrela	ENSDARG00000001634	405804	ZDB-GENE-040426-2126	GO:0005515 (protein binding), GO:0016020 (membrane), GO:0042802 (identical protein binding)	ENSG00000183853 (1.0)	527	726	514	767	2549	902	465	346	428	539	706	544	577.867	798.415	1.38166	0.0114117	0.380231	1
13	CU695232.1	ENSDARG00000001637	571446		GO:0055085 (transmembrane transport), GO:0030001 (metal ion transport), GO:0016020 (membrane), GO:0046873 (metal ion transmembrane transporter activity)		37	51	60	90	213	75	78	58	45	57	71	55	68.508	71.9684	1.05051	0.806599	1	1
19	psmb10	ENSDARG00000001656	64280	ZDB-GENE-001208-2	GO:0006508 (proteolysis), GO:0051603 (proteolysis involved in cellular protein catabolic process), GO:0005634 (nucleus), GO:0005737 (cytoplasm), GO:0005839 (proteasome core complex), GO:0000502 (proteasome complex), GO:0004298 (threonine-type endopeptidase activity), GO:0004175 (endopeptidase activity), GO:0016787 (hydrolase activity), GO:0008233 (peptidase activity)		6	8	4	6	27	10	4	3	11	14	11	8	10.2326	7.9303	-1.29031	1	1	1
9	gpm6bb	ENSDARG00000001676	503756	ZDB-GENE-030710-10	GO:0016021 (integral to membrane)	ENSG00000046653 (0.0)	1448	1994	1404	2096	6906	2444	2374	1768	1569	1975	2635	2029	2334.38	2178.1	-1.07175	0.820054	1	1
8	uckl1a	ENSDARG00000001686	570547	ZDB-GENE-040724-238	GO:0008152 (metabolic process), GO:0016310 (phosphorylation), GO:0044206 (UMP salvage), GO:0044211 (CTP salvage), GO:0005524 (ATP binding), GO:0000166 (nucleotide binding), GO:0016301 (kinase activity), GO:0016740 (transferase activity), GO:0016773 (phosphotransferase activity, alcohol group as acceptor), GO:0004849 (uridine kinase activity)	ENSG00000198276 (1.0)	9	12	18	27	69	24	60	45	34	43	49	38	50.6347	21.2281	-2.38527	0.0219934	0.507855	1
19	flot1a	ENSDARG00000001710	561345	ZDB-GENE-020430-1		ENSG00000137312 (1.0)	522	719	371	554	1891	669	676	503	375	472	626	482	589.424	647.342	1.09826	0.414165	1	1
11	CR855338.1	ENSDARG00000001712	796753		GO:0006813 (potassium ion transport), GO:0016020 (membrane), GO:0015269 (calcium-activated potassium channel activity)	ENSG00000197584 (1.0), ENSG00000145936 (1.0)	9	12	7	10	46	16	18	13	14	18	23	18	19.7123	13.0419	-1.51146	0.574976	1	1
2	oc90	ENSDARG00000001721	['568941', '100537480']	ZDB-GENE-070912-300	GO:0016042 (lipid catabolic process), GO:0048840 (otolith development), GO:0005509 (calcium ion binding), GO:0004623 (phospholipase A2 activity)	ENSG00000253117 (1.0), ENSG00000258417 (1.0)	270	372	279	416	1245	441	510	380	267	336	364	280	402.829	409.656	1.01695	0.762204	1	1
17	strn3	ENSDARG00000001729	563124	ZDB-GENE-030616-405	GO:0005515 (protein binding)	ENSG00000196792 (1.0)	859	1183	654	976	3457	1224	1178	877	696	876	1090	839	1048.51	1127.62	1.07545	0.353937	1	1
9	gulp1a	ENSDARG00000001733	368404	ZDB-GENE-030616-21	GO:0006810 (transport), GO:0006915 (apoptotic process), GO:0006909 (phagocytosis), GO:0005737 (cytoplasm), GO:0005515 (protein binding)	ENSG00000144366 (0.0)	125	172	107	160	550	195	187	139	120	151	220	169	185.93	175.514	-1.05934	0.909979	1	1
22	fkbp8	ENSDARG00000001734	393858	ZDB-GENE-040426-1849	GO:0006457 (protein folding), GO:0000413 (protein peptidyl-prolyl isomerization), GO:0005740 (mitochondrial envelope), GO:0030176 (integral to endoplasmic reticulum membrane), GO:0003755 (peptidyl-prolyl cis-trans isomerase activity), GO:0005515 (protein binding), GO:0005528 (FK506 binding)	ENSG00000105701 (1.0)	153	211	159	237	568	201	264	197	141	177	230	177	222.903	216.363	-1.03023	0.708304	1	1
23	noc2l	ENSDARG00000001754	58013	ZDB-GENE-000607-75	GO:0005488 (binding)	ENSG00000188976 (0.0)	389	536	420	627	1551	549	411	306	304	383	524	403	441.759	570.543	1.29153	0.0445308	0.675315	1
16	tnxb	ENSDARG00000001760	100536295	ZDB-GENE-100922-112	GO:0005515 (protein binding)	ENSG00000168477 (1.0)	4	6	3	4	6	2	1	1	0	0	4	3	1.54772	4.03688	2.60828	0.653804	1	1
21	slc29a2	ENSDARG00000001767	503537	ZDB-GENE-050220-15	GO:0006810 (transport), GO:0016021 (integral to membrane), GO:0005337 (nucleoside transmembrane transporter activity)	ENSG00000174669 (1.0)	6674	9192	6098	9101	24780	8771	13186	9819	7346	9247	11909	9169	11419.1	9021.59	-1.26576	0.0104643	0.367316	1
21	ptpra	ENSDARG00000001769	140818	ZDB-GENE-020107-1	GO:0016311 (dephosphorylation), GO:0006470 (protein dephosphorylation), GO:0060027 (convergent extension involved in gastrulation), GO:0045859 (regulation of protein kinase activity), GO:0060041 (retina development in camera-type eye), GO:0004725 (protein tyrosine phosphatase activity), GO:0016791 (phosphatase activity), GO:0016787 (hydrolase activity), GO:0004721 (phosphoprotein phosphatase acti…	ENSG00000132670 (1.0)	819	1128	836	1248	3577	1266	1131	842	821	1033	1448	1115	1209.61	1213.96	1.0036	0.802572	1	1
2	otol1a	ENSDARG00000001771	553759	ZDB-GENE-050707-1	GO:0048840 (otolith development), GO:0005576 (extracellular region), GO:0005581 (collagen), GO:0005515 (protein binding)	ENSG00000182447 (1.0)	9	12	5	7	7	2	0	0	2	3	7	5	3.20027	7.44545	2.32651	0.540748	1	1
7	stim2	ENSDARG00000001776	563901	ZDB-GENE-120404-3	GO:0005515 (protein binding)	ENSG00000109689 (1.0)	23	32	35	52	147	52	39	29	32	40	47	36	42.6754	45.3162	1.06188	0.661912	1	1
10	nup155	ENSDARG00000001777	393125	ZDB-GENE-040426-711	GO:0006913 (nucleocytoplasmic transport), GO:0005643 (nuclear pore), GO:0017056 (structural constituent of nuclear pore), GO:0005515 (protein binding)	ENSG00000113569 (1.0)	838	1154	808	1206	2942	1041	1114	830	913	1149	1365	1051	1225.46	1133.83	-1.08081	0.537187	1	1
4	tspan11	ENSDARG00000001781	564029	ZDB-GENE-041210-93	GO:0016021 (integral to membrane), GO:0016020 (membrane)	ENSG00000110900 (0.0)	144	198	140	209	619	219	347	258	124	156	243	187	243.27	208.796	-1.16511	0.319827	1	1
11	prkacba	ENSDARG00000001782	393998	ZDB-GENE-040426-1351	GO:0006468 (protein phosphorylation), GO:0016310 (phosphorylation), GO:0005575 (cellular_component), GO:0005524 (ATP binding), GO:0016772 (transferase activity, transferring phosphorus-containing groups), GO:0004672 (protein kinase activity), GO:0004713 (protein tyrosine kinase activity), GO:0000166 (nucleotide binding), GO:0004674 (protein serine/threonine kinase activity), GO:0016301 (kinase ac…	ENSG00000142875 (0.0)	144	198	153	228	547	194	216	161	98	123	149	115	161.321	206.769	1.28172	0.220945	1	1
19	hoxa5a	ENSDARG00000001784	58055	ZDB-GENE-000823-9	GO:0006355 (regulation of transcription, DNA-dependent), GO:0007275 (multicellular organismal development), GO:0006351 (transcription, DNA-templated), GO:0005634 (nucleus), GO:0003677 (DNA binding), GO:0003700 (sequence-specific DNA binding transcription factor activity), GO:0043565 (sequence-specific DNA binding)	ENSG00000106004 (1.0)	124	171	125	187	693	245	156	116	135	170	199	153	177.694	200.882	1.13049	0.196258	0.991362	1
16	irx2a	ENSDARG00000001785	394032	ZDB-GENE-040426-1446	GO:0006355 (regulation of transcription, DNA-dependent), GO:0060042 (retina morphogenesis in camera-type eye), GO:0005634 (nucleus), GO:0003677 (DNA binding), GO:0003700 (sequence-specific DNA binding transcription factor activity), GO:0043565 (sequence-specific DNA binding)	ENSG00000170561 (0.0)	69	95	81	121	267	95	189	141	89	112	156	120	150.799	103.479	-1.45729	0.0307398	0.582169	1
9	atp5o	ENSDARG00000001788	335191	ZDB-GENE-050522-147	GO:0015986 (ATP synthesis coupled proton transport), GO:0046933 (proton-transporting ATP synthase activity, rotational mechanism)	ENSG00000249209 (1.0), ENSG00000241837 (1.0)	1705	2348	1438	2146	4337	1535	2686	2000	1212	1526	2264	1743	2130.84	2009.9	-1.06017	0.295705	1	1
3	kcnh6	ENSDARG00000001803	405763	ZDB-GENE-040702-5	GO:0007165 (signal transduction), GO:0055085 (transmembrane transport), GO:0006811 (ion transport), GO:0016020 (membrane), GO:0004871 (signal transducer activity), GO:0005216 (ion channel activity), GO:0006810 (transport), GO:0006813 (potassium ion transport), GO:0071805 (potassium ion transmembrane transport), GO:0008016 (regulation of heart contraction), GO:0034765 (regulation of ion transmembr…	ENSG00000055118 (0.0)	43	59	52	78	198	70	53	39	47	59	76	59	63.5638	68.9733	1.0851	0.658581	1	1
3	zgc:112148	ENSDARG00000001804	550424	ZDB-GENE-050417-235	GO:0008150 (biological_process), GO:0016021 (integral to membrane), GO:0003674 (molecular_function)	ENSG00000175106 (1.0), ENSG00000171928 (1.0), ENSG00000259024 (1.0)	37	51	45	67	147	52	35	26	48	60	49	38	50.2413	56.7188	1.12893	0.512808	1	1
20	tnfrsf21	ENSDARG00000001807	564874	ZDB-GENE-030131-5971	GO:0007165 (signal transduction), GO:0002040 (sprouting angiogenesis), GO:0014045 (establishment of endothelial blood-brain barrier), GO:0005515 (protein binding)	ENSG00000146072 (1.0)	134	185	110	164	432	153	243	181	157	198	207	159	217.562	167.216	-1.30108	0.111279	0.883405	1
2	CABZ01112877.1	ENSDARG00000001817	798602		GO:0007276 (gamete generation)	ENSG00000186767 (0.0)	4	6	2	3	24	8	11	8	4	5	5	4	6.90432	5.66311	-1.21918	1	1	1
22	C3 (1 of 9)	ENSDARG00000001818	566347	ZDB-GENE-030131-3063	GO:0005576 (extracellular region), GO:0005615 (extracellular space), GO:0004866 (endopeptidase inhibitor activity), GO:0005515 (protein binding)	ENSG00000125730 (0.0)	702	967	622	928	2931	1037	1667	1241	920	1158	1615	1243	1473.32	977.561	-1.50714	0.000338279	0.0407046	1
13	wdr96	ENSDARG00000001825	568701	ZDB-GENE-080815-3	GO:0005515 (protein binding)	ENSG00000197748 (1.0)	44	61	38	57	179	63	119	89	21	26	55	42	63.6362	60.2256	-1.05663	0.746063	1	1
24	zgc:112982	ENSDARG00000001829	503771	ZDB-GENE-050306-55	GO:0008150 (biological_process), GO:0005575 (cellular_component), GO:0003674 (molecular_function)		1116	1537	948	1415	4235	1499	1245	927	754	949	1238	953	1144.33	1483.67	1.29654	0.0140549	0.419053	1
8	si:ch1073-403i13.1	ENSDARG00000001832	['335509', '449802']	['ZDB-GENE-030131-7449', 'ZDB-GENE-041010-50', 'ZDB-GENE-100921-25']	GO:0006955 (immune response), GO:0019882 (antigen processing and presentation), GO:0002504 (antigen processing and presentation of peptide or polysaccharide antigen via MHC class II), GO:0016021 (integral to membrane), GO:0016020 (membrane), GO:0042613 (MHC class II protein complex), GO:0005515 (protein binding)	ENSG00000237541 (0.0)	4	6	0	0	13	5	0	0	0	0	0	0	0	3.37026	3.37026	0.130002	0.92319	1
9	nalcn	ENSDARG00000001835	548345	ZDB-GENE-050410-12	GO:0055085 (transmembrane transport), GO:0006811 (ion transport), GO:0016020 (membrane), GO:0005216 (ion channel activity), GO:0006810 (transport), GO:0016021 (integral to membrane)	ENSG00000102452 (0.0)	105	145	98	146	500	177	132	98	108	136	180	139	150.805	155.955	1.03415	0.588916	1	1
21	aff4	ENSDARG00000001857	556421	ZDB-GENE-100910-5		ENSG00000072364 (1.0)	241	332	296	442	1136	402	457	340	294	370	451	347	427.751	391.939	-1.09137	0.614046	1	1
25	dbx1b	ENSDARG00000001859	30416	ZDB-GENE-000128-11	GO:0006355 (regulation of transcription, DNA-dependent), GO:0003677 (DNA binding), GO:0003700 (sequence-specific DNA binding transcription factor activity), GO:0043565 (sequence-specific DNA binding)	ENSG00000109851 (1.0)	279	384	217	324	1105	391	313	233	216	272	314	242	302.013	366.425	1.21328	0.0977833	0.870837	1
1	atp1a1a.4	ENSDARG00000001870	64615	ZDB-GENE-001212-4	GO:0006754 (ATP biosynthetic process), GO:0015672 (monovalent inorganic cation transport), GO:0006812 (cation transport), GO:0016021 (integral to membrane), GO:0016020 (membrane), GO:0005524 (ATP binding), GO:0046872 (metal ion binding), GO:0019829 (cation-transporting ATPase activity), GO:0015077 (monovalent inorganic cation transmembrane transporter activity), GO:0000166 (nucleotide binding), G…	ENSG00000105675 (0.0)	1033	1423	930	1388	3676	1301	1640	1221	884	1113	1469	1131	1401.36	1370.66	-1.0224	0.666443	1	1
9	phgdh	ENSDARG00000001873	321928	ZDB-GENE-030131-647	GO:0055114 (oxidation-reduction process), GO:0008152 (metabolic process), GO:0006564 (L-serine biosynthetic process), GO:0005575 (cellular_component), GO:0016616 (oxidoreductase activity, acting on the CH-OH group of donors, NAD or NADP as acceptor), GO:0051287 (NAD binding), GO:0048037 (cofactor binding), GO:0004617 (phosphoglycerate dehydrogenase activity)	ENSG00000092621 (0.0)	1039	1431	957	1428	3263	1155	2125	1582	963	1212	1673	1288	1651.07	1338.12	-1.23388	0.0231739	0.519656	1
25	nav2b	ENSDARG00000001879	557290	ZDB-GENE-061207-13	GO:0005524 (ATP binding), GO:0000166 (nucleotide binding), GO:0017111 (nucleoside-triphosphatase activity), GO:0005515 (protein binding)	ENSG00000166833 (1.0)	464	639	434	648	2231	790	713	531	420	529	680	524	640.299	692.171	1.08101	0.310457	1	1
14	stx3a	ENSDARG00000001880	393515	ZDB-GENE-040426-1489	GO:0016192 (vesicle-mediated transport), GO:0006886 (intracellular protein transport), GO:0006836 (neurotransmitter transport), GO:0016020 (membrane), GO:0005484 (SNAP receptor activity), GO:0005515 (protein binding)	ENSG00000166900 (1.0)	98	135	105	157	406	144	87	65	55	69	108	83	87.8404	145.133	1.65224	0.0151582	0.433281	1
23	cacnb3a	ENSDARG00000001881	565158	ZDB-GENE-060221-2	GO:0070588 (calcium ion transmembrane transport), GO:0005891 (voltage-gated calcium channel complex), GO:0005245 (voltage-gated calcium channel activity), GO:0005515 (protein binding)	ENSG00000167535 (1.0)	5	7	9	13	46	16	6	4	12	15	8	6	10.4082	12.2004	1.17219	0.497343	1	1
6	kbtbd12	ENSDARG00000001882	559380	ZDB-GENE-050904-1	GO:0008150 (biological_process), GO:0005575 (cellular_component), GO:0005515 (protein binding)	ENSG00000187715 (0.0)	69	95	35	52	197	70	70	52	49	62	104	80	78.4245	72.3346	-1.08419	0.712044	1	1
13	ppm1ba	ENSDARG00000001888	30672	ZDB-GENE-991102-16	GO:0003824 (catalytic activity), GO:0006470 (protein dephosphorylation), GO:0046872 (metal ion binding), GO:0000287 (magnesium ion binding), GO:0016787 (hydrolase activity), GO:0004721 (phosphoprotein phosphatase activity), GO:0004722 (protein serine/threonine phosphatase activity), GO:0030145 (manganese ion binding)	ENSG00000138032 (1.0)	112	154	131	196	579	205	235	175	110	138	166	128	178.446	184.907	1.03621	0.749712	1	1
23	TUBA1A (1 of 2)	ENSDARG00000001889	['573216', '641561']	['ZDB-GENE-051127-7', 'ZDB-GENE-090507-4']	GO:0006184 (GTP catabolic process), GO:0051258 (protein polymerization), GO:0007017 (microtubule-based process), GO:0043066 (negative regulation of apoptotic process), GO:0021634 (optic nerve formation), GO:0005737 (cytoplasm), GO:0005856 (cytoskeleton), GO:0005874 (microtubule), GO:0043234 (protein complex), GO:0003924 (GTPase activity), GO:0005525 (GTP binding), GO:0000166 (nucleotide binding),…	ENSG00000167552 (1.0)	4274	5887	3427	5115	12248	4335	7745	5767	4411	5553	6958	5357	6744.68	5112.29	-1.31931	0.000807994	0.0749639	1
16	stt3b	ENSDARG00000001890	323918	ZDB-GENE-030131-2638	GO:0006486 (protein glycosylation), GO:0016020 (membrane), GO:0004576 (oligosaccharyl transferase activity), GO:0016740 (transferase activity)	ENSG00000163527 (1.0)	1020	1405	992	1481	4127	1461	1397	1040	1053	1326	1574	1212	1447.02	1448.75	1.00119	0.790333	1	1
20	syt14b	ENSDARG00000001891	561547	ZDB-GENE-041014-36	GO:0005515 (protein binding)	ENSG00000143469 (1.0)	28	39	18	27	129	46	46	34	14	18	47	36	35.6172	37.0304	1.03968	0.922019	1	1
11	man2b1	ENSDARG00000001897	541519	ZDB-GENE-050327-52	GO:0005975 (carbohydrate metabolic process), GO:0006013 (mannose metabolic process), GO:0005575 (cellular_component), GO:0008270 (zinc ion binding), GO:0003824 (catalytic activity), GO:0004553 (hydrolase activity, hydrolyzing O-glycosyl compounds), GO:0030246 (carbohydrate binding), GO:0004559 (alpha-mannosidase activity), GO:0015923 (mannosidase activity)	ENSG00000104774 (1.0), ENSG00000269590 (1.0), ENSG00000269242 (1.0)	439	605	407	607	1400	496	650	484	319	402	573	441	536.571	569.215	1.06084	0.976321	1	1
17	manea	ENSDARG00000001898	447827	ZDB-GENE-040912-87	GO:0008150 (biological_process), GO:0005575 (cellular_component), GO:0003674 (molecular_function)	ENSG00000172469 (0.0)	64	88	58	87	253	90	163	121	53	67	91	70	104.387	88.0889	-1.18502	0.397591	1	1
21	si:dkey-247m21.3	ENSDARG00000001906		ZDB-GENE-091204-249	GO:0007186 (G-protein coupled receptor signaling pathway), GO:0007165 (signal transduction), GO:0007268 (synaptic transmission), GO:0032098 (regulation of appetite), GO:0016021 (integral to membrane), GO:0016020 (membrane), GO:0005887 (integral to plasma membrane), GO:0004930 (G-protein coupled receptor activity), GO:0004871 (signal transducer activity), GO:0004993 (serotonin receptor activity)		1	1	1	1	8	3	0	0	4	5	0	0	2.03647	1.9005	-1.07155	0.762782	1	1
24	CR388015.1	ENSDARG00000001909	555361		GO:0007010 (cytoskeleton organization), GO:0003779 (actin binding)		52	72	33	49	184	65	81	60	58	73	113	87	89.1213	62.0009	-1.43742	0.170977	0.969162	1
7	rorab	ENSDARG00000001910	554722	ZDB-GENE-040426-855	GO:0006355 (regulation of transcription, DNA-dependent), GO:0006351 (transcription, DNA-templated), GO:0043401 (steroid hormone mediated signaling pathway), GO:0005634 (nucleus), GO:0003677 (DNA binding), GO:0003700 (sequence-specific DNA binding transcription factor activity), GO:0003707 (steroid hormone receptor activity), GO:0043565 (sequence-specific DNA binding), GO:0008270 (zinc ion binding…		214	295	186	278	838	297	278	207	173	218	290	223	262.11	289.658	1.1051	0.461662	1	1
4	drd4-rs	ENSDARG00000001912	503566	ZDB-GENE-051113-172	GO:0007186 (G-protein coupled receptor signaling pathway), GO:0007165 (signal transduction), GO:0007195 (adenylate cyclase-inhibiting dopamine receptor signaling pathway), GO:0016021 (integral to membrane), GO:0016020 (membrane), GO:0005887 (integral to plasma membrane), GO:0004930 (G-protein coupled receptor activity), GO:0004871 (signal transducer activity), GO:0004952 (dopamine neurotransmitte…	ENSG00000069696 (0.0)	25	34	24	36	93	33	79	59	21	26	32	25	44.433	34.3906	-1.29201	0.399111	1	1
2	palmda	ENSDARG00000001913	559824	ZDB-GENE-070705-48	GO:0008360 (regulation of cell shape), GO:0016020 (membrane)	ENSG00000099260 (1.0)	83	114	61	91	307	109	59	44	50	63	73	56	65.961	104.676	1.58693	0.0278545	0.555127	1
1	phc2b	ENSDARG00000001915	100332229	ZDB-GENE-040426-1113	GO:0006334 (nucleosome assembly), GO:0005634 (nucleus), GO:0005622 (intracellular), GO:0000786 (nucleosome), GO:0003677 (DNA binding), GO:0043565 (sequence-specific DNA binding), GO:0046982 (protein heterodimerization activity)		0	0	1	1	6	2	0	0	0	0	0	0	0	1.20542	1.20542	0.529226	1	1
23	pink1	ENSDARG00000001929	494085	ZDB-GENE-041212-53	GO:0006468 (protein phosphorylation), GO:0016310 (phosphorylation), GO:0051402 (neuron apoptotic process), GO:0071542 (dopaminergic neuron differentiation), GO:1900746 (regulation of vascular endothelial growth factor signaling pathway), GO:2000377 (regulation of reactive oxygen species metabolic process), GO:0048823 (nucleate erythrocyte development), GO:0060872 (semicircular canal development),…	ENSG00000158828 (1.0)	46	63	105	157	283	100	28	21	56	70	95	73	66.5475	106.747	1.60408	0.242669	1	1
24	klhl15	ENSDARG00000001930	445186	ZDB-GENE-040801-99	GO:0005515 (protein binding)	ENSG00000174010 (0.0)	127	175	113	169	499	177	209	156	109	137	171	132	171.674	173.4	1.01006	0.962522	1	1
2	prkag2	ENSDARG00000001933	568316	ZDB-GENE-070912-442	GO:0030554 (adenyl nucleotide binding)	ENSG00000106617 (1.0)	45	62	50	75	174	62	89	66	64	81	99	76	90.2186	66.0648	-1.36561	0.194822	0.990523	1
17	CABZ01043017.1	ENSDARG00000001937	100334818		GO:0055085 (transmembrane transport), GO:0016021 (integral to membrane), GO:0016020 (membrane), GO:0022891 (substrate-specific transmembrane transporter activity), GO:0022857 (transmembrane transporter activity)	ENSG00000181856 (0.0)	22	30	24	36	114	40	60	45	16	20	32	25	36.1714	35.491	-1.01917	0.92517	1	1
7	b3gat3	ENSDARG00000001939	192334	ZDB-GENE-020419-3	GO:0015012 (heparan sulfate proteoglycan biosynthetic process), GO:0051216 (cartilage development), GO:0030198 (extracellular matrix organization), GO:0030166 (proteoglycan biosynthetic process), GO:0050650 (chondroitin sulfate proteoglycan biosynthetic process), GO:0016020 (membrane), GO:0015018 (galactosylgalactosylxylosylprotein 3-beta-glucuronosyltransferase activity), GO:0016740 (transferase…	ENSG00000149541 (0.0)	283	390	217	324	1042	369	254	189	220	277	397	306	312.172	360.828	1.15586	0.266194	1	1
2	dnajc1	ENSDARG00000001940	553324	ZDB-GENE-061103-529	GO:0005634 (nucleus), GO:0003677 (DNA binding), GO:0003682 (chromatin binding)	ENSG00000136770 (1.0)	267	368	291	434	1158	410	276	206	241	303	387	298	326.365	403.984	1.23783	0.0746693	0.808726	1
5	ak1	ENSDARG00000001950	445486	ZDB-GENE-040822-37	GO:0006139 (nucleobase-containing compound metabolic process), GO:0046034 (ATP metabolic process), GO:0016310 (phosphorylation), GO:0005737 (cytoplasm), GO:0005524 (ATP binding), GO:0016301 (kinase activity), GO:0004017 (adenylate kinase activity), GO:0016740 (transferase activity), GO:0019205 (nucleobase-containing compound kinase activity)	ENSG00000106992 (1.0)	1692	2330	1378	2057	5776	2044	3053	2273	1948	2452	3327	2562	2947.32	2143.87	-1.37477	0.00138011	0.105471	1
4	pfkfb3	ENSDARG00000001953	554477	ZDB-GENE-040426-2724	GO:0008152 (metabolic process), GO:0006000 (fructose metabolic process), GO:0016310 (phosphorylation), GO:0006003 (fructose 2,6-bisphosphate metabolic process), GO:0005575 (cellular_component), GO:0005524 (ATP binding), GO:0003824 (catalytic activity), GO:0016301 (kinase activity), GO:0004331 (fructose-2,6-bisphosphate 2-phosphatase activity), GO:0016740 (transferase activity), GO:0003873 (6-phos…	ENSG00000170525 (1.0)	72	99	93	139	406	144	150	112	68	86	117	90	116.217	127.226	1.09473	0.59063	1	1
8	dock5	ENSDARG00000001968	571688	ZDB-GENE-080108-4	GO:0007264 (small GTPase mediated signal transduction), GO:0007520 (myoblast fusion), GO:0005085 (guanyl-nucleotide exchange factor activity), GO:0005515 (protein binding), GO:0005488 (binding)	ENSG00000147459 (1.0)	72	99	62	93	294	104	62	46	40	50	95	73	68.6302	98.5892	1.43653	0.117837	0.894886	1
11	txlng	ENSDARG00000001969	324984	ZDB-GENE-060616-122	GO:0008150 (biological_process), GO:0005575 (cellular_component), GO:0019905 (syntaxin binding)	ENSG00000086712 (1.0)	133	183	118	176	574	203	292	217	114	144	183	141	202.93	187.491	-1.08234	0.647972	1	1
16	cthrc1b	ENSDARG00000001971	566140	ZDB-GENE-050420-46		ENSG00000164932 (1.0)	11	15	1	1	16	6	7	5	7	9	9	7	8.47519	7.43551	-1.13983	0.897322	1	1
11	tpst2	ENSDARG00000001972	393391	ZDB-GENE-040426-1400	GO:0006478 (peptidyl-tyrosine sulfation), GO:0008476 (protein-tyrosine sulfotransferase activity), GO:0008146 (sulfotransferase activity)	ENSG00000128294 (1.0)	22	30	8	12	65	23	5	4	10	13	27	21	15.0118	21.7496	1.44883	0.409693	1	1
7	hsd11b2	ENSDARG00000001975	334098	ZDB-GENE-030131-6030	GO:0055114 (oxidation-reduction process), GO:0008152 (metabolic process), GO:0016491 (oxidoreductase activity), GO:0003845 (11-beta-hydroxysteroid dehydrogenase [NAD(P)] activity)	ENSG00000176387 (1.0)	63	87	69	103	297	105	124	92	61	77	116	89	104.52	98.2937	-1.06334	0.793371	1	1
18	si:ch211-13k12.1	ENSDARG00000001976	497400	ZDB-GENE-050208-116	GO:0006457 (protein folding), GO:0005515 (protein binding)		100	138	22	33	186	66	7	5	22	28	25	19	21.0995	78.8017	3.73477	0.0598475	0.756195	1
6	myhb	ENSDARG00000001993	100002040	ZDB-GENE-081124-1	GO:0016192 (vesicle-mediated transport), GO:0016459 (myosin complex), GO:0016020 (membrane), GO:0005524 (ATP binding), GO:0003774 (motor activity), GO:0005515 (protein binding), GO:0003779 (actin binding), GO:0000166 (nucleotide binding)		18	25	7	10	66	23	61	45	12	15	22	17	31.3186	19.5336	-1.60332	0.40957	1	1
21	stxbp1a	ENSDARG00000001994	574003	ZDB-GENE-050626-106	GO:0016192 (vesicle-mediated transport), GO:0006904 (vesicle docking involved in exocytosis), GO:0005575 (cellular_component), GO:0003674 (molecular_function)	ENSG00000136854 (1.0)	654	901	482	719	2212	783	1064	792	613	772	972	748	935.176	801.041	-1.16745	0.164102	0.96306	1
7	adamts18	ENSDARG00000001999	100150128	ZDB-GENE-070815-1	GO:0006508 (proteolysis), GO:0005576 (extracellular region), GO:0031012 (extracellular matrix), GO:0005578 (proteinaceous extracellular matrix), GO:0008270 (zinc ion binding), GO:0046872 (metal ion binding), GO:0004222 (metalloendopeptidase activity), GO:0008237 (metallopeptidase activity), GO:0016787 (hydrolase activity), GO:0008233 (peptidase activity)	ENSG00000140873 (1.0)	76	105	90	134	309	109	144	107	70	88	133	102	120.418	116.126	-1.03696	0.703843	1	1
22	LMCD1	ENSDARG00000002002	394045	ZDB-GENE-040426-1067	GO:0008150 (biological_process), GO:0005575 (cellular_component), GO:0008270 (zinc ion binding), GO:0046872 (metal ion binding)	ENSG00000071282 (1.0)	23	32	33	49	53	19	2	1	10	13	18	14	11.3038	33.2306	2.93977	0.0531266	0.723272	1
16	rxrbb	ENSDARG00000002006	30486	ZDB-GENE-990415-242	GO:0006355 (regulation of transcription, DNA-dependent), GO:0043401 (steroid hormone mediated signaling pathway), GO:0005634 (nucleus), GO:0003700 (sequence-specific DNA binding transcription factor activity), GO:0003707 (steroid hormone receptor activity), GO:0043565 (sequence-specific DNA binding), GO:0008270 (zinc ion binding)	ENSG00000204231 (1.0)	130	179	213	318	725	257	151	112	111	140	219	169	170.206	251.193	1.47582	0.0940885	0.862191	1
19	grb10a	ENSDARG00000002013	446167	ZDB-GENE-040822-32	GO:0007165 (signal transduction), GO:0005575 (cellular_component), GO:0005515 (protein binding)	ENSG00000106070 (1.0)	253	348	269	401	1139	403	337	251	277	349	453	349	383.618	384.37	1.00196	0.761588	1	1
5	ppil2	ENSDARG00000002016	393966	ZDB-GENE-040426-1096	GO:0006457 (protein folding), GO:0016567 (protein ubiquitination), GO:0000151 (ubiquitin ligase complex), GO:0004842 (ubiquitin-protein ligase activity), GO:0003755 (peptidyl-prolyl cis-trans isomerase activity), GO:0016853 (isomerase activity)	ENSG00000100023 (1.0)	183	252	191	285	777	275	341	254	202	254	274	211	290.84	270.716	-1.07434	0.718305	1	1
21	rictorb	ENSDARG00000002020	561835	ZDB-GENE-070810-5	GO:0005488 (binding)	ENSG00000164327 (1.0)	147	202	127	190	637	225	157	117	128	161	210	162	177.86	205.829	1.15725	0.23663	1	1
17	pygb	ENSDARG00000002021	403051	ZDB-GENE-040928-2	GO:0005975 (carbohydrate metabolic process), GO:0030170 (pyridoxal phosphate binding), GO:0016740 (transferase activity), GO:0016757 (transferase activity, transferring glycosyl groups), GO:0004645 (phosphorylase activity), GO:0008184 (glycogen phosphorylase activity)	ENSG00000100994 (0.0)	161	222	212	316	750	265	262	195	152	191	231	178	228.214	267.878	1.1738	0.306374	1	1
13	qkib	ENSDARG00000002026	100462714	ZDB-GENE-081028-54	GO:0003723 (RNA binding)	ENSG00000112531 (0.0)	410	565	460	687	2187	774	619	461	404	509	674	519	602.003	675.123	1.12146	0.172447	0.971338	1
2	tox4	ENSDARG00000002031	559853	ZDB-GENE-070912-576		ENSG00000092203 (1.0)	380	523	330	493	1325	469	581	433	380	478	541	417	536.894	494.971	-1.0847	0.524316	1	1
11	PFKFB2 (1 of 2)	ENSDARG00000002037	564852	ZDB-GENE-120222-1	GO:0006000 (fructose metabolic process), GO:0006003 (fructose 2,6-bisphosphate metabolic process), GO:0005524 (ATP binding), GO:0004331 (fructose-2,6-bisphosphate 2-phosphatase activity), GO:0003873 (6-phosphofructo-2-kinase activity)	ENSG00000123836 (1.0)	41	56	44	66	190	67	87	65	32	40	54	42	59.2978	63.1311	1.06464	0.87218	1	1
19	btr29	ENSDARG00000002046	797384	ZDB-GENE-090512-2	GO:0005622 (intracellular), GO:0008270 (zinc ion binding), GO:0005515 (protein binding)		0	0	4	6	11	4	19	14	0	0	2	2	6.33943	3.28786	-1.92813	0.656253	1	1
10	brf2	ENSDARG00000002060	['445142', '100536580']	ZDB-GENE-040801-43		ENSG00000104221 (1.0)	31	43	19	28	106	38	146	109	29	37	45	35	72.7147	36.1916	-2.00916	0.246009	1	1
13	adss	ENSDARG00000002071	550502	ZDB-GENE-050417-337	GO:0006164 (purine nucleotide biosynthetic process), GO:0006167 (AMP biosynthetic process), GO:0044208 ('de novo' AMP biosynthetic process), GO:0005737 (cytoplasm), GO:0005525 (GTP binding), GO:0016874 (ligase activity), GO:0046872 (metal ion binding), GO:0000166 (nucleotide binding), GO:0000287 (magnesium ion binding), GO:0004019 (adenylosuccinate synthase activity)	ENSG00000035687 (1.0)	266	366	325	485	1190	421	325	242	268	337	436	336	370.127	424.216	1.14614	0.275554	1	1
13	mnat1	ENSDARG00000002077	450080	ZDB-GENE-041010-203	GO:0007049 (cell cycle), GO:0005634 (nucleus), GO:0008270 (zinc ion binding), GO:0046872 (metal ion binding), GO:0005515 (protein binding)	ENSG00000020426 (1.0)	62	85	56	84	174	62	40	30	57	72	99	76	71.9136	76.8548	1.06871	1	1	1
16	ck2a1	ENSDARG00000002082	30502	ZDB-GENE-990415-27	GO:0006468 (protein phosphorylation), GO:0016310 (phosphorylation), GO:0005524 (ATP binding), GO:0016772 (transferase activity, transferring phosphorus-containing groups), GO:0004672 (protein kinase activity), GO:0004713 (protein tyrosine kinase activity), GO:0000166 (nucleotide binding), GO:0004674 (protein serine/threonine kinase activity), GO:0016301 (kinase activity), GO:0016740 (transferase …	ENSG00000101266 (0.0)	1173	1616	944	1409	3817	1351	2073	1544	1070	1347	1682	1295	1692.71	1458.54	-1.16056	0.0888802	0.845441	1
23	lamb2	ENSDARG00000002084	337767	ZDB-GENE-081030-4	GO:0016203 (muscle attachment), GO:0070831 (basement membrane assembly), GO:0061053 (somite development), GO:0005515 (protein binding)	ENSG00000172037 (1.0)	1071	1475	1083	1616	4033	1427	1881	1401	1237	1557	1882	1449	1782.32	1506.34	-1.18321	0.104529	0.882304	1
3	si:dkeyp-52c3.7	ENSDARG00000002097		ZDB-GENE-110411-213	GO:0005525 (GTP binding), GO:0015684 (ferrous iron transport), GO:0016021 (integral to membrane), GO:0003924 (GTPase activity), GO:0015093 (ferrous iron transmembrane transporter activity)		4	6	9	13	31	11	15	11	6	8	15	12	12.2431	9.97155	-1.2278	0.759985	1	1
2	stam	ENSDARG00000002127	386967	ZDB-GENE-031118-123	GO:0006886 (intracellular protein transport), GO:0005515 (protein binding)	ENSG00000136738 (1.0)	532	733	454	678	2092	740	689	513	474	597	749	577	682.079	716.941	1.05111	0.531898	1	1
4	cwf19l1	ENSDARG00000002128	387304	ZDB-GENE-031204-5	GO:0005575 (cellular_component), GO:0003824 (catalytic activity)	ENSG00000095485 (1.0)	155	213	181	270	716	253	271	202	160	201	230	177	234.682	245.689	1.0469	0.69077	1	1
15	slc5a2	ENSDARG00000002129	405862	ZDB-GENE-040426-2498	GO:0055085 (transmembrane transport), GO:0006810 (transport), GO:0016021 (integral to membrane), GO:0016020 (membrane), GO:0005215 (transporter activity)	ENSG00000140675 (1.0)	15	21	9	13	80	28	16	12	5	6	13	10	11.4114	20.8031	1.82301	0.204112	1	1
4	celf2	ENSDARG00000002131	373117	ZDB-GENE-030826-35	GO:0003676 (nucleic acid binding), GO:0006397 (mRNA processing), GO:0005634 (nucleus), GO:0005737 (cytoplasm), GO:0003723 (RNA binding), GO:0000166 (nucleotide binding)	ENSG00000048740 (0.0)	1605	2211	1858	2773	8399	2973	2275	1694	1955	2461	3116	2399	2651.06	2652.2	1.00043	0.674384	1	1
18	DVL3 (1 of 2)	ENSDARG00000002148	100149082		GO:0007275 (multicellular organismal development), GO:0035556 (intracellular signal transduction), GO:0005622 (intracellular), GO:0004871 (signal transducer activity), GO:0005515 (protein binding)	ENSG00000161202 (1.0)	153	211	166	248	927	328	348	259	164	206	260	200	269.235	262.203	-1.02682	0.845181	1	1
24	psme1	ENSDARG00000002165	30648	ZDB-GENE-991110-17	GO:0000502 (proteasome complex), GO:0008537 (proteasome activator complex)	ENSG00000092010 (1.0)	8	11	6	9	19	7	0	0	2	3	10	8	4.13543	8.89966	2.15206	0.430208	1	1
3	cacnb1	ENSDARG00000002167	['436925', '101883573']	ZDB-GENE-040718-399	GO:0070588 (calcium ion transmembrane transport), GO:0006936 (muscle contraction), GO:0034765 (regulation of ion transmembrane transport), GO:0070978 (voltage-gated calcium channel complex assembly), GO:0016020 (membrane), GO:0005891 (voltage-gated calcium channel complex), GO:0005245 (voltage-gated calcium channel activity), GO:0005515 (protein binding)	ENSG00000067191 (1.0)	472	650	468	699	2491	882	813	605	495	623	827	637	754.389	743.435	-1.01473	0.708709	1	1
9	tra2b	ENSDARG00000002168	394172	ZDB-GENE-040426-1094	GO:0003676 (nucleic acid binding), GO:0000166 (nucleotide binding)	ENSG00000136527 (1.0)	517	712	445	664	2027	717	803	598	487	613	763	587	727.358	697.908	-1.0422	0.825822	1	1
8	aplnra	ENSDARG00000002172		ZDB-GENE-060929-512	GO:0007186 (G-protein coupled receptor signaling pathway), GO:0007275 (multicellular organismal development), GO:0007165 (signal transduction), GO:0016477 (cell migration), GO:0007507 (heart development), GO:0042074 (cell migration involved in gastrulation), GO:0001702 (gastrulation with mouth forming second), GO:0055113 (epiboly involved in gastrulation with mouth forming second), GO:0007369 (ga…	ENSG00000134817 (0.0)	32	44	31	46	134	47	84	63	40	50	77	59	69.6378	45.9243	-1.51636	0.124432	0.912475	1
4	itfg2	ENSDARG00000002174	550607	ZDB-GENE-041008-161	GO:0003674 (molecular_function)	ENSG00000111203 (0.0)	73	101	60	90	256	91	93	69	75	94	136	105	108.556	93.5699	-1.16016	0.518219	1	1
5	igbp1	ENSDARG00000002184	406843	ZDB-GENE-040426-2928	GO:0009966 (regulation of signal transduction), GO:0005575 (cellular_component)	ENSG00000089289 (0.0)	296	408	304	454	1185	419	505	376	236	297	434	334	407.363	426.952	1.04809	0.903431	1	1
1	chmp2bb	ENSDARG00000002190	405840	ZDB-GENE-040426-2539	GO:0006810 (transport), GO:0015031 (protein transport), GO:0016020 (membrane), GO:0005737 (cytoplasm), GO:0005829 (cytosol), GO:0005768 (endosome), GO:0031902 (late endosome membrane)	ENSG00000083937 (1.0)	556	766	475	709	1979	700	579	431	401	505	587	452	561.323	725.075	1.29173	0.0288399	0.565208	1
22	aspn	ENSDARG00000002192	65228	ZDB-GENE-041105-7	GO:0005515 (protein binding)	ENSG00000106819 (1.0)	14	19	7	10	39	14	46	34	8	10	23	18	25.0812	14.5115	-1.72836	0.210487	1	1
8	rho	ENSDARG00000002193	30295	ZDB-GENE-990415-271	GO:0007186 (G-protein coupled receptor signaling pathway), GO:0007602 (phototransduction), GO:0007165 (signal transduction), GO:0007601 (visual perception), GO:0016038 (absorption of visible light), GO:0009584 (detection of visible light), GO:0018298 (protein-chromophore linkage), GO:0050896 (response to stimulus), GO:0016021 (integral to membrane), GO:0016020 (membrane), GO:0001750 (photorecepto…	ENSG00000163914 (1.0)	9	12	2	3	0	0	3	2	0	0	0	0	0.902525	5.12703	5.68077	0.509848	1	1
13	rhd	ENSDARG00000002194	554272	ZDB-GENE-051213-1	GO:0015696 (ammonium transport), GO:0016021 (integral to membrane), GO:0016020 (membrane), GO:0008519 (ammonium transmembrane transporter activity)	ENSG00000187010 (1.0), ENSG00000188672 (1.0)	58	80	84	125	230	81	156	116	78	98	162	125	137.141	95.5557	-1.43519	0.0311737	0.585144	1
10	bach1	ENSDARG00000002196	553688	ZDB-GENE-050522-220	GO:0008150 (biological_process), GO:0005575 (cellular_component), GO:0005515 (protein binding)	ENSG00000156273 (1.0)	173	238	167	249	611	216	325	242	100	126	220	169	217.264	234.599	1.07979	0.963758	1	1
13	pygl	ENSDARG00000002197		ZDB-GENE-041205-1	GO:0005975 (carbohydrate metabolic process), GO:0030170 (pyridoxal phosphate binding), GO:0004645 (phosphorylase activity), GO:0008184 (glycogen phosphorylase activity)	ENSG00000100504 (1.0)	44	61	42	63	108	38	115	86	81	102	84	65	102.02	53.8387	-1.89492	0.00391435	0.207823	1
21	hspb11	ENSDARG00000002204	796767	ZDB-GENE-030131-5148			231	318	259	387	874	309	105	78	76	96	160	123	120.156	338.028	2.81324	3.42319e-10	4.96452e-07	1
6	stk25a	ENSDARG00000002210	449653	ZDB-GENE-041010-92	GO:0006468 (protein phosphorylation), GO:0007507 (heart development), GO:0003401 (axis elongation), GO:0005575 (cellular_component), GO:0005524 (ATP binding), GO:0016772 (transferase activity, transferring phosphorus-containing groups), GO:0004672 (protein kinase activity), GO:0004713 (protein tyrosine kinase activity), GO:0000166 (nucleotide binding)	ENSG00000115694 (1.0)	46	63	31	46	114	40	57	42	36	45	58	45	53.5559	49.9922	-1.07129	0.667052	1	1
16	invs	ENSDARG00000002213	245946	ZDB-GENE-020507-2	GO:0005515 (protein binding)	ENSG00000119509 (1.0)	52	72	60	90	207	73	81	60	58	73	94	72	83.1986	78.1472	-1.06464	0.783623	1	1
22	rtca	ENSDARG00000002215	321129	ZDB-GENE-030131-9687	GO:0006396 (RNA processing), GO:0005524 (ATP binding), GO:0003824 (catalytic activity), GO:0000166 (nucleotide binding), GO:0003963 (RNA-3'-phosphate cyclase activity)	ENSG00000137996 (1.0)	577	795	568	848	2320	821	1224	911	642	808	1060	816	1025.51	821.218	-1.24876	0.0432703	0.666842	1
5	tbx3a	ENSDARG00000002216	556870	ZDB-GENE-070209-80	GO:0006355 (regulation of transcription, DNA-dependent), GO:0006351 (transcription, DNA-templated), GO:0035050 (embryonic heart tube development), GO:0005634 (nucleus), GO:0003677 (DNA binding), GO:0003700 (sequence-specific DNA binding transcription factor activity)	ENSG00000135111 (1.0)	183	252	234	349	830	294	175	130	226	284	357	275	278.992	298.362	1.06943	0.651306	1	1
14	scocb	ENSDARG00000002217	791709	ZDB-GENE-041010-41	GO:0008150 (biological_process), GO:0016020 (membrane), GO:0005737 (cytoplasm), GO:0005794 (Golgi apparatus), GO:0000139 (Golgi membrane), GO:0005829 (cytosol), GO:0003674 (molecular_function)	ENSG00000153130 (1.0)	147	202	95	142	546	193	217	162	120	151	258	199	206.8	179.173	-1.1542	0.426923	1	1
13	si:dkey-103j14.5	ENSDARG00000002219	570552	ZDB-GENE-090313-170	GO:0016787 (hydrolase activity)		16	22	10	15	67	24	25	19	17	21	27	21	24.5925	20.2259	-1.21589	0.808886	1	1
5	C5H9orf78	ENSDARG00000002220	449772	ZDB-GENE-041010-15	GO:0008150 (biological_process), GO:0005575 (cellular_component), GO:0003674 (molecular_function)	ENSG00000136819 (1.0)	158	218	134	200	478	169	251	187	99	125	205	158	189.816	195.603	1.03048	0.736098	1	1
20	TRIM67	ENSDARG00000002226	100332164		GO:0005622 (intracellular), GO:0008270 (zinc ion binding), GO:0046872 (metal ion binding), GO:0005515 (protein binding)	ENSG00000119283 (1.0)	42	58	30	45	106	38	48	36	29	37	46	35	43.5439	46.7144	1.07281	1	1	1
8	sypb	ENSDARG00000002230	436774	ZDB-GENE-040718-205	GO:0006810 (transport), GO:0016021 (integral to membrane), GO:0016020 (membrane), GO:0008021 (synaptic vesicle), GO:0005215 (transporter activity)	ENSG00000102003 (1.0)	93	128	62	93	367	130	210	156	87	110	157	121	156.41	116.843	-1.33863	0.141533	0.937418	1
2	PPAP2C (1 of 2)	ENSDARG00000002231	563806		GO:0016020 (membrane), GO:0003824 (catalytic activity)	ENSG00000141934 (1.0)	38	52	26	39	124	44	78	58	21	26	41	32	46.9376	45.0116	-1.04279	0.720266	1	1
7	mmp14a	ENSDARG00000002235	373882	ZDB-GENE-030901-1	GO:0006508 (proteolysis), GO:0048701 (embryonic cranial skeleton morphogenesis), GO:0060027 (convergent extension involved in gastrulation), GO:0042074 (cell migration involved in gastrulation), GO:0051216 (cartilage development), GO:0001666 (response to hypoxia), GO:0060026 (convergent extension), GO:0030010 (establishment of cell polarity), GO:0009948 (anterior/posterior axis specification), GO…	ENSG00000157227 (1.0)	294	405	267	399	1154	408	360	268	265	334	492	379	396.585	403.968	1.01862	0.827254	1	1
23	psmb6	ENSDARG00000002240	30388	ZDB-GENE-990415-216	GO:0006508 (proteolysis), GO:0051603 (proteolysis involved in cellular protein catabolic process), GO:0005634 (nucleus), GO:0005737 (cytoplasm), GO:0005839 (proteasome core complex), GO:0000502 (proteasome complex), GO:0004298 (threonine-type endopeptidase activity), GO:0004175 (endopeptidase activity), GO:0016787 (hydrolase activity), GO:0008233 (peptidase activity)	ENSG00000142507 (1.0)	656	904	500	746	1432	507	1087	809	429	540	806	621	796.672	718.886	-1.1082	0.274404	1	1
6	KCNA2 (1 of 2)	ENSDARG00000002241	100537815		GO:0055085 (transmembrane transport), GO:0006811 (ion transport), GO:0051260 (protein homooligomerization), GO:0016020 (membrane), GO:0005216 (ion channel activity), GO:0005515 (protein binding)	ENSG00000177301 (1.0)	4	6	1	1	6	2	0	0	1	1	3	2	1.44427	3.04187	2.10616	0.678729	1	1
18	tbxas1	ENSDARG00000002249	792041	ZDB-GENE-030131-8805	GO:0055114 (oxidation-reduction process), GO:0020037 (heme binding), GO:0016491 (oxidoreductase activity), GO:0046872 (metal ion binding), GO:0016705 (oxidoreductase activity, acting on paired donors, with incorporation or reduction of molecular oxygen), GO:0005506 (iron ion binding), GO:0004497 (monooxygenase activity)	ENSG00000059377 (1.0)	398	548	314	469	1650	584	580	432	336	423	489	377	497.982	533.62	1.07156	0.408979	1	1
24	CABZ01090303.1	ENSDARG00000002255			GO:0030866 (cortical actin cytoskeleton organization), GO:0005856 (cytoskeleton), GO:0005198 (structural molecule activity), GO:0003779 (actin binding), GO:0008092 (cytoskeletal protein binding)	ENSG00000082397 (1.0)	108	149	83	124	290	103	107	80	89	112	156	120	126.13	125.093	-1.00829	0.804059	1	1
12	ca15c	ENSDARG00000002259	768190	ZDB-GENE-061013-737	GO:0006730 (one-carbon metabolic process), GO:0005575 (cellular_component), GO:0008270 (zinc ion binding), GO:0046872 (metal ion binding), GO:0004089 (carbonate dehydratase activity)	ENSG00000167434 (0.0)	2	3	2	3	9	3	0	0	0	0	2	2	0.623438	2.97511	4.7721	0.439717	1	1
5	mrpl41	ENSDARG00000002264	553805	ZDB-GENE-050522-200		ENSG00000182154 (1.0)	108	149	113	169	352	125	108	80	80	101	153	118	120.913	147.333	1.2185	0.441235	1	1
16	dcaf13	ENSDARG00000002267	393097	ZDB-GENE-040426-703	GO:0005515 (protein binding)	ENSG00000164934 (1.0)	271	373	183	273	830	294	319	238	206	259	316	243	299.35	313.391	1.04691	0.802067	1	1
10	zfand5b	ENSDARG00000002271	393923	ZDB-GENE-040426-875	GO:0003677 (DNA binding), GO:0008270 (zinc ion binding), GO:0046872 (metal ion binding)	ENSG00000107372 (0.0)	690	950	561	837	2106	745	948	706	574	723	954	735	874.811	844.366	-1.03606	0.524444	1	1
1	mcoln1a	ENSDARG00000002285		ZDB-GENE-040426-2704		ENSG00000090674 (1.0)	244	336	229	342	1313	465	304	226	256	322	484	373	372.662	380.867	1.02202	0.603724	1	1
22	si:ch211-197g15.9	ENSDARG00000002293	555440	ZDB-GENE-050208-616	GO:0007049 (cell cycle), GO:0005525 (GTP binding)	ENSG00000137959 (0.0)	0	0	16	24	28	10	0	0	0	0	1	1	0.311719	11.2637	36.1341	0.0657643	0.777073	1
8	si:dkey-21p1.3	ENSDARG00000002295		ZDB-GENE-081105-162	GO:0005581 (collagen), GO:0005201 (extracellular matrix structural constituent)	ENSG00000171502 (0.0)	6	8	5	7	50	18	11	8	3	4	2	2	5.46005	11.1415	2.04054	0.250291	1	1
12	ankrd22	ENSDARG00000002298	393244	ZDB-GENE-040426-1120	GO:0008150 (biological_process), GO:0005575 (cellular_component), GO:0003674 (molecular_function), GO:0005515 (protein binding)	ENSG00000152766 (1.0)	31	43	42	63	174	62	11	8	15	19	28	22	19.6742	55.6572	2.82895	0.00107897	0.0912557	1
9	arsh	ENSDARG00000002299	100332997	ZDB-GENE-081104-120	GO:0008152 (metabolic process), GO:0003824 (catalytic activity), GO:0008484 (sulfuric ester hydrolase activity)	ENSG00000157399 (0.0), ENSG00000006756 (0.0), ENSG00000062096 (0.0), ENSG00000205667 (0.0)	55	76	42	63	135	48	41	31	42	53	40	31	46.1862	62.0745	1.344	0.303526	1	1
5	p2rx2	ENSDARG00000002300	387297	ZDB-GENE-030319-2	GO:0006810 (transport), GO:0006812 (cation transport), GO:0006811 (ion transport), GO:0034220 (ion transmembrane transport), GO:0035590 (purinergic nucleotide receptor signaling pathway), GO:0016021 (integral to membrane), GO:0016020 (membrane), GO:0005524 (ATP binding), GO:0005216 (ion channel activity), GO:0001614 (purinergic nucleotide receptor activity), GO:0004931 (extracellular ATP-gated ca…	ENSG00000187848 (1.0)	11	15	7	10	63	22	1	1	12	15	16	12	11.3978	15.9658	1.40079	0.288304	1	1
4	xpot	ENSDARG00000002303	558020	ZDB-GENE-041210-4	GO:0006810 (transport), GO:0005634 (nucleus), GO:0005737 (cytoplasm), GO:0003723 (RNA binding), GO:0000049 (tRNA binding), GO:0005488 (binding)	ENSG00000184575 (1.0)	744	1025	588	878	2692	953	1428	1063	687	865	1154	889	1139.09	951.73	-1.19686	0.0812113	0.828534	1
18	gins2	ENSDARG00000002304	554146	ZDB-GENE-050419-19	GO:0006260 (DNA replication), GO:0005634 (nucleus)	ENSG00000131153 (1.0)	141	194	147	219	371	131	231	172	92	116	165	127	167.767	181.641	1.0827	0.802129	1	1
9	me3	ENSDARG00000002305	492719	ZDB-GENE-041111-294	GO:0055114 (oxidation-reduction process), GO:0006108 (malate metabolic process), GO:0005575 (cellular_component), GO:0016491 (oxidoreductase activity), GO:0046872 (metal ion binding), GO:0016616 (oxidoreductase activity, acting on the CH-OH group of donors, NAD or NADP as acceptor), GO:0051287 (NAD binding), GO:0004470 (malic enzyme activity), GO:0004471 (malate dehydrogenase (decarboxylating) (N…	ENSG00000151376 (1.0)	625	861	491	733	2174	769	919	684	487	613	877	675	797.791	787.721	-1.01278	0.779242	1	1
16	fabp11b	ENSDARG00000002311	553579	ZDB-GENE-050522-391	GO:0006810 (transport), GO:0033552 (response to vitamin B3), GO:0034694 (response to prostaglandin), GO:0005575 (cellular_component), GO:0005215 (transporter activity), GO:0008289 (lipid binding)		7	10	13	19	39	14	10	7	13	16	25	19	17.4199	14.2828	-1.21964	0.77072	1	1
2	lhx8a	ENSDARG00000002330	378959	ZDB-GENE-031008-2	GO:0006355 (regulation of transcription, DNA-dependent), GO:0005634 (nucleus), GO:0003677 (DNA binding), GO:0003700 (sequence-specific DNA binding transcription factor activity), GO:0043565 (sequence-specific DNA binding), GO:0008270 (zinc ion binding), GO:0046872 (metal ion binding)	ENSG00000162624 (1.0)	9	12	11	16	49	17	23	17	10	13	17	13	17.3098	15.3859	-1.12504	0.880628	1	1
13	frmd6	ENSDARG00000002332	321937	ZDB-GENE-050522-354	GO:0008150 (biological_process), GO:0005856 (cytoskeleton)	ENSG00000139926 (1.0)	269	371	241	360	1189	421	499	372	247	311	414	319	404.924	383.685	-1.05536	0.79058	1	1
20	fam102bb	ENSDARG00000002333	557909	ZDB-GENE-041014-330		ENSG00000162636 (1.0)	81	112	72	107	415	147	112	83	96	121	155	119	130.886	121.972	-1.07308	0.907876	1	1
15	dlc	ENSDARG00000002336	30120	ZDB-GENE-000125-4	GO:0007219 (Notch signaling pathway), GO:0007275 (multicellular organismal development), GO:0007154 (cell communication), GO:0016021 (integral to membrane), GO:0016020 (membrane), GO:0005509 (calcium ion binding), GO:0005515 (protein binding)	ENSG00000198719 (0.0)	871	1200	595	888	3343	1183	1295	964	687	865	1071	825	1073.2	1090.33	1.01596	0.743825	1	1
3	ccdc101	ENSDARG00000002339	449813	ZDB-GENE-041010-62		ENSG00000258150 (0.0), ENSG00000258130 (0.0), ENSG00000176476 (0.0)	118	163	73	109	349	124	264	197	85	107	162	125	173.196	131.67	-1.31538	0.20602	1	1
14	tubb4b	ENSDARG00000002344	336681	ZDB-GENE-030131-8625	GO:0006184 (GTP catabolic process), GO:0051258 (protein polymerization), GO:0007017 (microtubule-based process), GO:0005737 (cytoplasm), GO:0005856 (cytoskeleton), GO:0005874 (microtubule), GO:0043234 (protein complex), GO:0003924 (GTPase activity), GO:0005525 (GTP binding), GO:0000166 (nucleotide binding), GO:0005200 (structural constituent of cytoskeleton)	ENSG00000261812 (0.0)	7952	10953	8162	12182	24871	8803	13651	10166	7899	9943	13181	10149	12237.1	10645.9	-1.14946	0.0391172	0.64447	1
25	cyp11a1	ENSDARG00000002347	80374	ZDB-GENE-010306-1	GO:0055114 (oxidation-reduction process), GO:0020037 (heme binding), GO:0016705 (oxidoreductase activity, acting on paired donors, with incorporation or reduction of molecular oxygen), GO:0005506 (iron ion binding), GO:0090504 (epiboly), GO:0031116 (positive regulation of microtubule polymerization), GO:0006700 (C21-steroid hormone biosynthetic process), GO:0005739 (mitochondrion), GO:0016491 (ox…	ENSG00000140459 (1.0)	5	7	22	33	62	22	14	10	7	9	7	5	9.95764	20.5558	2.06432	0.195406	0.990943	1
17	tagapa	ENSDARG00000002353	393842	ZDB-GENE-040426-1877	GO:0007165 (signal transduction), GO:0005622 (intracellular)	ENSG00000164691 (1.0)	8	11	10	15	55	19	3	2	6	8	15	12	8.63302	15.1372	1.7534	0.261373	1	1
5	shpk	ENSDARG00000002355	100001676	ZDB-GENE-060526-357	GO:0005975 (carbohydrate metabolic process), GO:0016773 (phosphotransferase activity, alcohol group as acceptor)	ENSG00000197417 (1.0)	18	25	10	15	43	15	0	0	10	13	14	11	9.45525	18.3125	1.93675	0.18139	0.979955	1
12	ubald1a	ENSDARG00000002362	['794012', '100536798']	ZDB-GENE-040718-191	GO:0005515 (protein binding)		86	118	62	93	382	135	151	112	112	141	157	121	151.388	115.399	-1.31186	0.350579	1	1
22	cers5	ENSDARG00000002365	323020	ZDB-GENE-030131-1740	GO:0006355 (regulation of transcription, DNA-dependent), GO:0005634 (nucleus), GO:0016021 (integral to membrane), GO:0016020 (membrane), GO:0003677 (DNA binding), GO:0003700 (sequence-specific DNA binding transcription factor activity), GO:0043565 (sequence-specific DNA binding)	ENSG00000139624 (1.0)	151	208	167	249	883	313	304	226	194	244	315	243	288.416	256.591	-1.12403	0.794174	1	1
5	UBC	ENSDARG00000002369	['336542', '777766']	['ZDB-GENE-061110-88', 'ZDB-GENE-030131-8486']	GO:0005515 (protein binding)	ENSG00000170315 (1.0), ENSG00000150991 (1.0)	4922	6779	5226	7800	19309	6835	7937	5910	5044	6349	8491	6538	7602.58	7137.9	-1.0651	0.450006	1	1
1	smcr7b	ENSDARG00000002377	767710	ZDB-GENE-060929-864	GO:0008150 (biological_process), GO:0005575 (cellular_component), GO:0003674 (molecular_function)	ENSG00000177427 (1.0)	191	263	138	206	781	276	301	224	127	160	215	166	222.231	248.493	1.11817	0.444757	1	1
15	atm	ENSDARG00000002385	403064	ZDB-GENE-040809-1	GO:0016772 (transferase activity, transferring phosphorus-containing groups), GO:0016773 (phosphotransferase activity, alcohol group as acceptor), GO:0005515 (protein binding), GO:0006281 (DNA repair), GO:0000723 (telomere maintenance), GO:0016310 (phosphorylation), GO:0000077 (DNA damage checkpoint), GO:0010212 (response to ionizing radiation), GO:0006974 (cellular response to DNA damage stimulu…	ENSG00000149311 (0.0)	197	271	156	233	657	233	370	276	193	243	284	219	298.099	245.573	-1.2139	0.157235	0.95854	1
21	tlcd1	ENSDARG00000002391	450051	ZDB-GENE-041010-173	GO:0008150 (biological_process), GO:0016021 (integral to membrane), GO:0016020 (membrane), GO:0003674 (molecular_function)	ENSG00000160606 (1.0)	4	6	3	4	13	5	9	7	6	8	9	7	8.56775	4.86278	-1.7619	0.529919	1	1
10	ugt5d1	ENSDARG00000002394	100415794	ZDB-GENE-091118-36	GO:0008152 (metabolic process), GO:0005975 (carbohydrate metabolic process), GO:0030259 (lipid glycosylation), GO:0016758 (transferase activity, transferring hexosyl groups), GO:0030246 (carbohydrate binding), GO:0016740 (transferase activity), GO:0016757 (transferase activity, transferring glycosyl groups)		3	4	0	0	2	1	0	0	0	0	0	0	0	1.61331	1.61331	0.464619	1	1
24	cry-dash	ENSDARG00000002396	402986	ZDB-GENE-040617-2	GO:0006281 (DNA repair), GO:0003913 (DNA photolyase activity)		149	205	164	245	538	190	230	171	45	57	88	68	119.535	213.475	1.78588	0.145479	0.939943	1
4	nap1l1	ENSDARG00000002400	368260	ZDB-GENE-030516-2	GO:0006334 (nucleosome assembly), GO:0001878 (response to yeast), GO:0005634 (nucleus)	ENSG00000186310 (1.0), ENSG00000186462 (1.0), ENSG00000187109 (1.0), ENSG00000204118 (1.0)	1827	2516	1905	2843	7700	2725	2925	2178	1913	2408	2916	2245	2762.88	2695.04	-1.02517	0.930632	1	1
17	gale	ENSDARG00000002401	678540	ZDB-GENE-060421-6479	GO:0055114 (oxidation-reduction process), GO:0008152 (metabolic process), GO:0006694 (steroid biosynthetic process), GO:0009058 (biosynthetic process), GO:0044237 (cellular metabolic process), GO:0045226 (extracellular polysaccharide biosynthetic process), GO:0006012 (galactose metabolic process), GO:0003824 (catalytic activity), GO:0016491 (oxidoreductase activity), GO:0016616 (oxidoreductase ac…	ENSG00000117308 (1.0)	206	284	237	354	758	268	459	342	243	306	402	310	387.113	301.919	-1.28217	0.0356345	0.613693	1
6	ercc3	ENSDARG00000002402	324323	ZDB-GENE-030131-3043	GO:0006289 (nucleotide-excision repair), GO:0003677 (DNA binding), GO:0003676 (nucleic acid binding), GO:0005524 (ATP binding), GO:0004386 (helicase activity), GO:0016787 (hydrolase activity), GO:0004003 (ATP-dependent DNA helicase activity), GO:0055114 (oxidation-reduction process), GO:0020037 (heme binding), GO:0016705 (oxidoreductase activity, acting on paired donors, with incorporation or red…	ENSG00000163161 (1.0)	465	640	429	640	1912	677	666	496	415	522	722	556	636.706	652.506	1.02482	0.761194	1	1
13	nusap1	ENSDARG00000002403	567446	ZDB-GENE-030827-5	GO:0007049 (cell cycle), GO:0000226 (microtubule cytoskeleton organization), GO:0000281 (mitotic cytokinesis), GO:0007067 (mitosis), GO:0051301 (cell division), GO:0040001 (establishment of mitotic spindle localization), GO:0001755 (neural crest cell migration), GO:0005634 (nucleus), GO:0005737 (cytoplasm), GO:0005856 (cytoskeleton), GO:0005874 (microtubule), GO:0005730 (nucleolus), GO:0005819 (s…	ENSG00000137804 (1.0)	800	1102	767	1145	3497	1238	1335	994	968	1219	1514	1166	1366.39	1161.47	-1.17643	0.268111	1	1
5	si:ch211-225b11.1	ENSDARG00000002405	561694	ZDB-GENE-060531-39	GO:0006836 (neurotransmitter transport), GO:0016021 (integral to membrane), GO:0005328 (neurotransmitter:sodium symporter activity), GO:0006810 (transport), GO:0016020 (membrane), GO:0015293 (symporter activity)	ENSG00000163817 (0.0)	135	186	181	270	799	283	184	137	99	125	191	147	165.296	246.299	1.49005	0.0114406	0.38073	1
1	zmynd10	ENSDARG00000002406	393368	ZDB-GENE-040426-1218	GO:0003676 (nucleic acid binding), GO:0046872 (metal ion binding)	ENSG00000004838 (1.0)	15	21	10	15	62	22	0	0	15	19	20	15	13.8711	19.1768	1.3825	0.310135	1	1
11	pde4cb	ENSDARG00000002411	571344	ZDB-GENE-030131-4075	GO:0007165 (signal transduction), GO:0003824 (catalytic activity), GO:0004114 (3',5'-cyclic-nucleotide phosphodiesterase activity), GO:0046872 (metal ion binding), GO:0016787 (hydrolase activity), GO:0008081 (phosphoric diester hydrolase activity)	ENSG00000105650 (1.0)	47	65	68	101	274	97	102	76	41	52	63	49	71.198	87.7367	1.23229	0.369887	1	1
2	elovl1a	ENSDARG00000002412	449816	ZDB-GENE-041010-66	GO:0016021 (integral to membrane)	ENSG00000066322 (1.0)	438	603	520	776	1743	617	479	357	198	249	340	262	350.893	665.443	1.89643	9.53046e-05	0.01582	1
12	glud1b	ENSDARG00000002414	['373092', '100536320']	ZDB-GENE-030828-1	GO:0055114 (oxidation-reduction process), GO:0006520 (cellular amino acid metabolic process), GO:0005575 (cellular_component), GO:0016491 (oxidoreductase activity), GO:0016639 (oxidoreductase activity, acting on the CH-NH2 group of donors, NAD or NADP as acceptor)		2066	2846	1960	2925	7676	2717	3543	2638	2265	2851	3705	2853	3373.95	2829.29	-1.19251	0.0708923	0.797973	1
16	prdm1a	ENSDARG00000002445	323473	ZDB-GENE-030131-2193	GO:0000122 (negative regulation of transcription from RNA polymerase II promoter), GO:0045666 (positive regulation of neuron differentiation), GO:0035118 (embryonic pectoral fin morphogenesis), GO:0033333 (fin development), GO:0010629 (negative regulation of gene expression), GO:0060037 (pharyngeal system development), GO:0014033 (neural crest cell differentiation), GO:0035138 (pectoral fin morph…	ENSG00000057657 (0.0)	304	419	305	455	1495	529	215	160	201	253	315	243	265.205	467.698	1.76353	1.27556e-05	0.00373917	1
14	CU074314.1	ENSDARG00000002463	101883655		GO:0035023 (regulation of Rho protein signal transduction), GO:0005737 (cytoplasm), GO:0005089 (Rho guanyl-nucleotide exchange factor activity), GO:0005515 (protein binding)	ENSG00000183111 (0.0)	56	77	100	149	300	106	149	111	59	74	131	101	115.699	110.857	-1.04368	0.679462	1	1
20	rdh14b	ENSDARG00000002467	334665	ZDB-GENE-030131-6605	GO:0008152 (metabolic process), GO:0044237 (cellular metabolic process), GO:0003824 (catalytic activity), GO:0016491 (oxidoreductase activity), GO:0050662 (coenzyme binding)	ENSG00000240857 (1.0)	89	123	55	82	248	88	82	61	108	136	126	97	118.93	97.4842	-1.22	0.650768	1	1
5	ercc6l	ENSDARG00000002479	100005291	ZDB-GENE-060531-56	GO:0007049 (cell cycle), GO:0007067 (mitosis), GO:0051301 (cell division), GO:0016539 (intein-mediated protein splicing), GO:0005694 (chromosome), GO:0000775 (chromosome, centromeric region), GO:0000776 (kinetochore), GO:0000777 (condensed chromosome kinetochore), GO:0003677 (DNA binding), GO:0003676 (nucleic acid binding), GO:0005524 (ATP binding), GO:0000166 (nucleotide binding), GO:0004386 (he…	ENSG00000186871 (1.0)	648	893	467	697	2561	906	788	587	561	706	966	744	823.799	832.001	1.00996	0.677729	1	1
11	tuba7l	ENSDARG00000002480	431777	ZDB-GENE-040704-78	GO:0006184 (GTP catabolic process), GO:0051258 (protein polymerization), GO:0007017 (microtubule-based process), GO:0005737 (cytoplasm), GO:0005856 (cytoskeleton), GO:0005874 (microtubule), GO:0043234 (protein complex), GO:0003924 (GTPase activity), GO:0005525 (GTP binding), GO:0000166 (nucleotide binding), GO:0005200 (structural constituent of cytoskeleton)	ENSG00000075886 (0.0)	30	41	31	46	141	50	167	124	33	42	44	34	80.7571	45.832	-1.76202	0.355857	1	1
23	WNT7A (1 of 2)	ENSDARG00000002483	568110		GO:0016055 (Wnt signaling pathway), GO:0007275 (multicellular organismal development), GO:0005576 (extracellular region), GO:0005102 (receptor binding)	ENSG00000154764 (1.0)	15	21	38	57	74	26	60	45	10	13	27	21	31.5581	34.5229	1.09395	0.875222	1	1
12	noc3l	ENSDARG00000002487	321289	ZDB-GENE-030131-9878	GO:0005488 (binding), GO:0007517 (muscle organ development), GO:0019216 (regulation of lipid metabolic process), GO:0005634 (nucleus), GO:0005730 (nucleolus)	ENSG00000173145 (1.0)	269	371	312	466	1215	430	470	350	229	288	383	295	377.372	422.075	1.11846	0.454727	1	1
11	itgb6	ENSDARG00000002494	100499533	ZDB-GENE-100812-2	GO:0007275 (multicellular organismal development), GO:0007155 (cell adhesion), GO:0007160 (cell-matrix adhesion), GO:0007229 (integrin-mediated signaling pathway), GO:0016021 (integral to membrane), GO:0016020 (membrane), GO:0008305 (integrin complex), GO:0004872 (receptor activity)	ENSG00000115221 (1.0)	121	167	108	161	474	168	116	86	147	185	195	150	170.523	165.208	-1.03217	0.847843	1	1
10		ENSDARG00000002498					39	54	24	36	101	36	90	67	31	39	54	42	59.6912	41.7621	-1.42932	0.124487	0.912475	1
7	C7H16orf87	ENSDARG00000002506	436785	ZDB-GENE-040718-217	GO:0008150 (biological_process), GO:0005575 (cellular_component), GO:0003674 (molecular_function)	ENSG00000155330 (1.0)	300	413	201	300	997	353	486	362	234	295	389	300	386.601	355.364	-1.0879	0.465157	1	1
16	itga10	ENSDARG00000002507	572348	ZDB-GENE-100922-54	GO:0007155 (cell adhesion), GO:0007229 (integrin-mediated signaling pathway), GO:0016021 (integral to membrane), GO:0016020 (membrane), GO:0008305 (integrin complex)	ENSG00000143127 (1.0)	31	43	53	79	180	64	119	89	33	42	43	33	66.005	61.8377	-1.06739	0.80267	1	1
6	CR753817.1	ENSDARG00000002508	569518	ZDB-GENE-100729-1	GO:0005515 (protein binding)	ENSG00000167612 (1.0)	1	1	0	0	4	1	0	0	0	0	0	0	0	0.931053	0.931053	0.627101	1	1
13	zgc:153911	ENSDARG00000002509	768172	ZDB-GENE-061013-174	GO:0008150 (biological_process), GO:0016021 (integral to membrane), GO:0016020 (membrane), GO:0003674 (molecular_function), GO:0005515 (protein binding)		34	47	93	139	359	127	16	12	9	11	18	14	15.0065	104.235	6.94598	0.00057476	0.06103	1
6	dmbx1b	ENSDARG00000002510	550288	ZDB-GENE-050417-97	GO:0006355 (regulation of transcription, DNA-dependent), GO:0007275 (multicellular organismal development), GO:0051726 (regulation of cell cycle), GO:0030901 (midbrain development), GO:0060041 (retina development in camera-type eye), GO:0050767 (regulation of neurogenesis), GO:0005634 (nucleus), GO:0003677 (DNA binding), GO:0003700 (sequence-specific DNA binding transcription factor activity), GO…	ENSG00000197587 (1.0)	50	69	34	51	166	59	8	6	27	34	40	31	28.6217	59.4564	2.07732	0.00843205	0.328335	1
10	hsdl2	ENSDARG00000002523	322347	ZDB-GENE-030131-1066	GO:0055114 (oxidation-reduction process), GO:0008152 (metabolic process), GO:0005777 (peroxisome), GO:0016491 (oxidoreductase activity), GO:0032934 (sterol binding)	ENSG00000119471 (1.0)	560	771	724	1081	2204	780	782	582	529	666	888	684	781.388	877.338	1.12279	0.556649	1	1
5	adora2b	ENSDARG00000002533	560100	ZDB-GENE-060511-1	GO:0007186 (G-protein coupled receptor signaling pathway), GO:0007165 (signal transduction), GO:0001973 (adenosine receptor signaling pathway), GO:0016021 (integral to membrane), GO:0016020 (membrane), GO:0004930 (G-protein coupled receptor activity), GO:0004871 (signal transducer activity), GO:0001609 (G-protein coupled adenosine receptor activity)	ENSG00000170425 (1.0)	13	18	28	42	93	33	56	42	16	20	21	16	31.5391	30.8713	-1.02163	0.925389	1	1
23	tm9sf4	ENSDARG00000002536	393482	ZDB-GENE-040426-1575	GO:0016021 (integral to membrane), GO:0016020 (membrane)	ENSG00000101337 (1.0)	531	731	517	772	2227	788	709	528	427	538	747	575	663.544	763.753	1.15102	0.211963	1	1
14	smu1	ENSDARG00000002538	393168	ZDB-GENE-040426-916	GO:0005515 (protein binding)	ENSG00000122692 (1.0)	563	775	434	648	1546	547	945	704	343	432	579	446	639.408	656.804	1.02721	0.755795	1	1
12	rap2ip	ENSDARG00000002546	393118	ZDB-GENE-040426-842		ENSG00000108309 (1.0)	101	139	111	166	348	123	233	174	89	112	158	122	164.659	142.653	-1.15427	0.225592	1	1
19	eif3eb	ENSDARG00000002549	561049	ZDB-GENE-050208-283	GO:0005737 (cytoplasm), GO:0005852 (eukaryotic translation initiation factor 3 complex), GO:0003743 (translation initiation factor activity), GO:0005515 (protein binding)		59	81	61	91	242	86	112	83	53	67	96	74	90.6025	85.988	-1.05367	0.753563	1	1
11	mapkapk2a	ENSDARG00000002552	327321	ZDB-GENE-030131-5532	GO:0006468 (protein phosphorylation), GO:0016310 (phosphorylation), GO:0055113 (epiboly involved in gastrulation with mouth forming second), GO:0005524 (ATP binding), GO:0016772 (transferase activity, transferring phosphorus-containing groups), GO:0004672 (protein kinase activity), GO:0004713 (protein tyrosine kinase activity), GO:0000166 (nucleotide binding), GO:0004674 (protein serine/threonine…	ENSG00000162889 (1.0)	801	1103	714	1066	3233	1144	1412	1051	697	877	1147	883	1137.19	1104.42	-1.02967	0.77691	1	1
3	syngr1a	ENSDARG00000002564	450047	ZDB-GENE-041010-169	GO:0008150 (biological_process), GO:0016021 (integral to membrane), GO:0016020 (membrane), GO:0003674 (molecular_function)	ENSG00000100321 (1.0)	229	315	223	333	931	330	359	267	234	295	361	278	339.666	325.925	-1.04216	0.860896	1	1
18	tmod2	ENSDARG00000002571	447869	ZDB-GENE-040912-185	GO:0008150 (biological_process), GO:0005856 (cytoskeleton), GO:0005523 (tropomyosin binding)	ENSG00000138594 (1.0), ENSG00000128872 (1.0)	661	910	680	1015	3612	1278	1130	841	683	860	1124	865	1038.05	1067.94	1.02879	0.443425	1	1
12	cabp5a	ENSDARG00000002576	393671	ZDB-GENE-040426-1655	GO:0005509 (calcium ion binding)	ENSG00000105507 (1.0)	3	4	2	3	11	4	0	0	1	1	2	2	1.13256	3.67019	3.24062	0.406179	1	1
9	tbx15	ENSDARG00000002582	246222	ZDB-GENE-020529-1	GO:0006355 (regulation of transcription, DNA-dependent), GO:0006351 (transcription, DNA-templated), GO:0005634 (nucleus), GO:0003677 (DNA binding), GO:0003700 (sequence-specific DNA binding transcription factor activity)	ENSG00000092607 (1.0)	117	161	166	248	598	212	352	262	169	213	257	198	272.049	206.857	-1.31515	0.0816517	0.828534	1
21	PITPNM3 (1 of 3)	ENSDARG00000002585	101882041			ENSG00000091622 (0.0)	8	11	8	12	23	8	2	1	3	4	6	5	3.99935	10.3666	2.59208	0.245567	1	1
21	dpysl3	ENSDARG00000002587	553166	ZDB-GENE-050720-2	GO:0006208 (pyrimidine nucleobase catabolic process), GO:0048936 (peripheral nervous system neuron axonogenesis), GO:0005737 (cytoplasm), GO:0030426 (growth cone), GO:0042995 (cell projection), GO:0016810 (hydrolase activity, acting on carbon-nitrogen (but not peptide) bonds), GO:0016812 (hydrolase activity, acting on carbon-nitrogen (but not peptide) bonds, in cyclic amides), GO:0016787 (hydrola…	ENSG00000113657 (1.0)	1014	1397	858	1281	3761	1331	1892	1409	1029	1295	1793	1381	1651.99	1336.14	-1.23638	0.0384965	0.642113	1
12	mylpfb	ENSDARG00000002589	447930	ZDB-GENE-040912-115	GO:0005509 (calcium ion binding), GO:0005575 (cellular_component)	ENSG00000180209 (1.0)	3813	5252	2952	4406	10596	3751	5917	4406	3077	3873	5362	4128	5018.07	4469.41	-1.12276	0.102854	0.881649	1
6	ruvbl1	ENSDARG00000002591	317679	ZDB-GENE-030109-2	GO:0006281 (DNA repair), GO:0006310 (DNA recombination), GO:0005524 (ATP binding), GO:0000166 (nucleotide binding), GO:0017111 (nucleoside-triphosphatase activity), GO:0003678 (DNA helicase activity), GO:0009378 (four-way junction helicase activity)	ENSG00000175792 (1.0)	509	701	517	772	2129	754	698	520	418	526	685	527	636.326	742.09	1.16621	0.182365	0.980132	1
21	slc45a2	ENSDARG00000002593	558311	ZDB-GENE-050208-97	GO:0009416 (response to light stimulus), GO:0005575 (cellular_component), GO:0003674 (molecular_function)	ENSG00000164175 (1.0)	213	293	167	249	545	193	363	270	185	233	309	238	299.713	245.177	-1.22244	0.0552228	0.733547	1
8	pabpc1l	ENSDARG00000002597	327625	ZDB-GENE-030131-5836	GO:0003676 (nucleic acid binding), GO:0003723 (RNA binding), GO:0005575 (cellular_component), GO:0000166 (nucleotide binding)	ENSG00000101104 (1.0)	0	0	1	1	13	5	0	0	1	1	0	0	0.509118	2.03131	3.98986	0.418499	1	1
21	pcsk1	ENSDARG00000002600	100005716	ZDB-GENE-071009-1	GO:0006508 (proteolysis), GO:0004252 (serine-type endopeptidase activity), GO:0016787 (hydrolase activity), GO:0008233 (peptidase activity), GO:0008236 (serine-type peptidase activity)	ENSG00000175426 (1.0)	26	36	27	40	83	29	14	10	22	28	30	23	24.7639	35.1624	1.4199	0.325097	1	1
23	irx7	ENSDARG00000002601	140746	ZDB-GENE-020103-1	GO:0006355 (regulation of transcription, DNA-dependent), GO:0030182 (neuron differentiation), GO:0030902 (hindbrain development), GO:0060059 (embryonic retina morphogenesis in camera-type eye), GO:0060041 (retina development in camera-type eye), GO:0010842 (retina layer formation), GO:0021575 (hindbrain morphogenesis), GO:0005634 (nucleus), GO:0003677 (DNA binding), GO:0003700 (sequence-specific …		36	50	24	36	115	41	49	36	25	31	45	35	41.4965	42.0365	1.01301	0.996098	1	1
11	ASAP1 (1 of 3)	ENSDARG00000002607	561879		GO:0032312 (regulation of ARF GTPase activity), GO:0008270 (zinc ion binding), GO:0008060 (ARF GTPase activator activity), GO:0005515 (protein binding)	ENSG00000153317 (0.0)	167	230	124	185	739	262	160	119	135	170	215	166	183.885	225.554	1.2266	0.0873213	0.841478	1
14	RNF145 (1 of 3)	ENSDARG00000002609	565986		GO:0008270 (zinc ion binding), GO:0046872 (metal ion binding), GO:0005515 (protein binding)	ENSG00000145860 (1.0)	135	186	157	234	687	243	182	136	99	125	159	122	154.719	221.145	1.42933	0.0241581	0.524378	1
19	rpa3	ENSDARG00000002613	393196	ZDB-GENE-040426-977		ENSG00000106399 (1.0)	227	313	234	349	715	253	288	214	141	177	311	239	255.373	304.995	1.19431	0.555294	1	1
19	pip5k1aa	ENSDARG00000002614	553629	ZDB-GENE-050522-517	GO:0016310 (phosphorylation), GO:0046488 (phosphatidylinositol metabolic process), GO:0005575 (cellular_component), GO:0016301 (kinase activity), GO:0016740 (transferase activity), GO:0016307 (phosphatidylinositol phosphate kinase activity)	ENSG00000143398 (0.0)	205	282	228	340	983	348	288	214	183	230	297	229	272.392	323.529	1.18774	0.169031	0.968679	1
12	anxa11b	ENSDARG00000002632	353365	ZDB-GENE-030707-5	GO:0005509 (calcium ion binding), GO:0005544 (calcium-dependent phospholipid binding)	ENSG00000122359 (1.0)	858	1182	890	1328	3578	1266	1382	1029	949	1195	1471	1133	1357.45	1258.85	-1.07833	0.593564	1	1
1	b4galt1	ENSDARG00000002634	550425	ZDB-GENE-050417-236	GO:0005975 (carbohydrate metabolic process), GO:0042074 (cell migration involved in gastrulation), GO:0048570 (notochord morphogenesis), GO:0005575 (cellular_component), GO:0016740 (transferase activity), GO:0016757 (transferase activity, transferring glycosyl groups), GO:0008378 (galactosyltransferase activity)	ENSG00000086062 (1.0)	127	175	160	239	698	247	260	194	159	200	209	161	224.318	220.262	-1.01841	0.826343	1	1
17	FAM184A (1 of 2)	ENSDARG00000002635	407982	ZDB-GENE-040516-7	GO:0008150 (biological_process), GO:0005575 (cellular_component), GO:0003674 (molecular_function)	ENSG00000111879 (1.0)	24	33	15	22	126	45	24	18	21	26	38	29	29.757	33.3474	1.12066	0.514873	1	1
8	sh3gl1b	ENSDARG00000002642	378838	ZDB-GENE-031001-6	GO:0005737 (cytoplasm), GO:0005515 (protein binding)	ENSG00000141985 (1.0)	258	355	240	358	1028	364	354	264	201	253	355	273	319.491	359.142	1.12411	0.42003	1	1
6	rgs5a	ENSDARG00000002644	573765	ZDB-GENE-030131-7570	GO:0038032 (termination of G-protein coupled receptor signaling pathway), GO:0043547 (positive regulation of GTPase activity), GO:0005737 (cytoplasm), GO:0005886 (plasma membrane), GO:0005096 (GTPase activator activity)	ENSG00000143248 (1.0)	72	99	66	99	282	100	221	165	48	60	91	70	119.29	99.1634	-1.20296	0.535183	1	1
20	stxbp5a	ENSDARG00000002656	556789	ZDB-GENE-041001-161	GO:0016192 (vesicle-mediated transport), GO:0016021 (integral to membrane), GO:0005515 (protein binding)	ENSG00000164506 (1.0)	60	83	56	84	325	115	230	171	68	86	120	92	141.22	93.7523	-1.50631	0.250068	1	1
23	mapre1b	ENSDARG00000002659	334728	ZDB-GENE-040426-2256	GO:0008017 (microtubule binding), GO:0005515 (protein binding)	ENSG00000101367 (1.0)	1872	2578	2046	3054	9203	3257	2827	2105	1760	2215	2980	2294	2675.45	2963.18	1.10754	0.184398	0.981338	1
4	optn	ENSDARG00000002663	336159	ZDB-GENE-030131-8103		ENSG00000123240 (1.0)	202	278	211	315	786	278	300	223	118	149	214	165	217.036	290.451	1.33826	0.115502	0.894143	1
10	kcnj1b	ENSDARG00000002666	556608	ZDB-GENE-070620-9	GO:0006810 (transport), GO:0006813 (potassium ion transport), GO:0006811 (ion transport), GO:0034765 (regulation of ion transmembrane transport), GO:0016021 (integral to membrane), GO:0016020 (membrane), GO:0005242 (inward rectifier potassium channel activity), GO:0005244 (voltage-gated ion channel activity)	ENSG00000151704 (1.0)	22	30	16	24	144	51	31	23	48	60	54	42	50.5966	35.0504	-1.44354	0.791682	1	1
17	tbpl2	ENSDARG00000002670	['407686', '407713']	['ZDB-GENE-040520-3', 'ZDB-GENE-050913-155']	GO:0010508 (positive regulation of autophagy), GO:0005575 (cellular_component), GO:0006352 (DNA-dependent transcription, initiation), GO:0003677 (DNA binding)	ENSG00000126775 (1.0)	204	281	155	231	720	255	364	271	169	213	309	238	291.868	255.722	-1.14135	0.302269	1	1
15	tbcela	ENSDARG00000002682	393726	ZDB-GENE-040426-1719	GO:0008150 (biological_process), GO:0005515 (protein binding)	ENSG00000154114 (1.0)	176	242	170	254	796	282	438	326	180	227	262	202	305.08	259.296	-1.17657	0.40587	1	1
7	fam113	ENSDARG00000002685	494057	ZDB-GENE-041212-23	GO:0005575 (cellular_component), GO:0016787 (hydrolase activity)	ENSG00000179715 (1.0), ENSG00000132635 (1.0)	13	18	15	22	65	23	14	10	9	11	21	16	15.3399	21.1001	1.3755	0.490064	1	1
11	rabif	ENSDARG00000002690	436784	ZDB-GENE-040718-216	GO:0007264 (small GTPase mediated signal transduction), GO:0005085 (guanyl-nucleotide exchange factor activity)	ENSG00000183155 (1.0)	92	127	83	124	378	134	111	83	77	97	144	111	117.483	128.13	1.09062	0.602062	1	1
19	gnb3b	ENSDARG00000002696	406483	ZDB-GENE-040426-2280	GO:0005515 (protein binding)	ENSG00000069966 (0.0)	39	54	29	43	99	35	23	17	25	31	40	31	32.1161	44.0136	1.37046	0.392648	1	1
7	rasl12	ENSDARG00000002701	393366	ZDB-GENE-040426-1201	GO:0007165 (signal transduction), GO:0007264 (small GTPase mediated signal transduction), GO:0006184 (GTP catabolic process), GO:0015031 (protein transport), GO:0016020 (membrane), GO:0005622 (intracellular), GO:0003924 (GTPase activity), GO:0005525 (GTP binding), GO:0000166 (nucleotide binding)	ENSG00000103710 (1.0)	4	6	9	13	25	9	2	1	11	14	5	4	7.76058	9.26364	1.19368	0.575781	1	1
14	her11	ENSDARG00000002707	445409	ZDB-GENE-040824-4	GO:0050768 (negative regulation of neurogenesis), GO:0030917 (midbrain-hindbrain boundary development), GO:0046983 (protein dimerization activity), GO:0046982 (protein heterodimerization activity), GO:0005515 (protein binding)		16	22	8	12	29	10	0	0	5	6	4	3	3.79247	14.7474	3.88861	0.0398179	0.648453	1
22	ncl	ENSDARG00000002710	767714	ZDB-GENE-030131-6986	GO:0003676 (nucleic acid binding), GO:0000166 (nucleotide binding)	ENSG00000115053 (1.0)	5485	7555	6841	10210	24553	8691	8628	6425	5368	6757	7992	6153	7819.86	8818.57	1.12771	0.2493	1	1
18	utp15	ENSDARG00000002720	325106	ZDB-GENE-030131-3831	GO:0006364 (rRNA processing), GO:0045766 (positive regulation of angiogenesis), GO:0005634 (nucleus), GO:0005730 (nucleolus), GO:0005515 (protein binding)	ENSG00000164338 (0.0)	209	288	225	336	732	259	439	327	164	206	308	237	311.574	294.259	-1.05884	0.439552	1	1
13	ankrd2	ENSDARG00000002722	101886079	ZDB-GENE-090313-383	GO:0005515 (protein binding)	ENSG00000165887 (1.0)	1	1	0	0	4	1	0	0	2	3	4	3	2.26511	0.931053	-2.43285	0.875388	1	1
2	kiss1ra	ENSDARG00000002728	561898	ZDB-GENE-070912-521	GO:0007186 (G-protein coupled receptor signaling pathway), GO:0016021 (integral to membrane), GO:0004930 (G-protein coupled receptor activity), GO:0007268 (synaptic transmission), GO:0007218 (neuropeptide signaling pathway), GO:0008188 (neuropeptide receptor activity)	ENSG00000116014 (0.0)	1	1	1	1	17	6	4	3	2	3	8	6	4.71535	2.96236	-1.59175	0.901284	1	1
19	sdc2	ENSDARG00000002731	282667	ZDB-GENE-021206-3	GO:0055113 (epiboly involved in gastrulation with mouth forming second), GO:0002040 (sprouting angiogenesis), GO:0048565 (digestive tract development), GO:0060973 (cell migration involved in heart development), GO:0043206 (extracellular fibril organization), GO:0016021 (integral to membrane), GO:0016020 (membrane), GO:0031012 (extracellular matrix), GO:0008092 (cytoskeletal protein binding)	ENSG00000169439 (1.0)	635	875	575	858	2494	883	1004	748	612	770	1045	805	939.372	871.858	-1.07744	0.54221	1	1
14	spon2b	ENSDARG00000002732	30202	ZDB-GENE-990415-161	GO:0005578 (proteinaceous extracellular matrix), GO:0003674 (molecular_function)	ENSG00000159674 (1.0)	23	32	8	12	50	18	1	1	27	34	20	15	20.2814	20.4389	1.00777	0.776811	1	1
15	BX663519.1	ENSDARG00000002738	['567650', '101886572']		GO:0007165 (signal transduction), GO:0005622 (intracellular)	ENSG00000148541 (0.0)	0	0	0	0	0	0	0	0	0	0	0	0	0	0	0	1	1	1
20	tdh	ENSDARG00000002745	406528	ZDB-GENE-040426-2379	GO:0055114 (oxidation-reduction process), GO:0006694 (steroid biosynthetic process), GO:0044237 (cellular metabolic process), GO:0045226 (extracellular polysaccharide biosynthetic process), GO:0003824 (catalytic activity), GO:0016616 (oxidoreductase activity, acting on the CH-OH group of donors, NAD or NADP as acceptor), GO:0050662 (coenzyme binding), GO:0003854 (3-beta-hydroxy-delta5-steroid deh…		1044	1438	789	1178	3691	1306	1557	1159	744	937	1306	1006	1254.3	1307.33	1.04228	0.841915	1	1
19	sema6d	ENSDARG00000002748	406272	ZDB-GENE-040426-1933	GO:0007275 (multicellular organismal development), GO:0016021 (integral to membrane), GO:0016020 (membrane), GO:0004872 (receptor activity), GO:0005515 (protein binding)	ENSG00000143434 (1.0)	106	146	74	110	349	124	119	89	99	125	150	115	132.961	126.658	-1.04976	0.912638	1	1
11	phf20a	ENSDARG00000002750	563332	ZDB-GENE-070912-270	GO:0008270 (zinc ion binding), GO:0046872 (metal ion binding), GO:0005515 (protein binding)	ENSG00000025293 (1.0)	78	107	84	125	347	123	124	92	79	99	121	93	115.243	118.542	1.02863	0.81139	1	1
25	pdcd2l	ENSDARG00000002754	393192	ZDB-GENE-040426-967	GO:0005737 (cytoplasm), GO:0003674 (molecular_function)	ENSG00000266953 (1.0), ENSG00000126249 (1.0)	58	80	94	140	246	87	49	36	42	53	86	66	62.932	102.419	1.62745	0.129081	0.921935	1
16	dedd1	ENSDARG00000002758	58125	ZDB-GENE-000616-2	GO:0042981 (regulation of apoptotic process), GO:0005515 (protein binding)	ENSG00000160570 (1.0)	317	437	317	473	1560	552	498	371	402	506	609	469	544.321	487.305	-1.117	0.772296	1	1
6	gdf5	ENSDARG00000002760	100334210	ZDB-GENE-990415-39	GO:0040007 (growth), GO:0005576 (extracellular region), GO:0008083 (growth factor activity)	ENSG00000125965 (1.0)	5	7	4	6	11	4	1	1	4	5	10	8	5.4545	5.58343	1.02364	1	1	1
18	miox	ENSDARG00000002764	571850	ZDB-GENE-050913-113	GO:0055114 (oxidation-reduction process), GO:0019310 (inositol catabolic process), GO:0005737 (cytoplasm), GO:0005506 (iron ion binding), GO:0050113 (inositol oxygenase activity)	ENSG00000100253 (1.0)	132	182	108	161	526	186	341	254	136	171	244	188	247.886	176.394	-1.4053	0.032428	0.593032	1
12	pvalb2	ENSDARG00000002768	58028	ZDB-GENE-000322-4	GO:0005509 (calcium ion binding), GO:0046872 (metal ion binding)		7641	10524	5762	8600	22384	7923	14492	10792	7396	9310	12492	9618	12019.2	9015.7	-1.33314	0.000887573	0.0809791	1
5	SLC4A5 (1 of 2)	ENSDARG00000002771	559268	ZDB-GENE-060531-64	GO:0006810 (transport), GO:0006820 (anion transport), GO:0016021 (integral to membrane), GO:0016020 (membrane), GO:0005215 (transporter activity), GO:0005452 (inorganic anion exchanger activity), GO:0008509 (anion transmembrane transporter activity)	ENSG00000188687 (1.0)	26	36	22	33	75	27	6	4	16	20	18	14	15.5619	31.731	2.03902	0.0660445	0.77721	1
9	htr1fa	ENSDARG00000002773	100005344	ZDB-GENE-081105-125	GO:0007186 (G-protein coupled receptor signaling pathway), GO:0016021 (integral to membrane), GO:0004930 (G-protein coupled receptor activity)	ENSG00000179097 (1.0)	0	0	2	3	13	5	0	0	0	0	1	1	0.311719	2.52882	8.1125	0.362591	1	1
17	supt3h	ENSDARG00000002776	436898	ZDB-GENE-040718-370	GO:0006366 (transcription from RNA polymerase II promoter), GO:0046982 (protein heterodimerization activity)	ENSG00000196284 (1.0)	114	157	95	142	411	145	183	136	88	111	145	112	145.056	148.094	1.02095	1	1	1
24	pdx1	ENSDARG00000002779	30721	ZDB-GENE-990415-122	GO:0071907 (determination of digestive tract left/right asymmetry), GO:0006355 (regulation of transcription, DNA-dependent), GO:0031016 (pancreas development), GO:0031018 (endocrine pancreas development), GO:0071910 (determination of liver left/right asymmetry), GO:0035469 (determination of pancreatic left/right asymmetry), GO:0005634 (nucleus), GO:0003677 (DNA binding), GO:0003700 (sequence-spec…	ENSG00000139515 (1.0)	9	12	15	22	31	11	1	1	11	14	10	8	9.01833	15.2522	1.69124	0.311751	1	1
18	gro2	ENSDARG00000002787	30206	ZDB-GENE-990415-86	GO:0005515 (protein binding)	ENSG00000140332 (1.0)	853	1175	914	1364	3620	1281	1841	1371	928	1168	1388	1069	1458.98	1273.45	-1.14569	0.189868	0.987204	1
2	ap2m1a	ENSDARG00000002790	321051	ZDB-GENE-030131-9784	GO:0016192 (vesicle-mediated transport), GO:0006886 (intracellular protein transport), GO:0006810 (transport), GO:0016020 (membrane), GO:0005886 (plasma membrane), GO:0030131 (clathrin adaptor complex), GO:0005905 (coated pit), GO:0008289 (lipid binding), GO:0005515 (protein binding)	ENSG00000161203 (1.0)	1581	2178	1375	2052	5409	1915	3141	2339	1422	1790	2462	1896	2436.36	2048.11	-1.18956	0.0444931	0.675115	1
1	atp1a1a.1	ENSDARG00000002791	64612	ZDB-GENE-001212-1	GO:0006754 (ATP biosynthetic process), GO:0015672 (monovalent inorganic cation transport), GO:0006812 (cation transport), GO:0071805 (potassium ion transmembrane transport), GO:0007420 (brain development), GO:0048840 (otolith development), GO:0035050 (embryonic heart tube development), GO:0030917 (midbrain-hindbrain boundary development), GO:0007368 (determination of left/right symmetry), GO:0006…	ENSG00000163399 (0.0)	3782	5209	4098	6116	14464	5120	5346	3981	3384	4260	5395	4154	5012.88	5481.69	1.09352	0.447521	1	1
5	arcn1a	ENSDARG00000002792	266982	ZDB-GENE-021031-2	GO:0016192 (vesicle-mediated transport), GO:0006886 (intracellular protein transport), GO:0006810 (transport), GO:0006890 (retrograde vesicle-mediated transport, Golgi to ER), GO:0030131 (clathrin adaptor complex), GO:0030126 (COPI vesicle coat), GO:0005515 (protein binding)	ENSG00000095139 (1.0)	663	913	564	842	2637	933	1088	810	677	852	1064	819	1003.66	896.113	-1.12001	0.419277	1	1
15	RNF14 (1 of 5)	ENSDARG00000002794	558876		GO:0008270 (zinc ion binding), GO:0005515 (protein binding)	ENSG00000013561 (1.0)	17	23	17	25	62	22	4	3	12	15	20	15	13.5472	23.5776	1.74041	0.198752	0.994141	1
15	meis3	ENSDARG00000002795	81885	ZDB-GENE-010406-2	GO:0006355 (regulation of transcription, DNA-dependent), GO:0045893 (positive regulation of transcription, DNA-dependent), GO:0045944 (positive regulation of transcription from RNA polymerase II promoter), GO:0030902 (hindbrain development), GO:0031017 (exocrine pancreas development), GO:0031016 (pancreas development), GO:0005634 (nucleus), GO:0005737 (cytoplasm), GO:0003677 (DNA binding), GO:000…	ENSG00000105419 (0.0)	523	720	546	815	2130	754	1156	861	573	721	896	690	918.798	763.063	-1.20409	0.0831859	0.831124	1
3	BX908804.1	ENSDARG00000002797	101884769		GO:0006471 (protein ADP-ribosylation), GO:0003956 (NAD(P)+-protein-arginine ADP-ribosyltransferase activity)	ENSG00000167311 (1.0), ENSG00000156219 (1.0), ENSG00000129744 (1.0), ENSG00000111339 (1.0)	0	0	0	0	0	0	0	0	0	0	0	0	0	0	0	1	1	1
18	cog8	ENSDARG00000002798	541379	ZDB-GENE-050320-74	GO:0017119 (Golgi transport complex)	ENSG00000260371 (1.0), ENSG00000213380 (1.0), ENSG00000272617 (1.0)	63	87	77	115	338	120	195	145	83	104	121	93	138.639	107.111	-1.29435	0.234939	1	1
5	rasgrf2b	ENSDARG00000002816	553520	ZDB-GENE-060504-1	GO:0007264 (small GTPase mediated signal transduction), GO:0035023 (regulation of Rho protein signal transduction), GO:0051056 (regulation of small GTPase mediated signal transduction), GO:0016020 (membrane), GO:0005622 (intracellular), GO:0005737 (cytoplasm), GO:0005886 (plasma membrane), GO:0005783 (endoplasmic reticulum), GO:0005789 (endoplasmic reticulum membrane), GO:0005089 (Rho guanyl-nucl…	ENSG00000113319 (1.0)	14	19	9	13	36	13	13	10	9	11	21	16	15.0391	15.1526	1.00755	0.955103	1	1
20	cep57l1	ENSDARG00000002826	445312	ZDB-GENE-040808-27	GO:0034453 (microtubule anchoring), GO:0008017 (microtubule binding), GO:0042802 (identical protein binding), GO:0043015 (gamma-tubulin binding)	ENSG00000183137 (1.0)	162	223	120	179	503	178	163	121	114	144	190	146	166.303	193.424	1.16308	0.431238	1	1
5	trmt2a	ENSDARG00000002830	334936	ZDB-GENE-030131-6876	GO:0008152 (metabolic process), GO:0006396 (RNA processing), GO:0006464 (cellular protein modification process), GO:0006479 (protein methylation), GO:0001510 (RNA methylation), GO:0032259 (methylation), GO:0006400 (tRNA modification), GO:0031167 (rRNA methylation), GO:0009452 (7-methylguanosine RNA capping), GO:0005737 (cytoplasm), GO:0005575 (cellular_component), GO:0003676 (nucleic acid binding…	ENSG00000099899 (1.0)	94	129	113	169	444	157	203	151	79	99	152	117	148.672	151.76	1.02077	1	1	1
15	col4a4	ENSDARG00000002831	554270	ZDB-GENE-101001-1	GO:0005581 (collagen), GO:0005201 (extracellular matrix structural constituent)	ENSG00000081052 (1.0)	153	211	257	384	934	331	400	298	197	248	300	231	314.149	308.302	-1.01896	1	1	1
1	si:dkey-28b4.8	ENSDARG00000002840	562640	ZDB-GENE-090501-2	GO:0006812 (cation transport), GO:0006816 (calcium ion transport), GO:0016021 (integral to membrane), GO:0016020 (membrane), GO:0005524 (ATP binding), GO:0046872 (metal ion binding), GO:0019829 (cation-transporting ATPase activity), GO:0000166 (nucleotide binding), GO:0016787 (hydrolase activity), GO:0005388 (calcium-transporting ATPase activity)	ENSG00000064270 (0.0)	287	395	297	443	1109	393	482	359	279	351	436	336	422.959	410.371	-1.03068	0.747553	1	1
20	fndc1	ENSDARG00000002847	557836	ZDB-GENE-041210-332	GO:0005515 (protein binding)	ENSG00000164694 (0.0)	56	77	33	49	222	79	225	168	65	82	94	72	130.084	68.3207	-1.90401	0.151334	0.950924	1
3	zgc:113210	ENSDARG00000002872	541387	ZDB-GENE-050320-83	GO:0008150 (biological_process)		128	176	75	112	387	137	184	137	104	131	179	138	164.101	141.74	-1.15776	0.385066	1	1
20	reps1	ENSDARG00000002877	564535	ZDB-GENE-030131-9536	GO:0006898 (receptor-mediated endocytosis), GO:0005509 (calcium ion binding), GO:0005515 (protein binding)	ENSG00000135597 (1.0)	309	426	280	418	1339	474	689	513	311	391	452	348	506.513	439.15	-1.15339	0.372254	1	1
19	CCDC132 (1 of 2)	ENSDARG00000002880	['100034394', '101883616']	ZDB-GENE-060503-41		ENSG00000004766 (1.0)	166	229	150	224	824	292	295	220	180	227	324	249	281.386	248.058	-1.13436	0.644065	1	1
20	aven	ENSDARG00000002894	692323	ZDB-GENE-041001-171	GO:0003674 (molecular_function)	ENSG00000169857 (1.0)	339	467	234	349	1241	439	613	456	316	398	416	320	474.972	418.475	-1.13501	0.472192	1	1
11	CR318593.1	ENSDARG00000002897	555899		GO:0046854 (phosphatidylinositol phosphorylation)	ENSG00000151689 (0.0)	50	69	23	34	260	92	79	59	38	48	82	63	68.6739	65.0744	-1.05531	0.890985	1	1
11	DGKA (1 of 2)	ENSDARG00000002898			GO:0035556 (intracellular signal transduction), GO:0007205 (protein kinase C-activating G-protein coupled receptor signaling pathway), GO:0005509 (calcium ion binding), GO:0004143 (diacylglycerol kinase activity)	ENSG00000065357 (1.0)	8	11	7	10	19	7	13	10	3	4	8	6	7.93205	9.39717	1.18471	1	1	1
22	tjp3	ENSDARG00000002909	373089	ZDB-GENE-030828-10	GO:0005515 (protein binding), GO:0030104 (water homeostasis), GO:0048871 (multicellular organismal homeostasis), GO:0005923 (tight junction)	ENSG00000105289 (1.0)	305	420	285	425	1104	391	416	310	332	418	448	345	433.827	412.075	-1.05279	0.812769	1	1
11	adipor1a	ENSDARG00000002912	436740	ZDB-GENE-040718-169	GO:0016021 (integral to membrane)	ENSG00000159346 (1.0)	222	306	218	325	1095	388	436	325	177	223	263	202	303.263	339.573	1.11973	0.469179	1	1
12	sec31b	ENSDARG00000002916	100148383	ZDB-GENE-060418-2	GO:0005515 (protein binding)	ENSG00000075826 (1.0)	388	534	367	548	1679	594	864	643	354	446	569	438	617.523	558.818	-1.10505	0.500226	1	1
22	GLS2 (1 of 2)	ENSDARG00000002917	556445	['ZDB-GENE-050208-329', 'ZDB-GENE-050208-408']	GO:0006541 (glutamine metabolic process), GO:0004359 (glutaminase activity), GO:0005515 (protein binding)	ENSG00000135423 (1.0)	12	17	17	25	47	17	0	0	11	14	15	12	10.2761	19.5123	1.89881	0.173093	0.972788	1
6	gbx2	ENSDARG00000002933	245948	ZDB-GENE-020509-2	GO:0006355 (regulation of transcription, DNA-dependent), GO:0030902 (hindbrain development), GO:0005634 (nucleus), GO:0003677 (DNA binding), GO:0003700 (sequence-specific DNA binding transcription factor activity), GO:0043565 (sequence-specific DNA binding)	ENSG00000168505 (1.0)	74	102	72	107	317	112	165	123	78	98	113	87	124.574	107.196	-1.16212	0.484997	1	1
1	meis4.1a	ENSDARG00000002937	170455	ZDB-GENE-020122-3	GO:0006355 (regulation of transcription, DNA-dependent), GO:0005634 (nucleus), GO:0003677 (DNA binding), GO:0003700 (sequence-specific DNA binding transcription factor activity), GO:0043565 (sequence-specific DNA binding)	ENSG00000143995 (1.0)	521	718	561	837	1928	682	898	669	506	637	836	644	788.367	745.775	-1.05711	0.450372	1	1
23	bgnb	ENSDARG00000002945	792197	ZDB-GENE-040426-21	GO:0005515 (protein binding)	ENSG00000182492 (1.0)	30	41	16	24	115	41	3	2	32	40	51	39	33.092	35.3018	1.06678	0.669554	1	1
2	abcd3b	ENSDARG00000002947	100170781	ZDB-GENE-050517-29	GO:0055085 (transmembrane transport), GO:0006810 (transport), GO:0016021 (integral to membrane), GO:0016020 (membrane), GO:0005524 (ATP binding), GO:0000166 (nucleotide binding), GO:0017111 (nucleoside-triphosphatase activity), GO:0042626 (ATPase activity, coupled to transmembrane movement of substances), GO:0016887 (ATPase activity)	ENSG00000117528 (1.0)	77	106	61	91	274	97	53	39	65	82	106	82	82.0795	98.0275	1.1943	0.325872	1	1
5	ppp6c	ENSDARG00000002949	393980	ZDB-GENE-040426-949	GO:0001878 (response to yeast), GO:0005575 (cellular_component), GO:0016787 (hydrolase activity), GO:0004721 (phosphoprotein phosphatase activity)	ENSG00000119414 (0.0)	608	837	603	900	2257	799	1026	764	537	676	858	661	849.515	845.43	-1.00483	0.787373	1	1
4	smo	ENSDARG00000002952	30225	ZDB-GENE-980526-89	GO:0010002 (cardioblast differentiation), GO:0030900 (forebrain development), GO:0021508 (floor plate formation), GO:0030239 (myofibril assembly), GO:0060070 (canonical Wnt signaling pathway), GO:0007166 (cell surface receptor signaling pathway), GO:0007186 (G-protein coupled receptor signaling pathway), GO:0007275 (multicellular organismal development), GO:0007165 (signal transduction), GO:00075…	ENSG00000128602 (1.0)	899	1238	871	1300	4477	1585	1486	1107	1002	1261	1653	1273	1472.46	1374.29	-1.07143	1	1	1
12	si:dkey-32n7.4	ENSDARG00000002956	101882585	ZDB-GENE-110411-175	GO:0007155 (cell adhesion), GO:0007229 (integrin-mediated signaling pathway), GO:0016021 (integral to membrane), GO:0016020 (membrane), GO:0008305 (integrin complex)	ENSG00000140678 (0.0), ENSG00000156886 (0.0), ENSG00000169896 (0.0)	27	37	35	52	124	44	26	19	23	29	31	24	29.1949	44.439	1.52215	0.176842	0.975755	1
9	gpr34b	ENSDARG00000002959	791765	ZDB-GENE-040823-1	GO:0007186 (G-protein coupled receptor signaling pathway), GO:0016021 (integral to membrane), GO:0005887 (integral to plasma membrane), GO:0004930 (G-protein coupled receptor activity)	ENSG00000171659 (1.0)	0	0	0	0	0	0	0	0	0	0	0	0	0	0	0	1	1	1
3	pdap1b	ENSDARG00000002967	393179	ZDB-GENE-040426-942	GO:0008150 (biological_process), GO:0005575 (cellular_component), GO:0003674 (molecular_function)	ENSG00000106244 (1.0)	133	183	151	225	654	231	327	244	160	201	237	182	253.711	213.348	-1.18919	0.33327	1	1
12	a1cf	ENSDARG00000002968	562916	ZDB-GENE-060824-3	GO:0003676 (nucleic acid binding), GO:0000166 (nucleotide binding)	ENSG00000148584 (1.0)	179	247	162	242	681	241	201	150	134	169	236	182	202.257	243.125	1.20206	0.247426	1	1
2	ss18	ENSDARG00000002970	326668	ZDB-GENE-030131-4867	GO:0005575 (cellular_component)	ENSG00000141380 (1.0)	736	1014	628	937	2474	876	1002	746	723	910	1044	804	994.97	942.237	-1.05597	0.636408	1	1
16	phc1	ENSDARG00000002971	403008	ZDB-GENE-081022-39	GO:0005634 (nucleus), GO:0008270 (zinc ion binding), GO:0005515 (protein binding), GO:0008150 (biological_process)	ENSG00000111752 (1.0)	295	406	245	366	1272	450	331	246	313	394	481	370	408.869	407.405	-1.0036	0.677518	1	1
1	vps54	ENSDARG00000002980	562169	ZDB-GENE-081022-176	GO:0042147 (retrograde transport, endosome to Golgi)	ENSG00000143952 (1.0)	146	201	155	231	519	184	184	137	113	142	207	159	177.411	205.378	1.15764	0.533487	1	1
23	cyp2aa4	ENSDARG00000002981	415182	ZDB-GENE-040625-72	GO:0055114 (oxidation-reduction process), GO:0020037 (heme binding), GO:0016491 (oxidoreductase activity), GO:0046872 (metal ion binding), GO:0016705 (oxidoreductase activity, acting on paired donors, with incorporation or reduction of molecular oxygen), GO:0005506 (iron ion binding), GO:0004497 (monooxygenase activity)	ENSG00000100197 (0.0)	352	485	256	382	1053	373	573	427	246	310	379	292	415.767	413.208	-1.00619	0.723403	1	1
5	gda	ENSDARG00000002986	553701	ZDB-GENE-050522-434	GO:0006147 (guanine catabolic process), GO:0005575 (cellular_component), GO:0008270 (zinc ion binding), GO:0016810 (hydrolase activity, acting on carbon-nitrogen (but not peptide) bonds), GO:0016787 (hydrolase activity), GO:0008892 (guanine deaminase activity)	ENSG00000119125 (1.0)	20	28	34	51	114	40	0	0	8	10	19	15	9.9956	39.5478	3.95652	0.000701863	0.0700718	1
25	tnnt2d	ENSDARG00000002988	574000	ZDB-GENE-050626-97	GO:0006937 (regulation of muscle contraction), GO:0045214 (sarcomere organization), GO:0005861 (troponin complex), GO:0003674 (molecular_function)		377	519	314	469	1654	585	617	459	416	524	773	595	638.371	524.45	-1.21722	0.213122	1	1
20	cep135	ENSDARG00000002991	553303	ZDB-GENE-041210-325	GO:0007099 (centriole replication), GO:0010457 (centriole-centriole cohesion)	ENSG00000174799 (1.0)	282	388	251	375	1108	392	278	207	240	302	380	293	324.275	385.072	1.18748	0.136807	0.934255	1
21	itpkca	ENSDARG00000002994	562919	ZDB-GENE-030131-6009	GO:0008440 (inositol-1,4,5-trisphosphate 3-kinase activity)	ENSG00000086544 (1.0)	225	310	203	303	909	322	757	564	211	266	331	255	438.34	311.543	-1.407	0.303729	1	1
12	prkcea	ENSDARG00000003008	100005075	ZDB-GENE-030131-8191	GO:0006468 (protein phosphorylation), GO:0035556 (intracellular signal transduction), GO:0016310 (phosphorylation), GO:0005524 (ATP binding), GO:0016772 (transferase activity, transferring phosphorus-containing groups), GO:0004672 (protein kinase activity), GO:0004713 (protein tyrosine kinase activity), GO:0046872 (metal ion binding), GO:0000166 (nucleotide binding), GO:0004674 (protein serine/th…	ENSG00000171132 (1.0)	220	303	176	263	758	268	216	161	198	249	282	217	253.692	277.999	1.09581	0.421503	1	1
2	eef2b	ENSDARG00000003016	326929	ZDB-GENE-030131-5128	GO:0006414 (translational elongation), GO:0006412 (translation), GO:0009790 (embryo development), GO:0071466 (cellular response to xenobiotic stimulus), GO:0003924 (GTPase activity), GO:0005525 (GTP binding), GO:0000166 (nucleotide binding), GO:0003746 (translation elongation factor activity)		26936	37100	21363	31885	68130	24115	46880	34910	30912	38912	42117	32428	42970	31033.2	-1.38464	0.00487659	0.233289	1
9	zgc:55512	ENSDARG00000003017	325470	ZDB-GENE-030131-4195	GO:0005575 (cellular_component), GO:0016874 (ligase activity), GO:0016881 (acid-amino acid ligase activity)	ENSG00000177414 (0.0)	337	464	335	500	1393	493	687	512	237	298	394	303	450.156	485.739	1.07905	0.858068	1	1
18	lrrc4.2	ENSDARG00000003020	566572	ZDB-GENE-030131-7997	GO:0005515 (protein binding)	ENSG00000128594 (0.0)	20	28	17	25	72	25	84	63	19	24	33	25	45.2307	26.1348	-1.73067	0.207478	1	1
7	hdac8	ENSDARG00000003021	406740	ZDB-GENE-040426-2772	GO:0016575 (histone deacetylation), GO:0004407 (histone deacetylase activity), GO:0005976 (polysaccharide metabolic process), GO:0003824 (catalytic activity), GO:0004553 (hydrolase activity, hydrolyzing O-glycosyl compounds)	ENSG00000147099 (1.0)	528	727	437	652	2126	753	634	472	449	565	822	633	675.561	710.658	1.05195	0.525585	1	1
21	limk1b	ENSDARG00000003022	101883214	ZDB-GENE-110411-106	GO:0006468 (protein phosphorylation), GO:0005524 (ATP binding), GO:0016772 (transferase activity, transferring phosphorus-containing groups), GO:0008270 (zinc ion binding), GO:0004672 (protein kinase activity), GO:0046872 (metal ion binding), GO:0005515 (protein binding), GO:0009103 (lipopolysaccharide biosynthetic process), GO:0016020 (membrane), GO:0004713 (protein tyrosine kinase activity), GO…	ENSG00000106683 (1.0)	127	175	112	167	645	228	196	146	95	120	165	127	158.765	190.128	1.19755	0.197941	0.993729	1
2	ANGPTL1 (1 of 2)	ENSDARG00000003025	334311	ZDB-GENE-030131-6243		ENSG00000116194 (1.0)	7	10	4	6	15	5	1	1	10	13	4	3	6.6389	6.9736	1.05041	0.775787	1	1
16	scnm1	ENSDARG00000003027	321696	ZDB-GENE-030131-415	GO:0006397 (mRNA processing), GO:0008380 (RNA splicing), GO:0005634 (nucleus), GO:0016607 (nuclear speck), GO:0046872 (metal ion binding)	ENSG00000163156 (0.0)	32	44	50	75	160	57	45	34	39	49	59	45	51.7849	58.4446	1.1286	0.619399	1	1
5	eif4a1b	ENSDARG00000003032	399484	ZDB-GENE-040120-6	GO:0006412 (translation), GO:0006413 (translational initiation), GO:0003676 (nucleic acid binding), GO:0005524 (ATP binding), GO:0000166 (nucleotide binding), GO:0004386 (helicase activity), GO:0008026 (ATP-dependent helicase activity), GO:0003743 (translation initiation factor activity), GO:0016787 (hydrolase activity)	ENSG00000161960 (1.0)	2444	3366	1863	2781	8553	3027	3985	2968	2202	2772	3592	2766	3439.63	3058.05	-1.12478	0.215361	1	1
14	hspa9	ENSDARG00000003035	373085	ZDB-GENE-030828-12	GO:0006457 (protein folding), GO:0005975 (carbohydrate metabolic process), GO:0006950 (response to stress), GO:0000902 (cell morphogenesis), GO:0031101 (fin regeneration), GO:0030097 (hemopoiesis), GO:0005759 (mitochondrial matrix), GO:0005524 (ATP binding), GO:0000166 (nucleotide binding), GO:0051082 (unfolded protein binding), GO:0016887 (ATPase activity), GO:0016773 (phosphotransferase activit…	ENSG00000113013 (1.0)	1740	2397	1698	2534	7019	2484	2856	2127	1486	1871	2398	1846	2363.26	2471.76	1.04591	0.716507	1	1
20	CABZ01111496.1	ENSDARG00000003041	100334245		GO:0008063 (Toll signaling pathway)		74	102	146	218	371	131	157	117	104	131	130	100	140.704	150.383	1.06879	0.869667	1	1
1	sorbs2a	ENSDARG00000003046		ZDB-GENE-070308-2	GO:0005515 (protein binding)	ENSG00000154556 (1.0)	117	161	67	100	381	135	111	83	54	68	120	92	98.2921	132.002	1.34295	0.178784	0.976086	1
17	sstr1a	ENSDARG00000003049	568254	ZDB-GENE-090429-1	GO:0007186 (G-protein coupled receptor signaling pathway), GO:0007165 (signal transduction), GO:0016021 (integral to membrane), GO:0016020 (membrane), GO:0004930 (G-protein coupled receptor activity), GO:0004871 (signal transducer activity), GO:0004994 (somatostatin receptor activity)	ENSG00000139874 (0.0)	10	14	9	13	14	5	30	22	5	6	12	9	15.3115	10.7205	-1.42824	0.252849	1	1
24	hccs	ENSDARG00000003051	58016	ZDB-GENE-000607-78	GO:0005739 (mitochondrion), GO:0004408 (holocytochrome-c synthase activity)	ENSG00000004961 (1.0)	153	211	171	255	859	304	190	141	171	215	273	210	229.318	256.667	1.11926	0.268625	1	1
1	tacr3l	ENSDARG00000003054	559201	ZDB-GENE-061207-19	GO:0007186 (G-protein coupled receptor signaling pathway), GO:0007165 (signal transduction), GO:0007268 (synaptic transmission), GO:0007218 (neuropeptide signaling pathway), GO:0007217 (tachykinin receptor signaling pathway), GO:0016021 (integral to membrane), GO:0016020 (membrane), GO:0005886 (plasma membrane), GO:0004930 (G-protein coupled receptor activity), GO:0004871 (signal transducer activ…	ENSG00000169836 (1.0)	7	10	0	0	13	5	0	0	4	5	7	5	4.2185	4.7476	1.12542	0.845024	1	1
20	fgfr1op	ENSDARG00000003058	415215	ZDB-GENE-090417-1	GO:0034453 (microtubule anchoring), GO:0005815 (microtubule organizing center), GO:0005509 (calcium ion binding), GO:0005515 (protein binding)	ENSG00000213066 (0.0)	170	234	170	254	791	280	129	96	108	136	225	173	163.93	255.952	1.56135	0.00325399	0.185256	1
18	cd276	ENSDARG00000003061	791140	ZDB-GENE-070112-452	GO:0016021 (integral to membrane), GO:0016020 (membrane), GO:0003674 (molecular_function), GO:0005515 (protein binding)	ENSG00000103855 (1.0)	515	709	381	569	1291	457	915	681	447	563	723	557	728.219	578.312	-1.25921	0.0357922	0.616024	1
2	gorasp1	ENSDARG00000003068	492770	ZDB-GENE-030826-23	GO:0005575 (cellular_component), GO:0005515 (protein binding)	ENSG00000114745 (1.0)	363	500	362	540	1775	628	686	511	265	334	530	408	506.505	556.179	1.09807	0.552698	1	1
20	btbd7	ENSDARG00000003069	568372	ZDB-GENE-030131-4477	GO:0005515 (protein binding)	ENSG00000011114 (1.0)	79	109	92	137	288	102	175	130	65	82	113	87	120.964	116.02	-1.04261	0.544982	1	1
12	si:ch73-111m19.2	ENSDARG00000003077	794084	ZDB-GENE-130603-13	GO:0055114 (oxidation-reduction process), GO:0006979 (response to oxidative stress), GO:0004602 (glutathione peroxidase activity)		65	90	31	46	171	61	20	15	48	60	84	65	56.6389	65.4405	1.1554	0.647779	1	1
6	mybphb	ENSDARG00000003081	321053	ZDB-GENE-030131-9794	GO:0005515 (protein binding)	ENSG00000221986 (0.0), ENSG00000133055 (0.0)	2823	3888	2049	3058	8152	2885	4834	3600	3286	4136	4929	3795	4663.69	3277.28	-1.42304	0.000326736	0.0404128	1
25	spire2	ENSDARG00000003084	492470	ZDB-GENE-041114-29	GO:0003779 (actin binding)	ENSG00000204991 (1.0)	19	26	11	16	16	6	33	25	11	14	18	14	21.139	16.0835	-1.31433	0.216103	1	1
12	stambpl1	ENSDARG00000003085	570542	ZDB-GENE-100215-4	GO:0005515 (protein binding)	ENSG00000138134 (1.0)	47	65	34	51	181	64	65	48	36	45	55	42	55.0275	59.8488	1.08762	0.70088	1	1
22	ubxn6	ENSDARG00000003087	554960	ZDB-GENE-030131-5680	GO:0005515 (protein binding)	ENSG00000167671 (1.0)	145	200	133	199	547	194	183	136	129	162	207	159	185.256	197.278	1.06489	0.67651	1	1
15	or103-4	ENSDARG00000003090	58121	ZDB-GENE-000329-12	GO:0007186 (G-protein coupled receptor signaling pathway), GO:0007165 (signal transduction), GO:0007608 (sensory perception of smell), GO:0050896 (response to stimulus), GO:0016021 (integral to membrane), GO:0016020 (membrane), GO:0005886 (plasma membrane), GO:0004984 (olfactory receptor activity), GO:0004930 (G-protein coupled receptor activity), GO:0004871 (signal transducer activity)	ENSG00000171561 (0.0)	0	0	0	0	0	0	0	0	1	1	0	0	0.509118	0	-0.509118	1	1	1
5	oclnb	ENSDARG00000003091	494075	ZDB-GENE-041212-43	GO:0016020 (membrane), GO:0008150 (biological_process), GO:0016021 (integral to membrane), GO:0005923 (tight junction), GO:0005198 (structural molecule activity)	ENSG00000197822 (1.0)	252	347	229	342	1098	389	310	231	204	257	405	312	323.367	359.173	1.11073	0.368016	1	1
8	kdm5bb	ENSDARG00000003098	415256	ZDB-GENE-030424-1	GO:0055114 (oxidation-reduction process), GO:0005634 (nucleus), GO:0005622 (intracellular), GO:0003677 (DNA binding), GO:0008270 (zinc ion binding), GO:0016706 (oxidoreductase activity, acting on paired donors, with incorporation or reduction of molecular oxygen, 2-oxoglutarate as one donor, and incorporation of one atom each of oxygen into both donors), GO:0005515 (protein binding)	ENSG00000117139 (1.0)	1579	2175	1221	1822	4837	1712	2924	2177	1718	2163	2621	2018	2571.34	1903.09	-1.35114	0.001463	0.110743	1
22	zgc:101130	ENSDARG00000003102	445160	ZDB-GENE-040801-72	GO:0003676 (nucleic acid binding), GO:0046872 (metal ion binding)		119	164	60	90	322	114	79	59	100	126	140	108	118.319	122.476	1.03513	0.79161	1	1
9	rcan1a	ENSDARG00000003109	445222	ZDB-GENE-040801-135	GO:0019722 (calcium-mediated signaling)	ENSG00000159200 (1.0)	269	371	398	594	1764	624	788	587	345	434	580	447	593.506	529.635	-1.12059	0.676368	1	1
23	ada	ENSDARG00000003113	436919	ZDB-GENE-040718-393	GO:0009168 (purine ribonucleoside monophosphate biosynthetic process), GO:0019239 (deaminase activity)	ENSG00000196839 (1.0)	47	65	21	31	200	71	70	52	41	52	77	59	65.9351	55.623	-1.18539	0.762048	1	1
21	zgc:123105	ENSDARG00000003127	664766	ZDB-GENE-051113-272	GO:0055114 (oxidation-reduction process), GO:0005737 (cytoplasm), GO:0016491 (oxidoreductase activity)	ENSG00000122203 (1.0)	619	853	568	848	2483	879	895	666	528	665	943	726	832.019	859.732	1.03331	0.763776	1	1
7	apip	ENSDARG00000003132	447941	ZDB-GENE-040912-128	GO:0019509 (L-methionine salvage from methylthioadenosine), GO:0005737 (cytoplasm), GO:0046872 (metal ion binding)	ENSG00000149089 (1.0)	221	304	218	325	682	241	333	248	157	198	258	199	260.535	290.386	1.11458	0.83745	1	1
1	dachc	ENSDARG00000003142	692255	ZDB-GENE-020402-5	GO:0008150 (biological_process), GO:0005634 (nucleus), GO:0000166 (nucleotide binding)	ENSG00000165659 (0.0)	61	84	81	121	313	111	151	112	71	89	134	103	123.345	105.233	-1.17211	0.424854	1	1
5	pxmp2	ENSDARG00000003144	447868	ZDB-GENE-040912-184	GO:0008150 (biological_process), GO:0016021 (integral to membrane), GO:0003674 (molecular_function)	ENSG00000176894 (1.0)	35	48	12	18	95	34	40	30	21	26	35	27	33.6353	33.2476	-1.01166	1	1	1
10	CLMP	ENSDARG00000003145	567179		GO:0005515 (protein binding)	ENSG00000166250 (1.0)	13	18	22	33	56	20	20	15	15	19	18	14	19.2645	23.5208	1.22094	0.694786	1	1
13	NEFH	ENSDARG00000003146	567924	ZDB-GENE-090313-297	GO:0005882 (intermediate filament), GO:0005198 (structural molecule activity)	ENSG00000100285 (0.0)	24	33	20	30	82	29	65	48	24	30	36	28	42.9954	30.6436	-1.40308	0.258493	1	1
21	skp1	ENSDARG00000003151	393716	ZDB-GENE-040426-1707	GO:0006511 (ubiquitin-dependent protein catabolic process), GO:0016310 (phosphorylation), GO:0016301 (kinase activity), GO:0016740 (transferase activity)	ENSG00000272772 (1.0), ENSG00000113558 (1.0)	1381	1902	1341	2001	4371	1547	2796	2082	1189	1497	1979	1524	2063.39	1816.91	-1.13566	0.189434	0.986901	1
18	cpsf5	ENSDARG00000003153	394092	ZDB-GENE-040426-1316	GO:0006397 (mRNA processing), GO:0006378 (mRNA polyadenylation), GO:0005634 (nucleus), GO:0005849 (mRNA cleavage factor complex), GO:0042382 (paraspeckles), GO:0003723 (RNA binding), GO:0016787 (hydrolase activity), GO:0003729 (mRNA binding), GO:0017091 (AU-rich element binding)	ENSG00000167005 (1.0)	462	636	435	649	1537	544	736	548	369	464	638	491	608.161	609.869	1.00281	0.688304	1	1
10	nfkbil1	ENSDARG00000003157	101887110	ZDB-GENE-040116-7	GO:0005515 (protein binding)	ENSG00000204498 (1.0)	36	50	34	51	144	51	39	29	30	38	48	37	41.9689	50.4332	1.20168	0.496777	1	1
11	nr2f6b	ENSDARG00000003165	406522	ZDB-GENE-040426-2351	GO:0006355 (regulation of transcription, DNA-dependent), GO:0006351 (transcription, DNA-templated), GO:0043401 (steroid hormone mediated signaling pathway), GO:0005634 (nucleus), GO:0003677 (DNA binding), GO:0003700 (sequence-specific DNA binding transcription factor activity), GO:0003707 (steroid hormone receptor activity), GO:0043565 (sequence-specific DNA binding), GO:0008270 (zinc ion binding…	ENSG00000160113 (1.0)	1067	1470	1009	1506	3509	1242	1803	1343	872	1098	1424	1096	1430.26	1405.87	-1.01735	0.50081	1	1
12	mlst8	ENSDARG00000003167	792689	ZDB-GENE-030131-6176	GO:0005737 (cytoplasm), GO:0003674 (molecular_function), GO:0005515 (protein binding)	ENSG00000167965 (0.0)	188	259	176	263	821	291	158	118	166	209	320	246	231.797	270.74	1.16801	0.335308	1	1
11	magi1b	ENSDARG00000003169	474349	ZDB-GENE-030131-5110	GO:0005515 (protein binding)	ENSG00000151276 (1.0)	751	1034	551	822	2362	836	1187	884	687	865	990	762	1015.46	897.601	-1.13131	0.220645	1	1
21	stx5al	ENSDARG00000003175	323105	ZDB-GENE-030131-1825	GO:0016192 (vesicle-mediated transport), GO:0016020 (membrane), GO:0005515 (protein binding)	ENSG00000162236 (0.0)	223	307	191	285	881	312	322	240	161	203	300	231	272.355	301.351	1.10646	0.530023	1	1
8	sult1st4	ENSDARG00000003181	402915	ZDB-GENE-040426-2054	GO:0005575 (cellular_component), GO:0016740 (transferase activity), GO:0008146 (sulfotransferase activity)	ENSG00000198203 (0.0)	57	79	24	36	171	61	117	87	46	58	78	60	82.932	58.2851	-1.42287	0.170214	0.968886	1
22	psmd1	ENSDARG00000003189	554967	ZDB-GENE-040426-810	GO:0042176 (regulation of protein catabolic process), GO:0000502 (proteasome complex), GO:0030234 (enzyme regulator activity), GO:0005488 (binding)	ENSG00000173692 (1.0)	1473	2029	1340	2000	5094	1803	2947	2195	1565	1970	2332	1796	2410.28	1943.95	-1.23989	0.0193963	0.484011	1
25	pkmb	ENSDARG00000003191	445094	ZDB-GENE-040801-230	GO:0006096 (glycolysis), GO:0016310 (phosphorylation), GO:0005575 (cellular_component), GO:0003824 (catalytic activity), GO:0030955 (potassium ion binding), GO:0000287 (magnesium ion binding), GO:0004743 (pyruvate kinase activity), GO:0016301 (kinase activity), GO:0016740 (transferase activity)	ENSG00000067225 (1.0)	1185	1632	974	1454	3523	1247	2316	1725	1244	1566	1986	1529	1949.17	1444.28	-1.34957	0.000902687	0.0810213	1
7	rassf7b	ENSDARG00000003193	368288	ZDB-GENE-030429-1	GO:0007165 (signal transduction), GO:0005575 (cellular_component), GO:0003674 (molecular_function)	ENSG00000099849 (1.0)	86	118	75	112	259	92	142	106	74	93	98	75	110.943	107.355	-1.03342	0.701716	1	1
16	wdr21	ENSDARG00000003197	393674	ZDB-GENE-040109-2	GO:0005515 (protein binding)	ENSG00000119599 (1.0), ENSG00000182308 (1.0), ENSG00000176566 (1.0)	55	76	73	109	237	84	142	106	58	73	98	75	102.797	89.5317	-1.14816	0.390164	1	1
4	foxm1	ENSDARG00000003200	394072	ZDB-GENE-040426-1275	GO:0006355 (regulation of transcription, DNA-dependent), GO:0006351 (transcription, DNA-templated), GO:0051090 (regulation of sequence-specific DNA binding transcription factor activity), GO:0006366 (transcription from RNA polymerase II promoter), GO:0007389 (pattern specification process), GO:0045944 (positive regulation of transcription from RNA polymerase II promoter), GO:0000122 (negative reg…	ENSG00000111206 (1.0)	277	382	349	521	1292	457	692	515	403	507	616	474	605.376	453.241	-1.33566	0.026248	0.544626	1
7	rhcga	ENSDARG00000003203	100038797	ZDB-GENE-070424-81	GO:0015696 (ammonium transport), GO:0016021 (integral to membrane), GO:0016020 (membrane), GO:0008519 (ammonium transmembrane transporter activity)	ENSG00000140519 (1.0)	5	7	2	3	16	6	0	0	2	3	7	5	3.20027	5.17834	1.6181	0.628522	1	1
19	ngly1	ENSDARG00000003205	553627	ZDB-GENE-050522-535	GO:0006289 (nucleotide-excision repair), GO:0006516 (glycoprotein catabolic process), GO:0005634 (nucleus), GO:0005737 (cytoplasm), GO:0003684 (damaged DNA binding), GO:0005515 (protein binding)	ENSG00000151092 (1.0)	232	320	144	215	735	260	327	244	157	198	309	238	274.628	264.874	-1.03682	0.669975	1	1
23	chchd6a	ENSDARG00000003206	449542	ZDB-GENE-040930-2	GO:0006974 (cellular response to DNA damage stimulus), GO:0042407 (cristae formation), GO:0016020 (membrane), GO:0005739 (mitochondrion), GO:0005743 (mitochondrial inner membrane), GO:0003674 (molecular_function)	ENSG00000159685 (1.0)	60	83	66	99	194	69	124	92	55	69	80	62	90.2434	83.2714	-1.08373	0.490538	1	1
19	mterfd1	ENSDARG00000003207	436888	ZDB-GENE-040718-359	GO:0003674 (molecular_function)	ENSG00000156469 (0.0)	57	79	54	81	144	51	49	36	31	39	94	72	59.8255	70.0247	1.17048	1	1	1
13	POMK	ENSDARG00000003208	492773	ZDB-GENE-041114-119	GO:0006468 (protein phosphorylation), GO:0016310 (phosphorylation), GO:0046835 (carbohydrate phosphorylation), GO:0006493 (protein O-linked glycosylation), GO:0016021 (integral to membrane), GO:0016020 (membrane), GO:0005783 (endoplasmic reticulum), GO:0005789 (endoplasmic reticulum membrane), GO:0005524 (ATP binding), GO:0016772 (transferase activity, transferring phosphorus-containing groups), …	ENSG00000185900 (1.0)	109	150	70	104	352	125	113	84	87	110	174	134	132.527	126.4	-1.04848	0.829384	1	1
2	si:ch73-129a22.11	ENSDARG00000003209	['561147', '561346', '100007738', '100007785', '101886474', '101886565', '101886870']	ZDB-GENE-100921-68	GO:0006468 (protein phosphorylation), GO:0005524 (ATP binding), GO:0016772 (transferase activity, transferring phosphorus-containing groups), GO:0004672 (protein kinase activity), GO:0004713 (protein tyrosine kinase activity), GO:0016310 (phosphorylation), GO:0000166 (nucleotide binding), GO:0004674 (protein serine/threonine kinase activity), GO:0016301 (kinase activity), GO:0016740 (transferase …		3	4	11	16	26	9	30	22	1	1	12	9	13.275	9.91753	-1.33854	0.582259	1	1
18	ANO2 (1 of 2)	ENSDARG00000003210	563500	ZDB-GENE-091204-400	GO:0016021 (integral to membrane), GO:0016020 (membrane)	ENSG00000047617 (1.0)	6	8	10	15	59	21	32	24	13	16	25	19	24.0384	14.6909	-1.63628	0.417642	1	1
14	naa15a	ENSDARG00000003213	323672	ZDB-GENE-030131-2392	GO:0005515 (protein binding)	ENSG00000164134 (1.0)	909	1252	850	1269	3312	1172	1799	1340	907	1142	1458	1123	1457.47	1230.98	-1.18399	0.0707679	0.797224	1
25	anxa2a	ENSDARG00000003216	325557	ZDB-GENE-030131-4282	GO:0005509 (calcium ion binding), GO:0005544 (calcium-dependent phospholipid binding), GO:0008092 (cytoskeletal protein binding), GO:0004859 (phospholipase inhibitor activity)	ENSG00000182718 (1.0)	706	972	623	930	2393	847	923	687	589	741	1118	861	926.049	916.419	-1.01051	0.734004	1	1
13	urb2	ENSDARG00000003217	570267	ZDB-GENE-030131-2621		ENSG00000135763 (0.0)	200	275	284	424	1076	381	181	135	225	283	361	278	281.534	360.067	1.27894	0.223649	1	1
23	bin2a	ENSDARG00000003219	492780	ZDB-GENE-041114-126	GO:0005737 (cytoplasm), GO:0005515 (protein binding)	ENSG00000110934 (1.0)	114	157	98	146	403	143	188	140	112	141	166	128	165.325	148.643	-1.11223	0.542722	1	1
14	gdf9	ENSDARG00000003229	497643	ZDB-GENE-050221-7	GO:0005576 (extracellular region), GO:0008083 (growth factor activity)	ENSG00000164404 (1.0)	2	3	0	0	2	1	0	0	1	1	1	1	0.820837	1.1542	1.40612	0.914037	1	1
5	nup88	ENSDARG00000003235	321744	ZDB-GENE-050522-297	GO:0008150 (biological_process)	ENSG00000108559 (1.0)	306	421	347	518	1169	414	651	485	321	404	508	391	517.628	451.048	-1.14761	0.166429	0.965972	1
2	gbp3	ENSDARG00000003244	563072	ZDB-GENE-070912-176	GO:0042981 (regulation of apoptotic process), GO:0005622 (intracellular), GO:0005524 (ATP binding), GO:0003924 (GTPase activity), GO:0005525 (GTP binding), GO:0000166 (nucleotide binding), GO:0005515 (protein binding)		84	116	142	212	476	168	155	115	102	128	188	145	157.164	165.372	1.05223	0.78953	1	1
23	pik3cd	ENSDARG00000003250	394174	ZDB-GENE-040426-1128	GO:0046854 (phosphatidylinositol phosphorylation), GO:0016310 (phosphorylation), GO:0048015 (phosphatidylinositol-mediated signaling), GO:0036092 (phosphatidylinositol-3-phosphate biosynthetic process), GO:0005886 (plasma membrane), GO:0005942 (phosphatidylinositol 3-kinase complex), GO:0005524 (ATP binding), GO:0016772 (transferase activity, transferring phosphorus-containing groups), GO:0000166…	ENSG00000171608 (0.0)	10	14	10	15	76	27	12	9	26	33	25	19	24.6401	18.5331	-1.32952	1	1	1
19	zbtb22b	ENSDARG00000003251	64809	ZDB-GENE-010110-4	GO:0005634 (nucleus), GO:0003676 (nucleic acid binding), GO:0046872 (metal ion binding), GO:0005515 (protein binding)	ENSG00000236104 (1.0)	140	193	179	267	686	243	165	123	164	206	276	213	219.169	234.267	1.06889	0.585493	1	1
9	zgc:101559	ENSDARG00000003257	492776	ZDB-GENE-041114-122	GO:0006886 (intracellular protein transport), GO:0007165 (signal transduction), GO:0007264 (small GTPase mediated signal transduction), GO:0006184 (GTP catabolic process), GO:0015031 (protein transport), GO:0006913 (nucleocytoplasmic transport), GO:0005634 (nucleus), GO:0016020 (membrane), GO:0005622 (intracellular), GO:0005737 (cytoplasm), GO:0003924 (GTPase activity), GO:0005525 (GTP binding), …		95	131	51	76	253	90	70	52	64	81	84	65	79.8269	98.8388	1.23817	0.335466	1	1
10	lox	ENSDARG00000003259	404621	ZDB-GENE-040426-2398	GO:0022008 (neurogenesis), GO:0055114 (oxidation-reduction process), GO:0007517 (muscle organ development), GO:0051216 (cartilage development), GO:0005575 (cellular_component), GO:0005507 (copper ion binding), GO:0016641 (oxidoreductase activity, acting on the CH-NH2 group of donors, oxygen as acceptor)	ENSG00000113083 (1.0)	6	8	4	6	26	9	1	1	2	3	7	5	3.50111	7.81232	2.23138	0.343607	1	1
7	pop4	ENSDARG00000003263	553787	ZDB-GENE-050522-505	GO:0008033 (tRNA processing), GO:0006364 (rRNA processing), GO:0006379 (mRNA cleavage), GO:0000172 (ribonuclease MRP complex), GO:0030677 (ribonuclease P complex), GO:0005655 (nucleolar ribonuclease P complex), GO:0003723 (RNA binding), GO:0004540 (ribonuclease activity)	ENSG00000105171 (1.0)	92	127	78	116	311	110	164	122	55	69	96	74	107.265	117.737	1.09764	0.912658	1	1
7	clcn3	ENSDARG00000003269	559340	ZDB-GENE-030131-1699	GO:0055085 (transmembrane transport), GO:0006821 (chloride transport), GO:0016020 (membrane), GO:0005216 (ion channel activity), GO:0005247 (voltage-gated chloride channel activity), GO:0030554 (adenyl nucleotide binding), GO:0016021 (integral to membrane)	ENSG00000109572 (1.0)	518	713	529	790	1994	706	921	686	565	711	897	691	844.339	736.264	-1.14679	0.213772	1	1
3	dhps	ENSDARG00000003270	['406329', '100330342']	ZDB-GENE-040426-2001	GO:0008612 (peptidyl-lysine modification to hypusine), GO:0005575 (cellular_component), GO:0003674 (molecular_function)	ENSG00000095059 (1.0)	39	54	96	143	227	80	135	101	71	89	111	85	111.362	92.4487	-1.20458	0.428138	1	1
5	pik3ip1	ENSDARG00000003281	386643	ZDB-GENE-031030-14		ENSG00000100100 (1.0)	175	241	135	201	636	225	284	211	130	164	210	162	217.085	222.547	1.02516	0.953346	1	1
3	zfand2a	ENSDARG00000003283	393489	ZDB-GENE-040426-1596	GO:0005575 (cellular_component), GO:0008270 (zinc ion binding), GO:0046872 (metal ion binding)	ENSG00000178381 (1.0), ENSG00000158552 (1.0)	178	245	205	306	679	240	247	184	142	179	232	179	218.921	263.823	1.2051	0.326293	1	1
6	wdr12	ENSDARG00000003287	321652	ZDB-GENE-030131-371	GO:0006364 (rRNA processing), GO:0042254 (ribosome biogenesis), GO:0008283 (cell proliferation), GO:0000463 (maturation of LSU-rRNA from tricistronic rRNA transcript (SSU-rRNA, 5.8S rRNA, LSU-rRNA)), GO:0000466 (maturation of 5.8S rRNA from tricistronic rRNA transcript (SSU-rRNA, 5.8S rRNA, LSU-rRNA)), GO:0005634 (nucleus), GO:0005730 (nucleolus), GO:0005654 (nucleoplasm), GO:0070545 (PeBoW compl…	ENSG00000138442 (1.0)	201	277	205	306	713	252	296	220	147	185	290	223	254.288	278.394	1.0948	0.819666	1	1
2	dab1b	ENSDARG00000003290	678641	ZDB-GENE-060421-7958	GO:0005515 (protein binding), GO:0008150 (biological_process), GO:0005575 (cellular_component), GO:0003674 (molecular_function)	ENSG00000173406 (1.0)	22	30	37	55	116	41	72	54	35	44	41	32	52.2602	42.1945	-1.23855	0.47013	1	1
12	sox9a	ENSDARG00000003293	60641	ZDB-GENE-001103-1	GO:0033339 (pectoral fin development), GO:0035118 (embryonic pectoral fin morphogenesis), GO:0051216 (cartilage development), GO:0048709 (oligodendrocyte differentiation), GO:0048839 (inner ear development), GO:0060536 (cartilage morphogenesis), GO:0030916 (otic vesicle formation), GO:0043049 (otic placode formation), GO:0048708 (astrocyte differentiation), GO:0005737 (cytoplasm)	ENSG00000125398 (0.0)	449	618	329	491	1725	611	444	331	400	504	627	483	532.669	573.346	1.07636	0.414783	1	1
8	stc1	ENSDARG00000003303	751747	ZDB-GENE-060825-79	GO:0005576 (extracellular region), GO:0005179 (hormone activity)	ENSG00000159167 (1.0)	3	4	1	1	15	5	0	0	0	0	6	5	1.87031	3.64462	1.94867	0.641539	1	1
6	stx16	ENSDARG00000003307	562857	ZDB-GENE-060810-113	GO:0016192 (vesicle-mediated transport), GO:0016020 (membrane), GO:0005515 (protein binding), GO:0006886 (intracellular protein transport), GO:0039023 (pronephric duct morphogenesis), GO:0005484 (SNAP receptor activity)	ENSG00000124222 (1.0), ENSG00000254995 (1.0)	85	117	77	115	421	149	173	129	81	102	142	109	137.548	127.004	-1.08302	0.830384	1	1
16	emc2	ENSDARG00000003308	407073	ZDB-GENE-040625-82	GO:0008150 (biological_process), GO:0005634 (nucleus), GO:0005737 (cytoplasm), GO:0005783 (endoplasmic reticulum), GO:0072546 (ER membrane protein complex), GO:0005515 (protein binding)	ENSG00000104412 (1.0)	586	807	525	784	2119	750	921	686	525	661	874	673	816.804	780.242	-1.04686	0.5975	1	1
13	pank2	ENSDARG00000003311	570866	ZDB-GENE-070112-1952	GO:0015937 (coenzyme A biosynthetic process), GO:0005524 (ATP binding), GO:0004594 (pantothenate kinase activity)	ENSG00000125779 (0.0), ENSG00000120137 (0.0)	406	559	320	478	1633	578	631	470	363	457	580	447	555.438	538.272	-1.03189	1	1	1
24	EPS8L1 (1 of 2)	ENSDARG00000003313	553062	ZDB-GENE-050506-143	GO:0008150 (biological_process), GO:0005575 (cellular_component), GO:0003674 (molecular_function), GO:0005515 (protein binding)	ENSG00000131037 (1.0)	61	84	68	101	232	82	107	80	46	58	86	66	82.4173	89.2089	1.08241	0.937128	1	1
10	si:dkeyp-35f12.3	ENSDARG00000003317	571576	ZDB-GENE-090313-385	GO:0005515 (protein binding)		2	3	1	1	27	10	2	1	4	5	10	8	5.75534	4.60133	-1.2508	0.940693	1	1
19	fam91a1	ENSDARG00000003320	393413	ZDB-GENE-040426-1187	GO:0005575 (cellular_component)	ENSG00000176853 (1.0)	211	291	195	291	780	276	370	276	201	253	323	249	314.329	285.915	-1.09938	0.451231	1	1
6	cacng5a	ENSDARG00000003326	797409	ZDB-GENE-120104-4	GO:0006816 (calcium ion transport), GO:0016021 (integral to membrane), GO:0016020 (membrane)	ENSG00000075429 (1.0)	5	7	5	7	26	9	33	25	6	8	10	8	16.0997	7.85071	-2.05073	0.279734	1	1
13	fam178a	ENSDARG00000003328	100320914	ZDB-GENE-081107-61		ENSG00000119906 (1.0)	165	227	158	236	587	208	193	144	132	166	202	156	188.233	223.617	1.18798	0.32227	1	1
21	trpc2	ENSDARG00000003344	562120	ZDB-GENE-050712-3	GO:0055085 (transmembrane transport), GO:0006810 (transport), GO:0006811 (ion transport), GO:0070588 (calcium ion transmembrane transport), GO:0016021 (integral to membrane), GO:0016020 (membrane), GO:0005216 (ion channel activity), GO:0005262 (calcium channel activity)		8	11	6	9	49	17	2	1	5	6	11	8	6.57618	12.4392	1.89156	0.237992	1	1
22	commd2	ENSDARG00000003373	436694	ZDB-GENE-040718-118	GO:0008150 (biological_process), GO:0005575 (cellular_component), GO:0003674 (molecular_function)	ENSG00000114744 (1.0)	132	182	101	151	348	123	315	235	120	151	182	140	212.592	151.91	-1.39946	0.0796964	0.824957	1
2	gng12a	ENSDARG00000003375	406604	ZDB-GENE-040426-2555	GO:0007186 (G-protein coupled receptor signaling pathway), GO:0007165 (signal transduction), GO:0016020 (membrane), GO:0005886 (plasma membrane), GO:0005834 (heterotrimeric G-protein complex), GO:0004871 (signal transducer activity)	ENSG00000172380 (1.0)	210	289	175	261	763	270	237	176	160	201	284	219	241.287	273.5	1.13351	0.410459	1	1
13	PAOX	ENSDARG00000003380	562105	ZDB-GENE-090312-204	GO:0055114 (oxidation-reduction process), GO:0016491 (oxidoreductase activity)	ENSG00000148832 (0.0)	21	29	21	31	119	42	2	1	24	30	44	34	26.5361	34.1292	1.28614	0.397089	1	1
17	CU929089.1	ENSDARG00000003381	565707	ZDB-GENE-131121-599	GO:0006886 (intracellular protein transport), GO:0017137 (Rab GTPase binding), GO:0005515 (protein binding)	ENSG00000137501 (0.0)	54	74	100	149	398	141	187	139	101	127	163	126	158.488	121.501	-1.30442	0.258607	1	1
2	cwc25	ENSDARG00000003382	406771	ZDB-GENE-040426-2817		ENSG00000108296 (1.0)	238	328	182	272	753	267	295	220	171	215	274	211	261.218	288.658	1.10504	0.621108	1	1
23	asb8	ENSDARG00000003383	327200	ZDB-GENE-030131-5411	GO:0035556 (intracellular signal transduction), GO:0016567 (protein ubiquitination), GO:0005515 (protein binding)	ENSG00000177981 (1.0)	83	114	90	134	419	148	202	150	122	154	158	122	172.134	132.318	-1.30091	0.269108	1	1
24	snx7	ENSDARG00000003391	431776	ZDB-GENE-040704-77	GO:0006915 (apoptotic process), GO:0007154 (cell communication), GO:0043066 (negative regulation of apoptotic process), GO:0001889 (liver development), GO:0005575 (cellular_component), GO:0035091 (phosphatidylinositol binding), GO:0097153 (cysteine-type endopeptidase activity involved in apoptotic process)	ENSG00000162627 (1.0)	224	309	242	361	1121	397	362	270	210	264	345	266	323.362	355.499	1.09938	0.359408	1	1
15	col4a3	ENSDARG00000003395	553354	ZDB-GENE-070802-4	GO:0005581 (collagen), GO:0005201 (extracellular matrix structural constituent)	ENSG00000169031 (1.0)	158	218	214	319	820	290	185	138	148	186	249	192	208.623	275.754	1.32178	0.062722	0.766772	1
13	sdr42e1	ENSDARG00000003397	565964	ZDB-GENE-051120-63	GO:0055114 (oxidation-reduction process), GO:0006694 (steroid biosynthetic process), GO:0009058 (biosynthetic process), GO:0044237 (cellular metabolic process), GO:0045226 (extracellular polysaccharide biosynthetic process), GO:0016021 (integral to membrane), GO:0016020 (membrane), GO:0003824 (catalytic activity), GO:0016491 (oxidoreductase activity), GO:0016616 (oxidoreductase activity, acting o…	ENSG00000184860 (1.0)	15	21	9	13	48	17	20	15	15	19	30	23	23.0052	17.0275	-1.35106	0.5443	1	1
1	rbpja	ENSDARG00000003398	386772	ZDB-GENE-031117-1	GO:0022008 (neurogenesis), GO:0006355 (regulation of transcription, DNA-dependent), GO:0007219 (Notch signaling pathway), GO:0007507 (heart development), GO:0030325 (adrenal gland development), GO:0001757 (somite specification), GO:0007367 (segment polarity determination), GO:0001756 (somitogenesis), GO:0007368 (determination of left/right symmetry), GO:0002040 (sprouting angiogenesis), GO:003902…		377	519	431	643	1908	675	530	395	332	418	618	476	521.116	612.627	1.17561	0.127513	0.919558	1
13	fgf8a	ENSDARG00000003399	30538	ZDB-GENE-990415-72	GO:0010002 (cardioblast differentiation), GO:0003208 (cardiac ventricle morphogenesis), GO:0030903 (notochord development), GO:0008543 (fibroblast growth factor receptor signaling pathway), GO:0009887 (organ morphogenesis), GO:0060271 (cilium morphogenesis), GO:0007422 (peripheral nervous system development), GO:0030182 (neuron differentiation), GO:0009880 (embryonic pattern specification), GO:00…	ENSG00000107831 (1.0)	51	70	85	127	310	110	122	91	78	98	110	85	110.703	102.278	-1.08237	0.859624	1	1
5	tenm1	ENSDARG00000003403	563094	ZDB-GENE-060531-26	GO:0003824 (catalytic activity), GO:0005515 (protein binding), GO:0007165 (signal transduction), GO:0016021 (integral to membrane)	ENSG00000009694 (1.0)	94	129	141	210	487	172	123	92	102	128	179	138	144.731	170.764	1.17987	0.364782	1	1
17	foxa2	ENSDARG00000003411	30126	ZDB-GENE-980526-404	GO:0006355 (regulation of transcription, DNA-dependent), GO:0003700 (sequence-specific DNA binding transcription factor activity), GO:0043565 (sequence-specific DNA binding), GO:0019904 (protein domain specific binding), GO:0008134 (transcription factor binding)	ENSG00000125798 (1.0)	129	178	78	116	392	139	147	109	79	99	152	117	131.825	144.281	1.09449	0.743322	1	1
21	capslb	ENSDARG00000003414	550473	ZDB-GENE-050417-298	GO:0005575 (cellular_component), GO:0005509 (calcium ion binding)	ENSG00000152611 (1.0)	14	19	7	10	54	19	0	0	8	10	11	8	7.50185	16.2813	2.17031	0.108581	0.882304	1
18	chrna5	ENSDARG00000003420	550584	ZDB-GENE-050417-440	GO:0006810 (transport), GO:0006811 (ion transport), GO:0016021 (integral to membrane), GO:0016020 (membrane), GO:0005886 (plasma membrane), GO:0045211 (postsynaptic membrane), GO:0045202 (synapse), GO:0030054 (cell junction), GO:0005216 (ion channel activity), GO:0005230 (extracellular ligand-gated ion channel activity), GO:0004889 (acetylcholine-activated cation-selective channel activity)	ENSG00000169684 (1.0)	49	67	32	48	207	73	102	76	63	79	91	70	91.1267	62.8397	-1.45015	0.222406	1	1
9	igf2bp2a	ENSDARG00000003421	100136839	ZDB-GENE-070912-44	GO:0003676 (nucleic acid binding), GO:0003723 (RNA binding), GO:0000166 (nucleotide binding)	ENSG00000073792 (1.0)	207	285	304	454	1087	385	373	278	251	316	435	335	375.6	374.528	-1.00286	0.947979	1	1
10	hnrpdl	ENSDARG00000003429	406701	ZDB-GENE-040426-2717	GO:0030529 (ribonucleoprotein complex), GO:0019013 (viral nucleocapsid), GO:0019012 (virion), GO:0003676 (nucleic acid binding), GO:0000166 (nucleotide binding)	ENSG00000152795 (1.0)	1825	2514	1895	2828	6876	2434	3230	2405	1709	2151	2778	2139	2707.76	2591.92	-1.04469	0.475568	1	1
13	dhrs7	ENSDARG00000003444	751626	ZDB-GENE-060825-21	GO:0008152 (metabolic process), GO:0005575 (cellular_component), GO:0016491 (oxidoreductase activity)	ENSG00000100612 (1.0)	102	140	65	97	280	99	136	101	59	74	120	92	108.359	112.203	1.03548	0.868128	1	1
22	ippk	ENSDARG00000003446	541511	ZDB-GENE-050327-41	GO:0007275 (multicellular organismal development), GO:0016310 (phosphorylation), GO:0007368 (determination of left/right symmetry), GO:0032402 (melanosome transport), GO:0005634 (nucleus), GO:0005737 (cytoplasm), GO:0005813 (centrosome), GO:0005932 (microtubule basal body), GO:0005524 (ATP binding), GO:0000166 (nucleotide binding), GO:0016301 (kinase activity), GO:0016740 (transferase activity), …	ENSG00000127080 (1.0)	202	278	203	303	844	299	314	234	186	234	267	206	272.389	293.314	1.07682	0.557767	1	1
13	pde10a	ENSDARG00000003449	394077	ZDB-GENE-040426-1115	GO:0007165 (signal transduction), GO:0003824 (catalytic activity), GO:0004114 (3',5'-cyclic-nucleotide phosphodiesterase activity), GO:0005515 (protein binding), GO:0046872 (metal ion binding), GO:0016787 (hydrolase activity), GO:0008081 (phosphoric diester hydrolase activity)	ENSG00000112541 (1.0)	54	74	55	82	189	67	38	28	42	53	61	47	51.8298	74.4542	1.43651	0.151334	0.950924	1
21	fech	ENSDARG00000003462	58215	ZDB-GENE-000928-1	GO:0006783 (heme biosynthetic process), GO:0006779 (porphyrin-containing compound biosynthetic process), GO:0043249 (erythrocyte maturation), GO:0016829 (lyase activity), GO:0004325 (ferrochelatase activity)	ENSG00000066926 (1.0)	79	109	112	167	418	148	144	107	99	125	138	106	136.741	141.308	1.0334	0.721824	1	1
23	neurod4	ENSDARG00000003469	266958	ZDB-GENE-030730-1	GO:0006355 (regulation of transcription, DNA-dependent), GO:0030154 (cell differentiation), GO:0007275 (multicellular organismal development), GO:0006351 (transcription, DNA-templated), GO:0007399 (nervous system development), GO:0050769 (positive regulation of neurogenesis), GO:0071698 (olfactory placode development), GO:0001839 (neural plate morphogenesis), GO:0005634 (nucleus), GO:0003677 (DNA…	ENSG00000123307 (1.0)	756	1041	565	843	2930	1037	1305	972	775	976	1262	972	1180.55	973.877	-1.21222	0.132207	0.92527	1
2	slc25a42	ENSDARG00000003470	751743	ZDB-GENE-060825-313	GO:0055085 (transmembrane transport), GO:0006810 (transport), GO:0015866 (ADP transport), GO:0015867 (ATP transport), GO:0035349 (coenzyme A transmembrane transport), GO:0080121 (AMP transport), GO:0016021 (integral to membrane), GO:0016020 (membrane), GO:0005739 (mitochondrion), GO:0005743 (mitochondrial inner membrane), GO:0080122 (AMP transmembrane transporter activity), GO:0015228 (coenzyme A…	ENSG00000181035 (1.0)	254	350	305	455	1480	524	547	407	237	298	409	315	412.714	442.972	1.07331	0.562863	1	1
23	sult1st5	ENSDARG00000003475	619193	ZDB-GENE-050809-2	GO:0006805 (xenobiotic metabolic process), GO:0008146 (sulfotransferase activity)	ENSG00000198075 (0.0)	12	17	3	4	36	13	0	0	10	13	19	15	11.0138	11.2493	1.02138	0.81806	1	1
3	ppp1caa	ENSDARG00000003486	407980	ZDB-GENE-040516-3	GO:0005575 (cellular_component), GO:0016787 (hydrolase activity), GO:0004721 (phosphoprotein phosphatase activity)	ENSG00000172531 (0.0)	1448	1994	1402	2093	5059	1791	2590	1929	1545	1945	2395	1844	2312.33	1959.19	-1.18025	0.066052	0.77721	1
18	nup93	ENSDARG00000003487	30172	ZDB-GENE-990415-46	GO:0006810 (transport), GO:0005643 (nuclear pore)	ENSG00000102900 (1.0)	764	1052	735	1097	2964	1049	1254	934	749	943	1238	953	1144.49	1066.14	-1.07349	0.497066	1	1
7	madd	ENSDARG00000003495	100150917	ZDB-GENE-030131-8076		ENSG00000110514 (1.0)	421	580	412	615	1799	637	599	446	400	504	596	459	569.636	610.515	1.07176	0.426333	1	1
19	mrpl3	ENSDARG00000003511	336283	ZDB-GENE-030131-8227	GO:0006412 (translation), GO:0005622 (intracellular), GO:0005840 (ribosome), GO:0003735 (structural constituent of ribosome), GO:0030529 (ribonucleoprotein complex)	ENSG00000114686 (1.0)	188	259	195	291	737	261	313	233	152	191	300	231	265.065	270.282	1.01968	0.916149	1	1
4	anks1b	ENSDARG00000003512	565408	ZDB-GENE-041210-349	GO:0005515 (protein binding)	ENSG00000185046 (1.0)	235	324	242	361	956	338	360	268	269	339	373	287	361.527	341.082	-1.05994	0.826451	1	1
19	thrap3b	ENSDARG00000003513	407984	ZDB-GENE-040516-9		ENSG00000054118 (1.0)	1164	1603	1092	1630	4366	1545	1962	1461	1032	1299	1635	1259	1625.32	1592.81	-1.02041	0.726709	1	1
2	impa1	ENSDARG00000003517	437018	ZDB-GENE-040718-245	GO:0046854 (phosphatidylinositol phosphorylation)	ENSG00000133731 (1.0)	100	138	103	154	399	141	165	123	90	113	151	116	142.529	144.231	1.01194	1	1	1
7	aprt	ENSDARG00000003519	393641	ZDB-GENE-040426-1492	GO:0009116 (nucleoside metabolic process), GO:0006168 (adenine salvage), GO:0005737 (cytoplasm), GO:0016740 (transferase activity), GO:0003999 (adenine phosphoribosyltransferase activity)	ENSG00000198931 (1.0)	120	165	136	203	552	195	383	285	103	130	190	146	226.888	187.882	-1.20761	0.470551	1	1
7	TBC1D14	ENSDARG00000003520	557744	ZDB-GENE-030131-6136	GO:0032313 (regulation of Rab GTPase activity), GO:0005097 (Rab GTPase activator activity)	ENSG00000132405 (1.0)	40	55	68	101	226	80	99	74	43	54	91	70	80.0418	78.8596	-1.01499	0.856227	1	1
14	itln3	ENSDARG00000003523	555334	ZDB-GENE-090527-4		ENSG00000179914 (1.0), ENSG00000158764 (1.0)	8	11	2	3	17	6	2	1	1	1	3	2	2.04596	6.67366	3.26188	0.287465	1	1
11	psma5	ENSDARG00000003526	403011	ZDB-GENE-040625-96	GO:0006508 (proteolysis), GO:0051603 (proteolysis involved in cellular protein catabolic process), GO:0006511 (ubiquitin-dependent protein catabolic process), GO:0005634 (nucleus), GO:0005737 (cytoplasm), GO:0005839 (proteasome core complex), GO:0019773 (proteasome core complex, alpha-subunit complex), GO:0000502 (proteasome complex), GO:0004298 (threonine-type endopeptidase activity), GO:0004175…	ENSG00000143106 (1.0)	946	1303	876	1307	3336	1181	1561	1162	619	779	1062	818	1115.8	1263.74	1.13258	0.629922	1	1
8	mak16	ENSDARG00000003527	192312	ZDB-GENE-020419-35		ENSG00000198042 (1.0)	309	426	313	467	1194	423	702	523	264	332	473	364	493.041	438.46	-1.12448	0.334976	1	1
2	tcea1	ENSDARG00000003531	336105	ZDB-GENE-030131-8049	GO:0006355 (regulation of transcription, DNA-dependent), GO:0006351 (transcription, DNA-templated), GO:0006414 (translational elongation), GO:0032784 (regulation of DNA-dependent transcription, elongation), GO:0006412 (translation), GO:0006357 (regulation of transcription from RNA polymerase II promoter), GO:0005634 (nucleus), GO:0003677 (DNA binding), GO:0003676 (nucleic acid binding), GO:000827…	ENSG00000187735 (1.0)	557	767	471	703	2135	756	749	558	535	673	853	657	763.605	741.95	-1.02919	0.964464	1	1
22	col8a1b	ENSDARG00000003533	562442	ZDB-GENE-060503-140	GO:0005576 (extracellular region), GO:0005581 (collagen), GO:0005515 (protein binding)	ENSG00000144810 (1.0)	6	8	0	0	13	5	0	0	7	9	3	2	4.49898	4.28848	-1.04908	0.801017	1	1
9	adarb1b	ENSDARG00000003544	558759	ZDB-GENE-030219-15	GO:0006396 (RNA processing), GO:0003723 (RNA binding), GO:0004000 (adenosine deaminase activity)	ENSG00000197381 (1.0)	35	48	86	128	201	71	140	104	36	45	58	45	78.5258	82.5696	1.0515	0.906226	1	1
25	unc45a	ENSDARG00000003546	['550364', '101885614']	ZDB-GENE-050417-158	GO:0005515 (protein binding), GO:0005488 (binding), GO:0001525 (angiogenesis), GO:0051216 (cartilage development), GO:0048514 (blood vessel morphogenesis), GO:0008015 (blood circulation), GO:0005575 (cellular_component)	ENSG00000140553 (1.0)	140	193	137	204	500	177	275	205	161	203	232	179	237.018	191.427	-1.23817	0.156132	0.956463	1
7	gnrhr2	ENSDARG00000003553	100270671	ZDB-GENE-090128-3	GO:0007186 (G-protein coupled receptor signaling pathway), GO:0097211 (cellular response to gonadotropin-releasing hormone), GO:0016021 (integral to membrane), GO:0004930 (G-protein coupled receptor activity), GO:0004968 (gonadotropin-releasing hormone receptor activity), GO:0016500 (protein-hormone receptor activity)		0	0	1	1	1	0	6	4	1	1	0	0	2.31417	0.615492	-3.75986	0.545945	1	1
8	dohh	ENSDARG00000003564	321732	ZDB-GENE-030131-451	GO:0005515 (protein binding), GO:0005488 (binding)	ENSG00000129932 (1.0)	263	362	253	378	755	267	227	169	175	220	291	224	248.097	335.695	1.35308	0.106313	0.882304	1
4	hsp90b1	ENSDARG00000003570	386590	ZDB-GENE-031002-1	GO:0006457 (protein folding), GO:0006950 (response to stress), GO:0035889 (otolith tethering), GO:0005524 (ATP binding), GO:0051082 (unfolded protein binding)	ENSG00000166598 (1.0)	1228	1691	636	949	3475	1230	2345	1746	1342	1689	2276	1752	2098.18	1290.2	-1.62624	0.000654628	0.0670568	1
3	dctn5	ENSDARG00000003573	436770	ZDB-GENE-040718-201	GO:0005575 (cellular_component)	ENSG00000166847 (1.0)	131	180	118	176	319	113	235	175	95	120	170	131	172.056	156.487	-1.09949	0.25692	1	1
16	klhl32	ENSDARG00000003576	100009653	ZDB-GENE-070209-47	GO:0008150 (biological_process), GO:0005575 (cellular_component), GO:0005515 (protein binding)	ENSG00000186231 (1.0)	48	66	26	39	147	52	29	22	31	39	61	47	43.5219	52.3164	1.20207	0.487648	1	1
25	CCDC34	ENSDARG00000003582	555710	ZDB-GENE-060825-315	GO:0008150 (biological_process), GO:0005575 (cellular_component), GO:0003674 (molecular_function)	ENSG00000109881 (1.0)	75	103	59	88	305	108	82	61	80	101	97	75	95.6352	99.7718	1.04325	0.558322	1	1
20	pla2g7	ENSDARG00000003584	406470	ZDB-GENE-040426-2248	GO:0016042 (lipid catabolic process), GO:0003847 (1-alkyl-2-acetylglycerophosphocholine esterase activity), GO:0015996 (chlorophyll catabolic process), GO:0047746 (chlorophyllase activity)	ENSG00000146070 (1.0)	159	219	159	237	549	194	109	81	114	144	161	124	141.018	216.876	1.53793	0.00999535	0.360434	1
5	surf1	ENSDARG00000003592	557970	ZDB-GENE-041108-2	GO:0055114 (oxidation-reduction process), GO:0048568 (embryonic organ development), GO:0015992 (proton transport), GO:0034220 (ion transmembrane transport), GO:0021522 (spinal cord motor neuron differentiation), GO:0016020 (membrane), GO:0004129 (cytochrome-c oxidase activity)	ENSG00000148290 (1.0)	110	152	97	145	268	95	71	53	65	82	118	91	91.2353	130.381	1.42906	0.213051	1	1
3	rpl3	ENSDARG00000003599	322571	ZDB-GENE-030131-1291	GO:0006412 (translation), GO:0031017 (exocrine pancreas development), GO:0005622 (intracellular), GO:0005840 (ribosome), GO:0030529 (ribonucleoprotein complex), GO:0003735 (structural constituent of ribosome)	ENSG00000100316 (1.0)	19351	26653	15463	23079	60025	21246	30282	22550	17197	21647	28257	21757	26673.6	23659.3	-1.12741	0.100766	0.877004	1
2	nr2f6a	ENSDARG00000003607	325637	ZDB-GENE-030131-4362	GO:0006355 (regulation of transcription, DNA-dependent), GO:0006351 (transcription, DNA-templated), GO:0043401 (steroid hormone mediated signaling pathway), GO:0005634 (nucleus), GO:0003677 (DNA binding), GO:0003700 (sequence-specific DNA binding transcription factor activity), GO:0003707 (steroid hormone receptor activity), GO:0043565 (sequence-specific DNA binding), GO:0008270 (zinc ion binding…	ENSG00000160113 (1.0)	516	711	447	667	1822	645	867	646	504	634	826	636	774.905	674.257	-1.14927	0.195645	0.990943	1
4	SLC26A3 (1 of 2)	ENSDARG00000003615	563896	ZDB-GENE-041210-179	GO:0008272 (sulfate transport), GO:0016021 (integral to membrane), GO:0015116 (sulfate transmembrane transporter activity), GO:0055085 (transmembrane transport), GO:0016020 (membrane), GO:0008271 (secondary active sulfate transmembrane transporter activity)	ENSG00000091138 (1.0)	0	0	2	3	4	1	1	1	2	3	2	2	1.94252	1.46695	-1.32418	1	1	1
18	arih1	ENSDARG00000003616	327005	ZDB-GENE-030131-5213	GO:0016567 (protein ubiquitination), GO:0005737 (cytoplasm), GO:0008270 (zinc ion binding), GO:0004842 (ubiquitin-protein ligase activity), GO:0016874 (ligase activity), GO:0046872 (metal ion binding), GO:0005515 (protein binding)	ENSG00000166233 (1.0)	260	358	226	337	971	344	478	356	213	268	361	278	364.775	346.369	-1.05314	0.581616	1	1
1	clock3	ENSDARG00000003631	352927	ZDB-GENE-030408-2	GO:0007165 (signal transduction), GO:0046983 (protein dimerization activity), GO:0004871 (signal transducer activity), GO:0005515 (protein binding), GO:0006355 (regulation of transcription, DNA-dependent), GO:0006351 (transcription, DNA-templated), GO:0007623 (circadian rhythm), GO:0009416 (response to light stimulus), GO:0009648 (photoperiodism), GO:0005634 (nucleus), GO:0005737 (cytoplasm), GO:…	ENSG00000134852 (1.0)	90	124	133	199	539	191	186	139	121	152	196	151	178.657	171.083	-1.04427	0.999603	1	1
11	zgc:172270	ENSDARG00000003632	100136849	ZDB-GENE-080204-67	GO:0008150 (biological_process), GO:0016020 (membrane), GO:0005886 (plasma membrane), GO:0005794 (Golgi apparatus), GO:0000139 (Golgi membrane), GO:0005901 (caveola), GO:0003674 (molecular_function)		19	26	4	6	22	8	0	0	8	10	12	9	7.81357	13.3088	1.7033	0.535695	1	1
5	mogat3b	ENSDARG00000003635	494083	ZDB-GENE-041212-51	GO:0015991 (ATP hydrolysis coupled proton transport), GO:0033178 (proton-transporting two-sector ATPase complex, catalytic domain), GO:0016747 (transferase activity, transferring acyl groups other than amino-acyl groups), GO:0046961 (proton-transporting ATPase activity, rotational mechanism)	ENSG00000106384 (1.0)	77	106	66	99	283	100	96	71	64	81	142	109	105.728	101.577	-1.04087	0.81014	1	1
9	tfg	ENSDARG00000003641	336466	ZDB-GENE-030131-8410	GO:0005515 (protein binding)	ENSG00000114354 (1.0)	630	868	585	873	2154	762	990	737	658	828	943	726	926.784	834.423	-1.11069	0.312716	1	1
17	zfyve19	ENSDARG00000003642	436685	ZDB-GENE-040718-109	GO:0005575 (cellular_component), GO:0046872 (metal ion binding)	ENSG00000166140 (1.0)	76	105	73	109	272	96	35	26	102	128	173	133	116.387	103.303	-1.12666	0.915263	1	1
22	tmem59l	ENSDARG00000003655	406646	ZDB-GENE-040426-2651	GO:0008150 (biological_process), GO:0016021 (integral to membrane), GO:0016020 (membrane), GO:0003674 (molecular_function)	ENSG00000105696 (1.0)	190	262	182	272	890	315	419	312	246	310	359	276	363.203	282.784	-1.28438	0.156984	0.957858	1
9	cryl1	ENSDARG00000003675	751596	ZDB-GENE-060810-7	GO:0055114 (oxidation-reduction process), GO:0006631 (fatty acid metabolic process), GO:0005575 (cellular_component), GO:0016491 (oxidoreductase activity), GO:0016616 (oxidoreductase activity, acting on the CH-OH group of donors, NAD or NADP as acceptor), GO:0051287 (NAD binding), GO:0070403 (NAD+ binding), GO:0050662 (coenzyme binding), GO:0003857 (3-hydroxyacyl-CoA dehydrogenase activity)	ENSG00000165475 (1.0)	103	142	129	193	416	147	246	183	118	149	170	131	187.075	160.549	-1.16522	0.274141	1	1
19	runx1t1	ENSDARG00000003680	767809	ZDB-GENE-060929-164	GO:0006355 (regulation of transcription, DNA-dependent), GO:0003700 (sequence-specific DNA binding transcription factor activity), GO:0046872 (metal ion binding)	ENSG00000079102 (1.0)	325	448	193	288	992	351	496	369	314	395	470	362	455.588	362.272	-1.25759	0.0958128	0.865778	1
20	eif5	ENSDARG00000003681	322256	ZDB-GENE-030131-975	GO:0006412 (translation), GO:0006413 (translational initiation), GO:0005575 (cellular_component), GO:0003743 (translation initiation factor activity), GO:0005515 (protein binding), GO:0005488 (binding)	ENSG00000100664 (1.0)	1602	2206	1635	2440	6072	2149	2430	1810	1476	1858	2469	1901	2252.14	2265.33	1.00586	0.920466	1	1
7	HECTD4	ENSDARG00000003682	561109		GO:0004842 (ubiquitin-protein ligase activity)	ENSG00000173064 (1.0)	189	260	165	246	719	254	432	322	210	264	315	243	335.07	253.692	-1.32077	0.0532457	0.724178	1
6	obsl1a	ENSDARG00000003684	796577	ZDB-GENE-060503-649	GO:0005515 (protein binding)	ENSG00000124006 (0.0)	531	731	631	942	2448	866	1029	766	484	609	740	570	786.651	846.543	1.07614	0.616856	1	1
11	BX000993.1	ENSDARG00000003687			GO:0006468 (protein phosphorylation), GO:0005524 (ATP binding), GO:0016772 (transferase activity, transferring phosphorus-containing groups), GO:0004672 (protein kinase activity), GO:0004713 (protein tyrosine kinase activity)		0	0	0	0	0	0	5	4	0	0	2	2	2.12765	0	-2.12765	0.319895	1	1
14	hars	ENSDARG00000003693	447847	ZDB-GENE-040912-152	GO:0006418 (tRNA aminoacylation for protein translation), GO:0006427 (histidyl-tRNA aminoacylation), GO:0005737 (cytoplasm), GO:0005524 (ATP binding), GO:0000166 (nucleotide binding), GO:0004812 (aminoacyl-tRNA ligase activity), GO:0004821 (histidine-tRNA ligase activity), GO:0016874 (ligase activity)	ENSG00000112855 (0.0), ENSG00000170445 (0.0)	895	1233	719	1073	2749	973	892	664	686	864	1153	888	977.018	1092.95	1.11866	0.449434	1	1
8	vdac3	ENSDARG00000003695	406529	ZDB-GENE-040426-2380	GO:0055085 (transmembrane transport), GO:0006820 (anion transport), GO:0044070 (regulation of anion transport), GO:0031101 (fin regeneration), GO:0005741 (mitochondrial outer membrane), GO:0008308 (voltage-gated anion channel activity)	ENSG00000078668 (1.0)	2566	3534	2351	3509	8762	3101	3690	2748	2364	2976	3943	3036	3542.77	3381.51	-1.04769	0.49183	1	1
6	slc5a8l	ENSDARG00000003697	556156	ZDB-GENE-061110-98	GO:0055085 (transmembrane transport), GO:0006810 (transport), GO:0016020 (membrane), GO:0005215 (transporter activity)		16	22	10	15	85	30	6	4	19	24	22	17	18.3361	22.3496	1.21888	0.343688	1	1
14	atp7a	ENSDARG00000003699	564924	ZDB-GENE-060825-45	GO:0006812 (cation transport), GO:0030001 (metal ion transport), GO:0006825 (copper ion transport), GO:0016021 (integral to membrane), GO:0046872 (metal ion binding), GO:0019829 (cation-transporting ATPase activity), GO:0000166 (nucleotide binding), GO:0005507 (copper ion binding), GO:0010038 (response to metal ion), GO:0046688 (response to copper ion), GO:0016020 (membrane), GO:0005524 (ATP bind…	ENSG00000165240 (1.0)	324	446	458	684	1712	606	545	406	269	339	448	345	440.562	578.601	1.31333	0.0965188	0.868223	1
1	cldng	ENSDARG00000003701	81586	ZDB-GENE-010328-7	GO:0016338 (calcium-independent cell-cell adhesion), GO:0016021 (integral to membrane), GO:0016020 (membrane), GO:0005886 (plasma membrane), GO:0005923 (tight junction), GO:0030054 (cell junction), GO:0005198 (structural molecule activity), GO:0042802 (identical protein binding)	ENSG00000189143 (1.0)	4	6	6	9	33	12	74	55	10	13	10	8	30.4707	8.715	-3.49635	0.326675	1	1
25	prnprs3	ENSDARG00000003705	503702	ZDB-GENE-041221-3	GO:0042981 (regulation of apoptotic process), GO:0007156 (homophilic cell adhesion), GO:0051260 (protein homooligomerization), GO:0048854 (brain morphogenesis), GO:0021731 (trigeminal motor nucleus development), GO:2000310 (regulation of N-methyl-D-aspartate selective glutamate receptor activity), GO:0016020 (membrane), GO:0005886 (plasma membrane)		572	788	352	525	1956	692	622	463	410	516	600	462	582.893	668.514	1.14689	0.245347	1	1
17	ryr2b	ENSDARG00000003706	568463	ZDB-GENE-061226-3	GO:0006355 (regulation of transcription, DNA-dependent), GO:0055085 (transmembrane transport), GO:0006811 (ion transport), GO:0070588 (calcium ion transmembrane transport), GO:0006874 (cellular calcium ion homeostasis), GO:0016021 (integral to membrane), GO:0016020 (membrane), GO:0003677 (DNA binding), GO:0005509 (calcium ion binding), GO:0005216 (ion channel activity), GO:0005262 (calcium channe…		18	25	28	42	96	34	42	31	20	25	21	16	29.3638	33.5208	1.14157	0.712346	1	1
6	mitfa	ENSDARG00000003732	30080	ZDB-GENE-990910-11	GO:0006355 (regulation of transcription, DNA-dependent), GO:0046983 (protein dimerization activity), GO:0006351 (transcription, DNA-templated), GO:0006357 (regulation of transcription from RNA polymerase II promoter), GO:0006366 (transcription from RNA polymerase II promoter), GO:0030318 (melanocyte differentiation), GO:0005654 (nucleoplasm), GO:0000981 (sequence-specific DNA binding RNA polymera…	ENSG00000187098 (1.0)	116	160	70	104	347	123	182	136	97	122	170	131	157.13	129.023	-1.21784	0.241098	1	1
8	polb	ENSDARG00000003749	554204	ZDB-GENE-040830-1	GO:0006281 (DNA repair), GO:0003677 (DNA binding), GO:0003824 (catalytic activity), GO:0003887 (DNA-directed DNA polymerase activity), GO:0016779 (nucleotidyltransferase activity), GO:0006260 (DNA replication), GO:0006261 (DNA-dependent DNA replication), GO:0006284 (base-excision repair), GO:0006974 (cellular response to DNA damage stimulus), GO:0005634 (nucleus), GO:0005737 (cytoplasm), GO:00468…	ENSG00000070501 (1.0)	304	419	255	381	1150	407	454	338	249	313	502	387	419.835	402.117	-1.04406	0.681749	1	1
20	pfas	ENSDARG00000003750	570437	ZDB-GENE-030131-4420	GO:0006189 ('de novo' IMP biosynthetic process), GO:0003824 (catalytic activity), GO:0004642 (phosphoribosylformylglycinamidine synthase activity)	ENSG00000178921 (0.0)	1142	1573	1203	1796	4844	1715	1903	1417	1352	1702	2070	1594	1906.09	1694.33	-1.12498	0.36693	1	1
20	lats1	ENSDARG00000003751	553164	ZDB-GENE-050523-2	GO:0006468 (protein phosphorylation), GO:0016310 (phosphorylation), GO:0060027 (convergent extension involved in gastrulation), GO:0005524 (ATP binding), GO:0016772 (transferase activity, transferring phosphorus-containing groups), GO:0004672 (protein kinase activity), GO:0004713 (protein tyrosine kinase activity), GO:0000166 (nucleotide binding), GO:0004674 (protein serine/threonine kinase activ…	ENSG00000131023 (1.0)	192	264	205	306	913	323	260	194	172	217	295	227	257.744	297.859	1.15564	0.237525	1	1
6	tspan2	ENSDARG00000003754	378854	ZDB-GENE-050522-511	GO:0008150 (biological_process), GO:0016021 (integral to membrane), GO:0016020 (membrane), GO:0003674 (molecular_function)	ENSG00000134198 (1.0)	253	348	356	531	1563	553	460	343	294	370	474	365	435.823	477.679	1.09604	0.364866	1	1
2	cnpy1	ENSDARG00000003757	402819	ZDB-GENE-060315-3	GO:0008543 (fibroblast growth factor receptor signaling pathway), GO:0007275 (multicellular organismal development), GO:0030917 (midbrain-hindbrain boundary development), GO:0007368 (determination of left/right symmetry), GO:0070121 (Kupffer's vesicle development), GO:0040036 (regulation of fibroblast growth factor receptor signaling pathway), GO:0005783 (endoplasmic reticulum)	ENSG00000146910 (1.0)	147	202	111	166	625	221	345	257	150	189	224	172	249.983	196.454	-1.27248	0.219659	1	1
7	tada2b	ENSDARG00000003769	554156	ZDB-GENE-050522-557	GO:0003677 (DNA binding), GO:0008270 (zinc ion binding), GO:0003682 (chromatin binding)	ENSG00000173011 (1.0)	80	110	69	103	309	109	133	99	78	98	153	118	127.416	107.514	-1.18511	0.39913	1	1
24	pip4k2aa	ENSDARG00000003776	560360	ZDB-GENE-080721-18	GO:0016310 (phosphorylation), GO:0046488 (phosphatidylinositol metabolic process), GO:0005575 (cellular_component), GO:0016301 (kinase activity), GO:0016740 (transferase activity), GO:0016307 (phosphatidylinositol phosphate kinase activity)	ENSG00000150867 (1.0)	264	364	170	254	962	341	244	182	199	250	300	231	268.236	319.284	1.19031	0.152501	0.953306	1
2	ctnnd2b	ENSDARG00000003779	558069	ZDB-GENE-070912-532	GO:0005515 (protein binding), GO:0005488 (binding)	ENSG00000169862 (1.0)	569	784	468	699	2077	735	925	689	521	656	816	628	797.892	739.124	-1.07951	0.506411	1	1
1	efnb2b	ENSDARG00000003783	['114402', '100333671']	ZDB-GENE-010618-1	GO:0016020 (membrane)	ENSG00000125266 (1.0)	29	40	11	16	103	36	11	8	21	26	35	27	24.9109	30.9393	1.242	0.419606	1	1
4	dennd5b	ENSDARG00000003789	323528	ZDB-GENE-030131-2248	GO:0005515 (protein binding), GO:0032313 (regulation of Rab GTPase activity), GO:0016021 (integral to membrane), GO:0016020 (membrane), GO:0005085 (guanyl-nucleotide exchange factor activity), GO:0017112 (Rab guanyl-nucleotide exchange factor activity)	ENSG00000170456 (1.0)	712	981	458	684	2428	859	1149	856	646	813	937	721	966.638	841.214	-1.1491	0.30249	1	1
18	IDH2	ENSDARG00000003795			GO:0055114 (oxidation-reduction process), GO:0006102 (isocitrate metabolic process), GO:0016616 (oxidoreductase activity, acting on the CH-OH group of donors, NAD or NADP as acceptor), GO:0004450 (isocitrate dehydrogenase (NADP+) activity)	ENSG00000182054 (1.0)	2559	3525	2083	3109	7873	2787	4407	3282	2434	3064	4021	3096	3818.42	3140.07	-1.21603	0.0173003	0.462994	1
20	asb2a	ENSDARG00000003797	567986	ZDB-GENE-030131-5355	GO:0035556 (intracellular signal transduction), GO:0016567 (protein ubiquitination), GO:0005515 (protein binding)	ENSG00000100628 (0.0)	176	242	176	263	736	261	291	217	182	229	309	238	276.526	255.202	-1.08355	0.647413	1	1
5	CABZ01029738.1	ENSDARG00000003803			GO:0006355 (regulation of transcription, DNA-dependent), GO:0003677 (DNA binding), GO:0003700 (sequence-specific DNA binding transcription factor activity), GO:0043565 (sequence-specific DNA binding), GO:0008270 (zinc ion binding)	ENSG00000107187 (0.0)	25	34	17	25	42	15	33	25	10	13	29	22	24.0588	24.8908	1.03458	0.665231	1	1
5	aqp3a	ENSDARG00000003808	406777	ZDB-GENE-040426-2826	GO:0006810 (transport), GO:0071918 (urea transmembrane transport), GO:0034220 (ion transmembrane transport), GO:0006833 (water transport), GO:0015698 (inorganic anion transport), GO:0015793 (glycerol transport), GO:0034219 (carbohydrate transmembrane transport), GO:0016021 (integral to membrane), GO:0016020 (membrane), GO:0005215 (transporter activity), GO:0015204 (urea transmembrane transporter …	ENSG00000165272 (1.0)	684	942	485	724	2973	1052	1271	946	775	976	1343	1034	1195.57	906.094	-1.31948	0.0469911	0.692752	1
4	plxnb2a	ENSDARG00000003811	561433	ZDB-GENE-030131-8917	GO:0007165 (signal transduction), GO:0005622 (intracellular), GO:0005515 (protein binding), GO:0007275 (multicellular organismal development), GO:0002040 (sprouting angiogenesis), GO:0016021 (integral to membrane), GO:0016020 (membrane), GO:0004872 (receptor activity)	ENSG00000196576 (0.0)	594	818	651	972	2420	857	1243	926	657	827	1060	816	1038.86	882.114	-1.17769	0.110395	0.883097	1
17	srp54	ENSDARG00000003813	393963	ZDB-GENE-040426-818	GO:0006614 (SRP-dependent cotranslational protein targeting to membrane), GO:0048500 (signal recognition particle), GO:0003924 (GTPase activity), GO:0005525 (GTP binding), GO:0000166 (nucleotide binding), GO:0017111 (nucleoside-triphosphatase activity), GO:0008312 (7S RNA binding)	ENSG00000100883 (1.0)	823	1134	883	1318	3295	1166	1657	1234	658	828	1122	864	1183.24	1205.91	1.01916	0.871016	1	1
6	prkag1	ENSDARG00000003818	406440	ZDB-GENE-040426-2188	GO:0016310 (phosphorylation), GO:0005575 (cellular_component), GO:0016301 (kinase activity), GO:0016740 (transferase activity), GO:0030554 (adenyl nucleotide binding)	ENSG00000181929 (1.0)	319	439	356	531	1689	598	598	445	356	448	508	391	519.503	522.846	1.00644	0.638199	1	1
16	nr1d2a	ENSDARG00000003820	402815	ZDB-GENE-040504-1	GO:0006355 (regulation of transcription, DNA-dependent), GO:0043401 (steroid hormone mediated signaling pathway), GO:0005634 (nucleus), GO:0003700 (sequence-specific DNA binding transcription factor activity), GO:0003707 (steroid hormone receptor activity), GO:0043565 (sequence-specific DNA binding), GO:0008270 (zinc ion binding), GO:0006351 (transcription, DNA-templated), GO:0003677 (DNA binding…		27	37	45	67	255	90	45	34	32	40	42	32	42.9218	64.87	1.51135	0.0905876	0.850764	1
4	ankrd16	ENSDARG00000003822	550225	ZDB-GENE-041210-253	GO:0008150 (biological_process), GO:0005575 (cellular_component), GO:0003674 (molecular_function), GO:0005515 (protein binding)	ENSG00000134461 (1.0)	12	17	16	24	82	29	101	75	24	30	37	28	54.1374	23.1442	-2.33913	0.154536	0.955511	1
13	snapc1b	ENSDARG00000003827	393224	ZDB-GENE-040426-716	GO:0008150 (biological_process), GO:0005575 (cellular_component), GO:0003674 (molecular_function)	ENSG00000023608 (1.0)	80	110	99	148	341	121	212	158	60	76	146	112	139.836	126.215	-1.10792	0.472376	1	1
13	galnt2	ENSDARG00000003829	570248	ZDB-GENE-041111-110	GO:0006486 (protein glycosylation), GO:0016021 (integral to membrane), GO:0016020 (membrane), GO:0005794 (Golgi apparatus), GO:0016740 (transferase activity), GO:0016757 (transferase activity, transferring glycosyl groups)	ENSG00000143641 (1.0)	243	335	334	499	1319	467	593	442	355	447	502	387	515.619	433.354	-1.18983	0.287767	1	1
21	stom	ENSDARG00000003835	81534	ZDB-GENE-980526-486	GO:0016020 (membrane), GO:0003674 (molecular_function)	ENSG00000148175 (1.0)	951	1310	1001	1494	4732	1675	1615	1203	1125	1416	1844	1420	1633.43	1492.93	-1.09411	0.718162	1	1
13	tmem63ba	ENSDARG00000003836	100334023	ZDB-GENE-030131-4320	GO:0016020 (membrane), GO:0000166 (nucleotide binding)		197	271	234	349	925	327	256	191	206	259	353	272	291.931	315.998	1.08244	0.455029	1	1
25	usb1	ENSDARG00000003841	445066	ZDB-GENE-040801-197	GO:0006397 (mRNA processing), GO:0008380 (RNA splicing), GO:0034477 (U6 snRNA 3'-end processing), GO:0090305 (nucleic acid phosphodiester bond hydrolysis), GO:0005634 (nucleus), GO:0003824 (catalytic activity), GO:0016787 (hydrolase activity), GO:0004518 (nuclease activity), GO:0000175 (3'-5'-exoribonuclease activity)	ENSG00000103005 (0.0)	62	85	47	70	247	87	113	84	64	81	102	79	98.374	80.9901	-1.21464	0.471721	1	1
21	chm	ENSDARG00000003845	402935	ZDB-GENE-030318-2	GO:0006886 (intracellular protein transport), GO:0050910 (detection of mechanical stimulus involved in sensory perception of sound), GO:0050935 (iridophore differentiation), GO:0060042 (retina morphogenesis in camera-type eye), GO:0048798 (swim bladder inflation), GO:0042491 (auditory receptor cell differentiation), GO:0005968 (Rab-protein geranylgeranyltransferase complex), GO:0004663 (Rab geran…	ENSG00000188419 (1.0), ENSG00000203668 (1.0)	142	196	143	213	628	222	351	261	139	175	241	186	251.487	210.432	-1.1951	0.237177	1	1
7	MRPL21	ENSDARG00000003846	768305	ZDB-GENE-061027-183		ENSG00000197345 (1.0)	93	128	123	184	283	100	166	124	86	108	138	106	136.741	137.281	1.00395	0.613757	1	1
14	ACSL1 (1 of 2)	ENSDARG00000003854	445175	ZDB-GENE-040801-88	GO:0008152 (metabolic process), GO:0005575 (cellular_component), GO:0003824 (catalytic activity)	ENSG00000151726 (1.0)	886	1220	1130	1687	4326	1531	1085	808	786	989	1234	950	1111.24	1479.36	1.33127	0.0174704	0.463775	1
19	cbx3a	ENSDARG00000003860	751689	ZDB-GENE-030131-1158	GO:0005634 (nucleus)	ENSG00000122565 (1.0)	1578	2173	1421	2121	5452	1930	2353	1752	1293	1628	2057	1584	2007.38	2074.69	1.03353	1	1	1
23	pard6b	ENSDARG00000003865	100124652	ZDB-GENE-090312-133	GO:0016324 (apical plasma membrane), GO:0005515 (protein binding)	ENSG00000124171 (1.0)	21	29	27	40	65	23	85	63	24	30	35	27	48.7005	30.7431	-1.58411	0.159419	0.959196	1
1	tm9sf2	ENSDARG00000003866	334370	ZDB-GENE-030131-6302	GO:0016021 (integral to membrane), GO:0016020 (membrane)	ENSG00000125304 (1.0)	1109	1527	1072	1600	4901	1735	1685	1255	991	1247	1699	1308	1541.06	1620.73	1.05169	0.513303	1	1
8	cdk20	ENSDARG00000003867	494112	ZDB-GENE-041212-84	GO:0007275 (multicellular organismal development), GO:0006468 (protein phosphorylation), GO:0007049 (cell cycle), GO:0016310 (phosphorylation), GO:0051301 (cell division), GO:0060271 (cilium morphogenesis), GO:0005634 (nucleus), GO:0005737 (cytoplasm), GO:0005929 (cilium), GO:0042995 (cell projection), GO:0005524 (ATP binding), GO:0016772 (transferase activity, transferring phosphorus-containing …	ENSG00000156345 (0.0)	18	25	23	34	50	18	1	1	17	21	11	8	12.3848	25.606	2.06754	0.110463	0.883097	1
16	decr1	ENSDARG00000003869	436717	ZDB-GENE-040718-142	GO:0008152 (metabolic process), GO:0016491 (oxidoreductase activity)	ENSG00000104325 (1.0)	148	204	104	155	516	183	223	166	145	183	211	162	206.682	180.57	-1.14461	0.504902	1	1
7	ccdc102a	ENSDARG00000003872	325319	ZDB-GENE-030131-4044		ENSG00000135736 (1.0)	151	208	196	293	661	234	308	229	204	257	304	234	291.282	244.826	-1.18975	0.252181	1	1
11	PBRM1 (1 of 2)	ENSDARG00000003877			GO:0003682 (chromatin binding), GO:0005515 (protein binding)	ENSG00000163939 (1.0)	75	103	52	78	241	85	105	78	106	133	172	132	139.171	88.7382	-1.56833	0.0720337	0.799997	1
24	zdhhc23b	ENSDARG00000003899	445301	ZDB-GENE-040808-13	GO:0008270 (zinc ion binding), GO:0046872 (metal ion binding)	ENSG00000184307 (1.0)	30	41	20	30	84	30	81	60	29	37	41	32	51.9131	33.6343	-1.54346	0.111845	0.884838	1
6	BX664752.1	ENSDARG00000003900	561988	ZDB-GENE-131127-443	GO:0007186 (G-protein coupled receptor signaling pathway), GO:0016021 (integral to membrane), GO:0004930 (G-protein coupled receptor activity)	ENSG00000180929 (0.0)	0	0	3	4	4	1	0	0	1	1	1	1	0.820837	1.96446	2.39324	0.680715	1	1
17	ctsl.1	ENSDARG00000003902	436641	ZDB-GENE-040718-61	GO:0006508 (proteolysis), GO:0005575 (cellular_component), GO:0008234 (cysteine-type peptidase activity), GO:0016787 (hydrolase activity), GO:0008233 (peptidase activity)	ENSG00000135047 (0.0)	0	0	1	1	13	5	1	1	2	3	4	3	2.56595	2.03131	-1.2632	0.945309	1	1
16	hapln2	ENSDARG00000003903	558291	ZDB-GENE-030131-8089	GO:0007155 (cell adhesion), GO:0005540 (hyaluronic acid binding), GO:0042802 (identical protein binding), GO:0005515 (protein binding)	ENSG00000132702 (1.0)	0	0	1	1	2	1	0	0	1	1	2	2	1.13256	0.733477	-1.54409	1	1	1
6	sycp1	ENSDARG00000003904	402797	ZDB-GENE-040910-6	GO:0007130 (synaptonemal complex assembly), GO:0000795 (synaptonemal complex)	ENSG00000198765 (1.0)	28	39	22	33	115	41	2	1	23	29	34	26	22.9098	37.3686	1.63112	0.116792	0.894143	1
2	ftr01	ENSDARG00000003909	565787	ZDB-GENE-070705-491	GO:0005622 (intracellular), GO:0008270 (zinc ion binding), GO:0046872 (metal ion binding), GO:0005515 (protein binding)	ENSG00000137699 (1.0)	7	10	6	9	12	4	0	0	1	1	3	2	1.44427	7.61466	5.2723	0.151512	0.951224	1
15	med13b	ENSDARG00000003910	564707	ZDB-GENE-030131-3529	GO:0006357 (regulation of transcription from RNA polymerase II promoter), GO:0016592 (mediator complex), GO:0001104 (RNA polymerase II transcription cofactor activity)	ENSG00000108510 (1.0)	547	753	451	673	1690	598	944	703	572	720	808	622	827.079	674.905	-1.22547	0.0514331	0.712957	1
21	setb	ENSDARG00000003920	321714	ZDB-GENE-030131-433	GO:0006334 (nucleosome assembly), GO:0005634 (nucleus)	ENSG00000119335 (1.0)	3733	5142	3971	5927	15587	5517	5480	4081	3389	4266	5493	4229	5086.29	5528.5	1.08694	0.377399	1	1
17	cx28.6	ENSDARG00000003925	404728	ZDB-GENE-040406-4	GO:0007154 (cell communication), GO:0016021 (integral to membrane), GO:0016020 (membrane), GO:0005886 (plasma membrane), GO:0005922 (connexon complex), GO:0030054 (cell junction), GO:0005921 (gap junction), GO:0003674 (molecular_function)	ENSG00000189280 (1.0), ENSG00000189433 (1.0)	2	3	3	4	35	12	0	0	7	9	15	12	8.23961	6.54022	-1.25984	0.918875	1	1
16	cldn12	ENSDARG00000003927	81593	ZDB-GENE-010328-14	GO:0016021 (integral to membrane), GO:0016020 (membrane)	ENSG00000157224 (1.0)	516	711	422	630	2083	737	580	432	485	611	659	507	626.833	692.613	1.10494	0.185603	0.981338	1
19	cndp2	ENSDARG00000003931	327288	ZDB-GENE-030131-5499	GO:0008152 (metabolic process), GO:0006508 (proteolysis), GO:0005575 (cellular_component), GO:0008237 (metallopeptidase activity), GO:0016787 (hydrolase activity), GO:0016805 (dipeptidase activity), GO:0034701 (tripeptidase activity)	ENSG00000133313 (0.0)	195	269	191	285	896	317	419	312	277	349	489	377	419.509	290.266	-1.44526	0.0188748	0.475621	1
18	pkma	ENSDARG00000003933	335817	ZDB-GENE-031201-4	GO:0003824 (catalytic activity), GO:0006096 (glycolysis), GO:0030955 (potassium ion binding), GO:0000287 (magnesium ion binding), GO:0004743 (pyruvate kinase activity), GO:0016310 (phosphorylation), GO:0005575 (cellular_component), GO:0016301 (kinase activity), GO:0016740 (transferase activity)	ENSG00000067225 (1.0)	380	523	348	519	1319	467	656	489	358	451	548	422	550.438	503.218	-1.09384	0.360479	1	1
10	nxnl2	ENSDARG00000003934	494087	ZDB-GENE-041212-55	GO:0055114 (oxidation-reduction process), GO:0005575 (cellular_component), GO:0016491 (oxidoreductase activity), GO:0016209 (antioxidant activity)	ENSG00000130045 (1.0)	43	59	34	51	155	55	147	109	26	33	41	32	70.2413	54.9448	-1.2784	0.569849	1	1
15	rpa1	ENSDARG00000003938	327491	ZDB-GENE-030912-3	GO:0006260 (DNA replication), GO:0007507 (heart development), GO:0005634 (nucleus), GO:0003677 (DNA binding), GO:0003676 (nucleic acid binding), GO:0046872 (metal ion binding)	ENSG00000132383 (1.0)	1427	1965	1478	2206	5630	1993	2616	1948	1292	1626	2080	1602	2093.16	2054.73	-1.0187	0.684779	1	1
17	mtfr1l	ENSDARG00000003940	334296	ZDB-GENE-030131-6228	GO:0008150 (biological_process), GO:0005575 (cellular_component), GO:0003674 (molecular_function)	ENSG00000117640 (1.0)	540	744	518	773	2088	739	783	583	412	519	718	553	669.13	751.983	1.12382	0.406669	1	1
24	rrs1	ENSDARG00000003941	337399	ZDB-GENE-030131-9345	GO:0042254 (ribosome biogenesis), GO:0005634 (nucleus), GO:0003674 (molecular_function)	ENSG00000179041 (0.0)	244	336	301	449	901	319	716	533	208	262	356	274	432.271	368.078	-1.1744	0.417416	1	1
2	NMUR1 (1 of 3)	ENSDARG00000003944	569960	ZDB-GENE-131121-154	GO:0007186 (G-protein coupled receptor signaling pathway), GO:0016021 (integral to membrane), GO:0004930 (G-protein coupled receptor activity)	ENSG00000171596 (0.0)	1	1	1	1	1	0	0	0	1	1	1	1	0.820837	1.07461	1.30916	0.999285	1	1
22	pfn2	ENSDARG00000003952	394235	ZDB-GENE-040115-4	GO:0030036 (actin cytoskeleton organization), GO:0003779 (actin binding)	ENSG00000108518 (0.0)	4122	5677	3578	5340	16026	5672	6880	5123	3601	4533	5905	4547	5743.82	5563.37	-1.03244	0.721971	1	1
6	parp3	ENSDARG00000003961	335495	ZDB-GENE-030131-7435	GO:0006471 (protein ADP-ribosylation), GO:0090299 (regulation of neural crest formation), GO:0071696 (ectodermal placode development), GO:0003950 (NAD+ ADP-ribosyltransferase activity)	ENSG00000041880 (1.0)	82	113	81	121	360	127	104	77	68	86	116	89	102.067	120.42	1.17981	0.362019	1	1
15	traf4a	ENSDARG00000003963	404045	ZDB-GENE-040308-1	GO:0007165 (signal transduction), GO:0042981 (regulation of apoptotic process), GO:0016567 (protein ubiquitination), GO:0008270 (zinc ion binding), GO:0004842 (ubiquitin-protein ligase activity), GO:0046872 (metal ion binding), GO:0005515 (protein binding)	ENSG00000076604 (1.0)	230	317	169	252	991	351	473	352	267	336	416	320	407.908	306.598	-1.33043	0.0932381	0.86	1
13	tlx1	ENSDARG00000003965	266964	ZDB-GENE-021021-2	GO:0006355 (regulation of transcription, DNA-dependent), GO:0005634 (nucleus), GO:0003677 (DNA binding), GO:0003700 (sequence-specific DNA binding transcription factor activity), GO:0043565 (sequence-specific DNA binding)	ENSG00000107807 (0.0)	23	32	24	36	108	38	13	10	24	30	34	26	26.7282	35.2422	1.31854	0.295626	1	1
11	zgc:162969	ENSDARG00000003968	565767	ZDB-GENE-041008-244	GO:0006396 (RNA processing), GO:0005634 (nucleus), GO:0030529 (ribonucleoprotein complex), GO:0003723 (RNA binding)		1	1	0	0	7	2	0	0	2	3	1	1	1.32995	1.28501	-1.03498	0.829228	1	1
18	sf3b3	ENSDARG00000003969					1747	2406	1849	2760	7891	2793	2690	2003	1697	2136	2719	2094	2520.8	2652.98	1.05244	0.46841	1	1
3	TRIM35 (1 of 42)	ENSDARG00000003970	566281	ZDB-GENE-110920-5	GO:0005622 (intracellular), GO:0008270 (zinc ion binding), GO:0046872 (metal ion binding), GO:0005515 (protein binding)	ENSG00000104228 (1.0)	7	10	6	9	10	4	21	16	13	16	28	22	21.6643	7.37869	-2.93607	0.0200111	0.490036	1
25	isl2a	ENSDARG00000003971	30157	ZDB-GENE-980526-562	GO:0006355 (regulation of transcription, DNA-dependent), GO:0007275 (multicellular organismal development), GO:0048665 (neuron fate specification), GO:0007409 (axonogenesis), GO:0048675 (axon extension), GO:0005634 (nucleus), GO:0003677 (DNA binding), GO:0003700 (sequence-specific DNA binding transcription factor activity), GO:0043565 (sequence-specific DNA binding), GO:0008270 (zinc ion binding)…	ENSG00000159556 (0.0)	146	201	131	196	503	178	216	161	156	196	230	177	216.1	191.55	-1.12816	0.467129	1	1
15	CHORDC1 (1 of 2)	ENSDARG00000003973	573996	ZDB-GENE-050626-79	GO:0008150 (biological_process), GO:0005575 (cellular_component)	ENSG00000110172 (0.0)	72	99	47	70	274	97	70	52	87	110	105	81	98.0827	88.7669	-1.10495	0.969135	1	1
11	spoplb	ENSDARG00000003974	558170	ZDB-GENE-061103-277	GO:0016567 (protein ubiquitination), GO:0043161 (proteasome-mediated ubiquitin-dependent protein catabolic process), GO:0031397 (negative regulation of protein ubiquitination), GO:0005634 (nucleus), GO:0031463 (Cul3-RING ubiquitin ligase complex), GO:0005515 (protein binding)	ENSG00000144228 (0.0)	350	482	266	397	1266	448	454	338	273	344	448	345	415.221	442.396	1.06544	0.600392	1	1
20	zgc:153896	ENSDARG00000003977	569930	ZDB-GENE-060825-119	GO:0008152 (metabolic process), GO:0005575 (cellular_component), GO:0003824 (catalytic activity), GO:0046872 (metal ion binding)		29	40	37	55	136	48	26	19	22	28	42	32	32.1147	47.768	1.48742	0.204729	1	1
10	LTN1	ENSDARG00000003984	100000122	ZDB-GENE-091204-127	GO:0008270 (zinc ion binding), GO:0046872 (metal ion binding), GO:0005515 (protein binding), GO:0005488 (binding)	ENSG00000198862 (1.0)	303	417	247	369	939	332	381	284	263	331	398	306	372.583	372.784	1.00054	0.895376	1	1
3	crhr1	ENSDARG00000003989	567940	ZDB-GENE-081231-1	GO:0007166 (cell surface receptor signaling pathway), GO:0007186 (G-protein coupled receptor signaling pathway), GO:0016021 (integral to membrane), GO:0016020 (membrane), GO:0004930 (G-protein coupled receptor activity), GO:0004888 (transmembrane signaling receptor activity), GO:0007165 (signal transduction), GO:0005886 (plasma membrane), GO:0004871 (signal transducer activity)	ENSG00000120088 (1.0)	8	11	10	15	46	16	2	1	8	10	16	12	9.66213	14.0753	1.45675	0.414275	1	1
6	fhl2b	ENSDARG00000003991	450007	ZDB-GENE-041010-121	GO:0008270 (zinc ion binding), GO:0046872 (metal ion binding)	ENSG00000115641 (1.0)	3	4	3	4	32	11	4	3	6	8	12	9	7.9987	6.64538	-1.20365	0.95605	1	1
18	syt9a	ENSDARG00000003994	798433	ZDB-GENE-031002-18	GO:0006810 (transport), GO:0016020 (membrane), GO:0008021 (synaptic vesicle), GO:0005215 (transporter activity), GO:0005515 (protein binding)	ENSG00000170743 (0.0)	41	56	40	60	109	39	73	54	45	57	76	59	68.5624	51.5843	-1.32913	0.166539	0.965972	1
17	phyhipla	ENSDARG00000003998	790943	ZDB-GENE-061215-64	GO:0008150 (biological_process), GO:0005575 (cellular_component), GO:0003674 (molecular_function), GO:0005515 (protein binding)	ENSG00000165443 (0.0)	44	61	45	67	164	58	42	31	34	43	61	47	48.9602	61.9383	1.26508	0.414141	1	1
7	adcyap1a	ENSDARG00000004015	259257	ZDB-GENE-020809-4	GO:0007420 (brain development), GO:0043010 (camera-type eye development), GO:0005576 (extracellular region), GO:0005179 (hormone activity)	ENSG00000141433 (1.0)	3	4	5	7	21	7	14	10	8	10	6	5	10.155	6.34256	-1.60109	0.652564	1	1
19	spag1a	ENSDARG00000004017	564953	ZDB-GENE-030131-9443	GO:0005515 (protein binding)	ENSG00000104450 (0.0)	94	129	101	151	312	110	158	118	63	79	162	125	130.106	130.216	1.00085	0.59987	1	1
23	chst13	ENSDARG00000004018	565671	ZDB-GENE-030131-738	GO:0016021 (integral to membrane), GO:0008146 (sulfotransferase activity)	ENSG00000180767 (1.0)	69	95	64	96	303	107	79	59	65	82	89	69	84.6021	99.2687	1.17336	0.321742	1	1
5	isl1	ENSDARG00000004023	30147	ZDB-GENE-980526-112	GO:0048666 (neuron development), GO:0006355 (regulation of transcription, DNA-dependent), GO:0007275 (multicellular organismal development), GO:0031017 (exocrine pancreas development), GO:0048665 (neuron fate specification), GO:0021522 (spinal cord motor neuron differentiation), GO:0048936 (peripheral nervous system neuron axonogenesis), GO:0055011 (atrial cardiac muscle cell differentiation), GO…	ENSG00000016082 (1.0)	202	278	175	261	661	234	256	191	180	227	310	239	265.29	257.793	-1.02908	0.748075	1	1
17	chrm5a	ENSDARG00000004026	553978	ZDB-GENE-080723-32	GO:0007186 (G-protein coupled receptor signaling pathway), GO:0007165 (signal transduction), GO:0001696 (gastric acid secretion), GO:0016021 (integral to membrane), GO:0016020 (membrane), GO:0005887 (integral to plasma membrane), GO:0004930 (G-protein coupled receptor activity), GO:0004871 (signal transducer activity), GO:0016907 (G-protein coupled acetylcholine receptor activity)	ENSG00000184984 (1.0)	0	0	4	6	6	2	10	7	1	1	3	2	4.45269	2.69794	-1.6504	0.585492	1	1
3	arhgdig	ENSDARG00000004034	394132	ZDB-GENE-040426-1493	GO:0005737 (cytoplasm), GO:0005094 (Rho GDP-dissociation inhibitor activity)	ENSG00000242173 (1.0)	739	1018	736	1098	3233	1144	1474	1098	735	925	1225	943	1199.5	1086.9	-1.1036	0.387966	1	1
13	cog2	ENSDARG00000004037	406663	ZDB-GENE-040426-2671	GO:0015031 (protein transport), GO:0007030 (Golgi organization), GO:0016020 (membrane)	ENSG00000135775 (1.0)	238	328	165	246	754	267	279	208	152	191	300	231	254.836	280.318	1.09999	0.674874	1	1
14	phf6	ENSDARG00000004046	327070	ZDB-GENE-030131-5278	GO:0008270 (zinc ion binding), GO:0046872 (metal ion binding), GO:0005515 (protein binding)	ENSG00000156531 (1.0)	195	269	160	239	781	276	424	316	137	172	301	232	291.133	261.275	-1.11428	0.484556	1	1
20	marcksa	ENSDARG00000004049	554102	ZDB-GENE-050522-145	GO:0016310 (phosphorylation), GO:0007420 (brain development), GO:0035914 (skeletal muscle cell differentiation), GO:0060541 (respiratory system development), GO:0010842 (retina layer formation), GO:0005575 (cellular_component), GO:0005516 (calmodulin binding), GO:0016301 (kinase activity), GO:0016740 (transferase activity)	ENSG00000155130 (1.0)	1075	1481	801	1196	4605	1630	1668	1242	1047	1318	1777	1368	1588.77	1435.37	-1.10687	0.609401	1	1
7	CR354540.1	ENSDARG00000004051	559097		GO:0055114 (oxidation-reduction process), GO:0020037 (heme binding), GO:0016705 (oxidoreductase activity, acting on paired donors, with incorporation or reduction of molecular oxygen), GO:0005506 (iron ion binding)		12	17	13	19	60	21	33	25	11	14	26	20	23.6328	19.0561	-1.24017	0.618713	1	1
4	uhrf1bp1l	ENSDARG00000004055	562208	ZDB-GENE-041210-177		ENSG00000111647 (1.0)	118	163	91	136	483	171	143	106	137	172	228	176	183.841	156.435	-1.17519	0.629687	1	1
25	galk2	ENSDARG00000004059	792268	ZDB-GENE-041114-143	GO:0008152 (metabolic process), GO:0016310 (phosphorylation), GO:0046835 (carbohydrate phosphorylation), GO:0006012 (galactose metabolic process), GO:0005737 (cytoplasm), GO:0005524 (ATP binding), GO:0000166 (nucleotide binding), GO:0016301 (kinase activity), GO:0016740 (transferase activity), GO:0016773 (phosphotransferase activity, alcohol group as acceptor), GO:0004335 (galactokinase activity)	ENSG00000156958 (1.0)	37	51	60	90	158	56	181	135	71	89	137	105	133.305	65.4793	-2.03584	0.000442982	0.0498219	1
11	bhlhe40	ENSDARG00000004060	324413	ZDB-GENE-030131-3133	GO:0006355 (regulation of transcription, DNA-dependent), GO:0006351 (transcription, DNA-templated), GO:0045892 (negative regulation of transcription, DNA-dependent), GO:0005634 (nucleus), GO:0003677 (DNA binding), GO:0046983 (protein dimerization activity)	ENSG00000134107 (1.0)	757	1043	675	1007	2866	1014	1031	768	701	882	1049	808	994.053	1021.51	1.02762	0.710286	1	1
20	bach2b	ENSDARG00000004074	555350	ZDB-GENE-041001-139	GO:0006355 (regulation of transcription, DNA-dependent), GO:0005634 (nucleus), GO:0003677 (DNA binding), GO:0003700 (sequence-specific DNA binding transcription factor activity), GO:0043565 (sequence-specific DNA binding), GO:0005515 (protein binding)	ENSG00000112182 (1.0)	556	766	409	610	2159	764	820	611	563	709	889	684	810.442	713.477	-1.1359	0.454938	1	1
14	acsl4a	ENSDARG00000004078	393622	ZDB-GENE-040426-1565	GO:0008152 (metabolic process), GO:0005575 (cellular_component), GO:0003824 (catalytic activity)	ENSG00000068366 (1.0)	434	598	579	864	2393	847	469	349	308	388	544	419	467.478	769.65	1.64639	0.00104207	0.0897323	1
5	cx39.9	ENSDARG00000004082	404726	ZDB-GENE-040406-2	GO:0007154 (cell communication), GO:0010644 (cell communication by electrical coupling), GO:0031444 (slow-twitch skeletal muscle fiber contraction), GO:0016021 (integral to membrane), GO:0016020 (membrane), GO:0005886 (plasma membrane), GO:0005922 (connexon complex), GO:0030054 (cell junction), GO:0005921 (gap junction)		295	406	268	400	1235	437	602	448	310	390	499	384	494.481	414.482	-1.19301	0.204617	1	1
8	acsbg2	ENSDARG00000004094	335159	ZDB-GENE-030131-7099	GO:0008152 (metabolic process), GO:0003824 (catalytic activity)	ENSG00000130377 (0.0)	662	912	751	1121	2866	1014	996	742	666	838	1030	793	959.781	1015.71	1.05827	0.543197	1	1
6	tie1	ENSDARG00000004105	30746	ZDB-GENE-990415-55	GO:0006468 (protein phosphorylation), GO:0001525 (angiogenesis), GO:0016310 (phosphorylation), GO:0007507 (heart development), GO:0001568 (blood vessel development), GO:0071603 (endothelial cell-cell adhesion), GO:0016021 (integral to membrane), GO:0016020 (membrane), GO:0005886 (plasma membrane), GO:0005524 (ATP binding), GO:0016772 (transferase activity, transferring phosphorus-containing group…	ENSG00000066056 (1.0)	166	229	179	267	672	238	250	186	168	211	283	218	248.959	244.553	-1.01802	0.907951	1	1
3	CR846080.1	ENSDARG00000004109			GO:0005515 (protein binding)		0	0	0	0	1	0	0	0	0	0	0	0	0	0.117985	0.117985	0.880804	1	1
20	esr1	ENSDARG00000004111	259252	ZDB-GENE-020806-5	GO:0006355 (regulation of transcription, DNA-dependent), GO:0043401 (steroid hormone mediated signaling pathway), GO:0005634 (nucleus), GO:0003677 (DNA binding), GO:0003700 (sequence-specific DNA binding transcription factor activity), GO:0003707 (steroid hormone receptor activity), GO:0043565 (sequence-specific DNA binding), GO:0008270 (zinc ion binding), GO:0005496 (steroid binding), GO:0030284…	ENSG00000091831 (1.0)	7	10	2	3	31	11	18	13	4	5	13	10	11.504	7.86634	-1.46243	0.638571	1	1
23	tti1	ENSDARG00000004114	570077	ZDB-GENE-080819-3	GO:0005488 (binding)	ENSG00000101407 (1.0)	137	189	100	149	481	170	199	148	87	110	147	113	149.983	169.4	1.12946	0.582508	1	1
14	mgat4b	ENSDARG00000004115	431727	ZDB-GENE-040704-19	GO:0005975 (carbohydrate metabolic process), GO:0006486 (protein glycosylation), GO:0016021 (integral to membrane), GO:0016020 (membrane), GO:0005794 (Golgi apparatus), GO:0000139 (Golgi membrane), GO:0046872 (metal ion binding), GO:0016758 (transferase activity, transferring hexosyl groups), GO:0016740 (transferase activity), GO:0016757 (transferase activity, transferring glycosyl groups), GO:00…	ENSG00000161013 (1.0)	230	317	221	330	943	334	527	392	242	305	356	274	392.722	326.805	-1.2017	0.17242	0.971338	1
5	mvk	ENSDARG00000004130	492477	ZDB-GENE-041114-37	GO:0008152 (metabolic process), GO:0008299 (isoprenoid biosynthetic process), GO:0016310 (phosphorylation), GO:0005737 (cytoplasm), GO:0005524 (ATP binding), GO:0000166 (nucleotide binding), GO:0016301 (kinase activity), GO:0016740 (transferase activity), GO:0016773 (phosphotransferase activity, alcohol group as acceptor), GO:0004496 (mevalonate kinase activity)	ENSG00000110921 (1.0)	21	29	37	55	117	41	56	42	30	38	50	38	47.7066	41.8534	-1.13985	0.657398	1	1
24	rttn	ENSDARG00000004131	100151439	ZDB-GENE-090609-5	GO:0005488 (binding), GO:0005515 (protein binding)	ENSG00000176225 (0.0)	158	218	126	188	531	188	225	168	163	205	227	175	221.436	197.876	-1.11906	0.540201	1	1
23	usp19	ENSDARG00000004132	324335	ZDB-GENE-030131-3055	GO:0006511 (ubiquitin-dependent protein catabolic process), GO:0004221 (ubiquitin thiolesterase activity), GO:0006508 (proteolysis), GO:0021551 (central nervous system morphogenesis), GO:0046872 (metal ion binding), GO:0008234 (cysteine-type peptidase activity), GO:0016787 (hydrolase activity), GO:0008233 (peptidase activity)	ENSG00000172046 (1.0)	489	674	493	736	2093	741	820	611	507	638	810	624	757.305	716.72	-1.05663	0.745426	1	1
15	zgc:92630	ENSDARG00000004141	436969	ZDB-GENE-040718-449	GO:0008152 (metabolic process), GO:0005575 (cellular_component), GO:0016491 (oxidoreductase activity)		29	40	17	25	53	19	27	20	21	26	29	22	27.8541	28.0251	1.00614	0.855504	1	1
6	grm2a	ENSDARG00000004150	336153	ZDB-GENE-030131-8097	GO:0007186 (G-protein coupled receptor signaling pathway), GO:0016021 (integral to membrane), GO:0004930 (G-protein coupled receptor activity), GO:0007165 (signal transduction), GO:0016020 (membrane), GO:0005886 (plasma membrane), GO:0004871 (signal transducer activity)	ENSG00000164082 (1.0)	33	45	25	37	117	41	14	10	23	29	45	35	29.9488	41.3927	1.38211	0.284469	1	1
13	rab23	ENSDARG00000004151	553778	ZDB-GENE-050522-328	GO:0006886 (intracellular protein transport), GO:0007165 (signal transduction), GO:0007264 (small GTPase mediated signal transduction), GO:0006184 (GTP catabolic process), GO:0015031 (protein transport), GO:0006913 (nucleocytoplasmic transport), GO:0005634 (nucleus), GO:0016020 (membrane), GO:0005622 (intracellular), GO:0005737 (cytoplasm), GO:0003924 (GTPase activity), GO:0005525 (GTP binding), …	ENSG00000112210 (0.0)	53	73	58	87	199	70	109	81	68	86	105	81	100.142	76.6674	-1.30619	0.213015	1	1
10	orai1b	ENSDARG00000004154	402892	ZDB-GENE-050522-100		ENSG00000175938 (0.0)	47	65	23	34	210	74	126	94	40	50	70	54	80.0911	57.7978	-1.38571	0.411489	1	1
17	TMEM63C	ENSDARG00000004158	100000800	ZDB-GENE-120928-2	GO:0016020 (membrane)	ENSG00000165548 (0.0)	34	47	26	39	135	48	51	38	35	44	50	38	48.748	44.473	-1.09613	0.906174	1	1
12	reep3	ENSDARG00000004160	393130	ZDB-GENE-040426-730	GO:0007049 (cell cycle), GO:0007067 (mitosis), GO:0051301 (cell division), GO:0007084 (mitotic nuclear envelope reassembly), GO:0016021 (integral to membrane), GO:0016020 (membrane), GO:0005783 (endoplasmic reticulum), GO:0005874 (microtubule), GO:0005789 (endoplasmic reticulum membrane), GO:0003674 (molecular_function)	ENSG00000165476 (1.0)	506	697	367	548	1742	617	552	411	366	461	595	458	537.875	620.426	1.15348	0.222752	1	1
21	ik	ENSDARG00000004161	322241	ZDB-GENE-030131-960	GO:0060047 (heart contraction), GO:0005634 (nucleus)	ENSG00000113141 (1.0)	564	777	504	752	1891	669	886	660	503	633	724	557	748.317	732.793	-1.02118	0.701483	1	1
2	zgc:110366	ENSDARG00000004167	550476	ZDB-GENE-050417-302	GO:0055114 (oxidation-reduction process), GO:0005575 (cellular_component), GO:0016491 (oxidoreductase activity)		118	163	99	148	419	148	124	92	61	77	98	75	98.909	152.864	1.5455	0.0354468	0.613527	1
19	stmn1a	ENSDARG00000004169	678630	ZDB-GENE-031006-14	GO:0031110 (regulation of microtubule polymerization or depolymerization)	ENSG00000117632 (1.0)	1769	2437	1405	2097	6509	2304	2429	1809	1237	1557	2164	1666	2035.08	2279.13	1.11992	0.320635	1	1
16	rabac1	ENSDARG00000004171	407650	ZDB-GENE-040625-146	GO:0008150 (biological_process), GO:0005575 (cellular_component)	ENSG00000105404 (1.0)	406	559	308	460	1503	532	514	383	292	368	477	367	451.985	516.964	1.14376	0.271482	1	1
2	copa	ENSDARG00000004173	260439	ZDB-GENE-020905-2	GO:0030903 (notochord development), GO:0016192 (vesicle-mediated transport), GO:0006886 (intracellular protein transport), GO:0030117 (membrane coat), GO:0030126 (COPI vesicle coat), GO:0005198 (structural molecule activity), GO:0005515 (protein binding)	ENSG00000122218 (1.0)	2010	2768	1952	2913	7452	2638	3388	2523	1969	2479	3112	2396	2991.77	2773.18	-1.07883	0.368109	1	1
25	cnot1	ENSDARG00000004174	448949	ZDB-GENE-040915-1	GO:0005488 (binding)	ENSG00000125107 (1.0)	2430	3347	2268	3385	8920	3157	4532	3375	2555	3216	3883	2990	3874.62	3296.42	-1.1754	0.0814021	0.828534	1
16	ulk4	ENSDARG00000004176	['561925', '100332981']	ZDB-GENE-100922-243	GO:0006468 (protein phosphorylation), GO:0005524 (ATP binding), GO:0016772 (transferase activity, transferring phosphorus-containing groups), GO:0004672 (protein kinase activity), GO:0004713 (protein tyrosine kinase activity), GO:0005488 (binding)	ENSG00000168038 (0.0)	55	76	54	81	285	101	174	130	83	104	97	75	124.84	85.7423	-1.45599	0.15326	0.954101	1
21	fam169ab	ENSDARG00000004177	553309	ZDB-GENE-091118-95		ENSG00000198780 (1.0)	74	102	161	240	620	219	199	148	163	205	238	183	217.043	187.224	-1.15927	0.82635	1	1
10	nf1b	ENSDARG00000004184	564518	ZDB-GENE-091111-4	GO:0007165 (signal transduction), GO:0051056 (regulation of small GTPase mediated signal transduction), GO:0007507 (heart development), GO:0001568 (blood vessel development), GO:0070373 (negative regulation of ERK1 and ERK2 cascade), GO:0045685 (regulation of glial cell differentiation), GO:0070444 (oligodendrocyte progenitor proliferation), GO:0060251 (regulation of glial cell proliferation), GO…	ENSG00000196712 (1.0)	160	220	172	257	796	282	264	197	162	204	283	218	250.116	252.945	1.01131	0.764981	1	1
21		ENSDARG00000004187	641576	ZDB-GENE-051127-45	GO:0006457 (protein folding), GO:0005575 (cellular_component), GO:0051082 (unfolded protein binding)		4	6	5	7	10	4	0	0	7	9	9	7	6.3693	5.50384	-1.15725	0.959054	1	1
3	cbx1a	ENSDARG00000004189	326746	ZDB-GENE-030131-4945	GO:0005634 (nucleus)	ENSG00000108468 (0.0)	874	1204	799	1193	3857	1365	1674	1247	853	1074	1490	1147	1402.35	1253.84	-1.11844	0.367041	1	1
7	tnfsf10l	ENSDARG00000004196	114466	ZDB-GENE-010801-1	GO:0006955 (immune response), GO:2001238 (positive regulation of extrinsic apoptotic signaling pathway), GO:0016020 (membrane), GO:0005615 (extracellular space), GO:0005164 (tumor necrosis factor receptor binding), GO:0005125 (cytokine activity), GO:0005515 (protein binding)		185	255	169	252	702	248	183	136	189	238	286	220	240.429	251.84	1.04746	0.613504	1	1
25	spam1	ENSDARG00000004199	791203	ZDB-GENE-050506-63	GO:0008152 (metabolic process), GO:0005975 (carbohydrate metabolic process), GO:0005575 (cellular_component), GO:0003824 (catalytic activity), GO:0016787 (hydrolase activity), GO:0004415 (hyalurononglucosaminidase activity), GO:0016798 (hydrolase activity, acting on glycosyl bonds)	ENSG00000106304 (0.0)	52	72	32	48	171	61	84	63	43	54	89	69	74.9058	59.9695	-1.24906	0.358367	1	1
9	efhc2	ENSDARG00000004204	567323	ZDB-GENE-031001-10	GO:0005509 (calcium ion binding)	ENSG00000183690 (1.0)	12	17	22	33	62	22	52	39	16	20	22	17	30.6475	23.7696	-1.28936	0.41389	1	1
16	CCDC106 (1 of 3)	ENSDARG00000004211	503526	ZDB-GENE-050220-4	GO:0008150 (biological_process), GO:0005575 (cellular_component), GO:0003674 (molecular_function)	ENSG00000173581 (1.0)	320	441	235	351	1138	403	509	379	277	349	420	323	425.076	398.097	-1.06777	0.647198	1	1
23	rnd1l	ENSDARG00000004218	553414	ZDB-GENE-060315-7	GO:0007165 (signal transduction), GO:0007264 (small GTPase mediated signal transduction), GO:0006184 (GTP catabolic process), GO:0015031 (protein transport), GO:0016020 (membrane), GO:0005622 (intracellular), GO:0003924 (GTPase activity), GO:0005525 (GTP binding), GO:0000166 (nucleotide binding)	ENSG00000172602 (1.0)	221	304	298	445	1415	501	393	293	260	327	438	337	387.134	416.67	1.07629	0.405805	1	1
16	SLC6A3	ENSDARG00000004219			GO:0006836 (neurotransmitter transport), GO:0016021 (integral to membrane), GO:0005328 (neurotransmitter:sodium symporter activity)	ENSG00000142319 (1.0)	8	11	8	12	37	13	39	29	7	9	8	6	17.7904	12.0184	-1.48026	0.535516	1	1
12	dnah9	ENSDARG00000004221	266676	ZDB-GENE-020925-1	GO:0007018 (microtubule-based movement), GO:0001539 (ciliary or bacterial-type flagellar motility), GO:0007368 (determination of left/right symmetry), GO:0005575 (cellular_component), GO:0003777 (microtubule motor activity)		27	37	27	40	57	20	82	61	63	79	95	73	86.3567	32.5539	-2.65273	8.82244e-05	0.0150063	1
4	pde3a	ENSDARG00000004227	567051	ZDB-GENE-041210-23	GO:0007165 (signal transduction), GO:0003824 (catalytic activity), GO:0004114 (3',5'-cyclic-nucleotide phosphodiesterase activity), GO:0046872 (metal ion binding), GO:0016787 (hydrolase activity), GO:0008081 (phosphoric diester hydrolase activity)	ENSG00000172572 (1.0)	122	168	109	163	380	135	70	52	89	112	181	139	122.792	155.074	1.26291	0.408535	1	1
5	dlb	ENSDARG00000004232	30141	ZDB-GENE-980526-114	GO:0007219 (Notch signaling pathway), GO:0030154 (cell differentiation), GO:0007275 (multicellular organismal development), GO:0007154 (cell communication), GO:0007399 (nervous system development), GO:0030901 (midbrain development), GO:0021536 (diencephalon development), GO:0016021 (integral to membrane), GO:0016020 (membrane), GO:0005509 (calcium ion binding), GO:0005515 (protein binding)	ENSG00000198719 (0.0)	2138	2945	1487	2219	7219	2555	3077	2291	1731	2179	3071	2365	2764.26	2573.11	-1.07429	0.426688	1	1
6	asic4b	ENSDARG00000004243	407667	ZDB-GENE-040513-6	GO:0006810 (transport), GO:0006814 (sodium ion transport), GO:0006812 (cation transport), GO:0006811 (ion transport), GO:0034220 (ion transmembrane transport), GO:0016021 (integral to membrane), GO:0016020 (membrane), GO:0005886 (plasma membrane), GO:0005887 (integral to plasma membrane), GO:0005261 (cation channel activity), GO:0005272 (sodium channel activity)	ENSG00000072182 (1.0)	6	8	13	19	47	17	0	0	5	6	14	11	6.90966	14.7676	2.13724	0.18458	0.981338	1
1	slit2	ENSDARG00000004246	80353	ZDB-GENE-010306-3	GO:0007411 (axon guidance), GO:0033564 (anterior/posterior axon guidance), GO:0007414 (axonal defasciculation), GO:0001763 (morphogenesis of a branching structure), GO:0030517 (negative regulation of axon extension), GO:0003262 (endocardial progenitor cell migration to the midline involved in heart field formation), GO:0005576 (extracellular region), GO:0005509 (calcium ion binding), GO:0005515 (…	ENSG00000145147 (1.0)	545	751	524	782	2023	716	764	569	495	623	829	638	740.271	749.594	1.01259	1	1	1
5	dhfr	ENSDARG00000004251	81882	ZDB-GENE-010406-5	GO:0055114 (oxidation-reduction process), GO:0009165 (nucleotide biosynthetic process), GO:0048598 (embryonic morphogenesis), GO:0006545 (glycine biosynthetic process), GO:0001947 (heart looping), GO:0003007 (heart morphogenesis), GO:0060047 (heart contraction), GO:0046655 (folic acid metabolic process), GO:0016491 (oxidoreductase activity), GO:0004146 (dihydrofolate reductase activity), GO:00506…	ENSG00000178700 (1.0), ENSG00000228716 (1.0)	253	348	269	401	1019	361	404	301	235	296	297	229	333.763	370.212	1.1092	0.442227	1	1
5	wnt11	ENSDARG00000004256	791595	ZDB-GENE-990603-12	GO:0016055 (Wnt signaling pathway), GO:0007275 (multicellular organismal development), GO:0005576 (extracellular region), GO:0005102 (receptor binding)		44	61	51	76	200	71	100	74	55	69	85	65	84.5818	69.1708	-1.22279	0.430734	1	1
21	cul5b	ENSDARG00000004260	100006147	ZDB-GENE-091113-45	GO:0006511 (ubiquitin-dependent protein catabolic process), GO:0031461 (cullin-RING ubiquitin ligase complex), GO:0031625 (ubiquitin protein ligase binding)	ENSG00000166266 (1.0)	5	7	4	6	10	4	4	3	9	11	9	7	8.5909	5.46545	-1.57186	0.618841	1	1
14	tmed9	ENSDARG00000004261	613145	ZDB-GENE-050417-434	GO:0006810 (transport), GO:0016021 (integral to membrane), GO:0016020 (membrane), GO:0003674 (molecular_function)	ENSG00000184840 (1.0)	1062	1463	1038	1549	4468	1581	1646	1226	898	1130	1586	1221	1446.76	1531.15	1.05833	0.596704	1	1
20	cyp46a2	ENSDARG00000004262	393433	ZDB-GENE-040426-1184	GO:0055114 (oxidation-reduction process), GO:0020037 (heme binding), GO:0016491 (oxidoreductase activity), GO:0046872 (metal ion binding), GO:0016705 (oxidoreductase activity, acting on paired donors, with incorporation or reduction of molecular oxygen), GO:0005506 (iron ion binding), GO:0004497 (monooxygenase activity)	ENSG00000036530 (1.0)	29	40	14	21	76	27	10	7	8	10	17	13	12.3806	29.2462	2.36227	0.0607577	0.758951	1
17	zgc:109986	ENSDARG00000004265	553566	ZDB-GENE-050522-136	GO:0008150 (biological_process), GO:0005575 (cellular_component)		52	72	24	36	217	77	78	58	41	52	80	62	69.277	61.4168	-1.12798	0.84968	1	1
14	atl3	ENSDARG00000004270	449995	ZDB-GENE-041010-109	GO:0003924 (GTPase activity), GO:0005525 (GTP binding)	ENSG00000184743 (1.0)	253	348	194	290	922	326	481	358	199	250	330	254	348.887	321.454	-1.08534	0.497425	1	1
24	zgc:112496	ENSDARG00000004274	541336	ZDB-GENE-050320-25	GO:0006281 (DNA repair), GO:0003677 (DNA binding), GO:0003824 (catalytic activity)		32	44	38	57	111	39	60	45	34	43	63	49	54.9988	46.6932	-1.17788	0.436707	1	1
19	seh1l	ENSDARG00000004280	334749	ZDB-GENE-030131-6689	GO:0006810 (transport), GO:0015031 (protein transport), GO:0007049 (cell cycle), GO:0007067 (mitosis), GO:0051301 (cell division), GO:0051028 (mRNA transport), GO:0007059 (chromosome segregation), GO:0006999 (nuclear pore organization), GO:0051315 (attachment of spindle microtubules to kinetochore involved in mitotic sister chromatid segregation), GO:0007080 (mitotic metaphase plate congression),…	ENSG00000085415 (1.0)	542	747	586	875	2402	850	931	693	524	660	816	628	801.224	823.779	1.02815	0.753173	1	1
11	zgc:77375	ENSDARG00000004282	402927	ZDB-GENE-040426-1827			52	72	40	60	141	50	23	17	46	58	63	49	49.9771	60.4101	1.20876	0.505366	1	1
2	hecw1	ENSDARG00000004291	563730	ZDB-GENE-060503-2	GO:0042787 (protein ubiquitination involved in ubiquitin-dependent protein catabolic process), GO:0005634 (nucleus), GO:0005737 (cytoplasm), GO:0004842 (ubiquitin-protein ligase activity), GO:0016874 (ligase activity), GO:0005515 (protein binding)	ENSG00000002746 (1.0)	95	131	72	107	376	133	99	74	67	84	155	119	112.211	123.799	1.10327	0.586251	1	1
10	ambp	ENSDARG00000004296	394093	ZDB-GENE-040426-1608	GO:0005576 (extracellular region), GO:0036094 (small molecule binding), GO:0004867 (serine-type endopeptidase inhibitor activity)	ENSG00000106927 (1.0)	532	733	350	522	1519	538	732	545	292	368	485	373	520.062	597.595	1.14908	0.697279	1	1
17	irf2bpl	ENSDARG00000004297	324723	ZDB-GENE-040426-1968	GO:0005575 (cellular_component)	ENSG00000119669 (1.0)	388	534	305	455	1585	561	569	424	386	486	611	470	558.159	516.882	-1.07986	0.785694	1	1
21	rhogb	ENSDARG00000004301	336933	ZDB-GENE-030131-8877	GO:0006886 (intracellular protein transport), GO:0007165 (signal transduction), GO:0007264 (small GTPase mediated signal transduction), GO:0006184 (GTP catabolic process), GO:0015031 (protein transport), GO:0009617 (response to bacterium), GO:0006913 (nucleocytoplasmic transport), GO:0016020 (membrane), GO:0005622 (intracellular), GO:0003924 (GTPase activity), GO:0005525 (GTP binding), GO:0000166…	ENSG00000177105 (1.0)	61	84	73	109	297	105	162	121	50	63	95	73	103.806	99.3655	-1.04468	0.754077	1	1
11	slc45a1	ENSDARG00000004302	791217	ZDB-GENE-070112-2152	GO:0055085 (transmembrane transport), GO:0016021 (integral to membrane), GO:0003674 (molecular_function)	ENSG00000162426 (1.0)	64	88	44	66	228	81	86	64	74	93	110	85	97.8362	78.1741	-1.25152	0.453731	1	1
9	vangl1	ENSDARG00000004305	403076	ZDB-GENE-040621-2	GO:0007275 (multicellular organismal development), GO:0016021 (integral to membrane)	ENSG00000173218 (1.0)	39	54	48	72	139	49	46	34	42	53	74	57	58.2889	58.1857	-1.00177	0.923445	1	1
2	klhl18	ENSDARG00000004306	327574	ZDB-GENE-030131-5785	GO:0005515 (protein binding)	ENSG00000114648 (1.0)	90	124	62	93	257	91	203	151	45	57	81	62	109.23	102.488	-1.06579	0.672863	1	1
9	lypd6	ENSDARG00000004307	447932	ZDB-GENE-040912-117	GO:0008150 (biological_process), GO:0005575 (cellular_component), GO:0003674 (molecular_function)	ENSG00000187123 (1.0)	49	67	43	64	236	84	262	195	52	65	106	82	138.337	71.7338	-1.92847	0.21984	1	1
16	fam8a1	ENSDARG00000004308	548347	ZDB-GENE-050410-14	GO:0008150 (biological_process), GO:0005575 (cellular_component), GO:0003674 (molecular_function)	ENSG00000137414 (1.0)	54	74	65	97	292	103	165	123	76	96	120	92	125.738	91.5817	-1.37296	0.169957	0.968886	1
19	ldlrap1a	ENSDARG00000004311	368278	ZDB-GENE-030328-13	GO:0005575 (cellular_component), GO:0005515 (protein binding)	ENSG00000157978 (1.0)	164	226	180	269	727	257	294	219	133	167	238	183	230.349	250.621	1.088	0.668693	1	1
24	vapa	ENSDARG00000004312		ZDB-GENE-030131-6540	GO:0005198 (structural molecule activity)	ENSG00000101558 (1.0)	151	208	123	184	518	183	210	156	192	242	285	219	249.767	191.636	-1.30334	0.144425	0.939776	1
8	cbwd	ENSDARG00000004318	406536	ZDB-GENE-040426-2388	GO:0008150 (biological_process), GO:0005575 (cellular_component), GO:0003674 (molecular_function)	ENSG00000196873 (1.0), ENSG00000136682 (1.0), ENSG00000215126 (1.0), ENSG00000172785 (1.0), ENSG00000147996 (1.0), ENSG00000204790 (1.0)	75	103	90	134	367	130	203	151	82	103	126	97	142.095	122.51	-1.15987	0.427543	1	1
3	USH1G (1 of 2)	ENSDARG00000004322	100330314	ZDB-GENE-131120-173	GO:0005515 (protein binding)	ENSG00000182040 (1.0)	3	4	0	0	17	6	3	2	2	3	4	3	3.16764	3.38308	1.06801	0.833937	1	1
23	casp9	ENSDARG00000004325	492763	ZDB-GENE-030825-5	GO:0042981 (regulation of apoptotic process), GO:0006508 (proteolysis), GO:0006915 (apoptotic process), GO:0043065 (positive regulation of apoptotic process), GO:0005622 (intracellular), GO:0004197 (cysteine-type endopeptidase activity), GO:0008234 (cysteine-type peptidase activity), GO:0016787 (hydrolase activity), GO:0008233 (peptidase activity), GO:0005515 (protein binding)	ENSG00000132906 (1.0)	97	134	31	46	223	79	64	48	55	69	90	69	75.3101	86.2674	1.1455	0.707459	1	1
16	CABZ01041200.1	ENSDARG00000004328	799825		GO:0006355 (regulation of transcription, DNA-dependent), GO:0003677 (DNA binding), GO:0003676 (nucleic acid binding), GO:0008270 (zinc ion binding)	ENSG00000131914 (1.0)	118	163	106	158	374	132	241	179	105	132	157	121	174.9	151.038	-1.15799	0.244249	1	1
4	exoc4	ENSDARG00000004336	559866	ZDB-GENE-041210-112	GO:0015031 (protein transport), GO:0006904 (vesicle docking involved in exocytosis), GO:0000145 (exocyst)	ENSG00000131558 (1.0)	247	340	228	340	834	295	556	414	241	303	434	334	425.251	325.232	-1.30753	0.0172701	0.462916	1
11	srsf11	ENSDARG00000004342	321886	ZDB-GENE-030131-605	GO:0003676 (nucleic acid binding), GO:0000166 (nucleotide binding)	ENSG00000116754 (1.0)	2585	3560	2233	3333	9962	3526	3949	2941	2645	3329	4209	3241	3846.67	3473.11	-1.10756	0.396693	1	1
19	nelfe	ENSDARG00000004343	436648	ZDB-GENE-040718-69	GO:0003676 (nucleic acid binding), GO:0000166 (nucleotide binding)	ENSG00000204356 (1.0)	216	298	188	281	950	336	260	194	178	224	361	278	281.372	304.786	1.08321	0.456129	1	1
19	nr0b2b	ENSDARG00000004355	797815	ZDB-GENE-080403-9	GO:0006355 (regulation of transcription, DNA-dependent), GO:0006351 (transcription, DNA-templated), GO:0043401 (steroid hormone mediated signaling pathway), GO:0005634 (nucleus), GO:0003700 (sequence-specific DNA binding transcription factor activity), GO:0003707 (steroid hormone receptor activity)	ENSG00000131910 (1.0)	0	0	0	0	0	0	0	0	0	0	3	2	0.935157	0	-0.935157	0.757637	1	1
16	gnb3a	ENSDARG00000004358	436710	ZDB-GENE-040718-134	GO:0005515 (protein binding)	ENSG00000069966 (0.0)	2	3	2	3	19	7	27	20	3	4	9	7	12.4555	4.15495	-2.99776	0.277887	1	1
10	lhfp	ENSDARG00000004363	494110	ZDB-GENE-041212-82	GO:0016021 (integral to membrane), GO:0016020 (membrane), GO:0003674 (molecular_function)	ENSG00000182508 (1.0), ENSG00000183722 (1.0)	153	211	155	231	650	230	404	301	151	190	220	169	266.995	224.048	-1.19169	0.388713	1	1
23	fmnl3	ENSDARG00000004372	407694	ZDB-GENE-030131-1571	GO:0030036 (actin cytoskeleton organization), GO:0016043 (cellular component organization), GO:0003779 (actin binding), GO:0017048 (Rho GTPase binding), GO:0005488 (binding), GO:0016477 (cell migration), GO:0008360 (regulation of cell shape), GO:0007010 (cytoskeleton organization), GO:0001525 (angiogenesis)	ENSG00000161791 (0.0)	306	421	320	478	1454	515	441	328	284	357	472	363	424.392	471.241	1.11039	0.289662	1	1
17	ppp1r13ba	ENSDARG00000004377	563577	ZDB-GENE-030131-9805	GO:0006915 (apoptotic process), GO:0045786 (negative regulation of cell cycle), GO:0008134 (transcription factor binding), GO:0005515 (protein binding)	ENSG00000088808 (1.0)	301	415	371	554	1294	458	775	577	318	400	461	355	538.754	475.441	-1.13317	0.429487	1	1
19	yrk	ENSDARG00000004378	337571	ZDB-GENE-030131-9517	GO:0006468 (protein phosphorylation), GO:0016310 (phosphorylation), GO:0005524 (ATP binding), GO:0016772 (transferase activity, transferring phosphorus-containing groups), GO:0004672 (protein kinase activity), GO:0004713 (protein tyrosine kinase activity), GO:0000166 (nucleotide binding), GO:0016301 (kinase activity), GO:0016740 (transferase activity), GO:0005515 (protein binding)	ENSG00000000938 (0.0)	195	269	170	254	857	303	247	184	161	203	252	194	234.829	275.216	1.17199	0.189432	0.986901	1
4	si:dkey-153k10.9	ENSDARG00000004386	566596	ZDB-GENE-030131-3893		ENSG00000164659 (1.0)	183	252	105	157	514	182	242	180	154	194	230	177	222.903	196.9	-1.13206	0.411705	1	1
5	hdr	ENSDARG00000004392	373093	ZDB-GENE-030826-5	GO:0007165 (signal transduction), GO:0043065 (positive regulation of apoptotic process), GO:0043280 (positive regulation of cysteine-type endopeptidase activity involved in apoptotic process), GO:0005515 (protein binding)	ENSG00000104689 (1.0), ENSG00000173535 (1.0), ENSG00000120889 (1.0), ENSG00000173530 (1.0)	68	94	122	182	563	199	120	89	105	132	150	115	136.316	158.341	1.16157	0.337683	1	1
2	b3gnt5b	ENSDARG00000004396	791470	ZDB-GENE-041010-166	GO:0006486 (protein glycosylation), GO:0016020 (membrane), GO:0016757 (transferase activity, transferring glycosyl groups), GO:0008378 (galactosyltransferase activity)	ENSG00000176597 (1.0)	48	66	35	52	172	61	2	1	25	31	29	22	22.3695	59.7436	2.67076	0.000522073	0.0568606	1
14	elovl6	ENSDARG00000004402	317738	ZDB-GENE-030114-1	GO:0006633 (fatty acid biosynthetic process), GO:0006629 (lipid metabolic process), GO:0006631 (fatty acid metabolic process), GO:0042759 (long-chain fatty acid biosynthetic process), GO:0019367 (fatty acid elongation, saturated fatty acid), GO:0016021 (integral to membrane), GO:0016020 (membrane), GO:0005783 (endoplasmic reticulum), GO:0005789 (endoplasmic reticulum membrane), GO:0016740 (transf…	ENSG00000170522 (0.0)	101	139	90	134	394	139	216	161	110	138	205	158	184.887	137.632	-1.34334	0.0899742	0.84888	1
19	snx10a	ENSDARG00000004405	403027	ZDB-GENE-050809-44	GO:0035091 (phosphatidylinositol binding), GO:0006810 (transport), GO:0007154 (cell communication), GO:0015031 (protein transport), GO:0042384 (cilium assembly), GO:0070121 (Kupffer's vesicle development), GO:0071539 (protein localization to centrosome), GO:0030030 (cell projection organization), GO:0070986 (left/right axis specification), GO:0061512 (protein localization to cilium), GO:0016020 (…	ENSG00000086300 (1.0)	42	58	60	90	275	97	124	92	69	87	118	91	109.216	81.5791	-1.33878	0.296511	1	1
5	spra	ENSDARG00000004406	554136	ZDB-GENE-050522-412	GO:0055114 (oxidation-reduction process), GO:0008152 (metabolic process), GO:0006729 (tetrahydrobiopterin biosynthetic process), GO:0005575 (cellular_component), GO:0016491 (oxidoreductase activity), GO:0004757 (sepiapterin reductase activity)	ENSG00000116096 (1.0)	85	117	108	161	464	164	90	67	107	135	165	127	132.985	147.5	1.10915	0.427377	1	1
12	tcf7l2	ENSDARG00000004415	30510	ZDB-GENE-991110-8	GO:0060070 (canonical Wnt signaling pathway), GO:0016055 (Wnt signaling pathway), GO:0006357 (regulation of transcription from RNA polymerase II promoter), GO:0007420 (brain development), GO:0048699 (generation of neurons), GO:0060729 (intestinal epithelial structure maintenance), GO:0044333 (Wnt signaling pathway involved in digestive tract morphogenesis), GO:0005667 (transcription factor comple…	ENSG00000148737 (0.0)	737	1015	488	728	2733	967	801	596	658	828	1019	785	893.615	903.603	1.01118	0.681203	1	1
1	dpy30	ENSDARG00000004427	436711	ZDB-GENE-040718-136		ENSG00000162961 (1.0)	253	348	222	331	769	272	410	305	223	281	312	240	334.135	317.333	-1.05295	0.492598	1	1
14	btk	ENSDARG00000004433	568653	ZDB-GENE-070531-1	GO:0030178 (negative regulation of Wnt signaling pathway), GO:0006468 (protein phosphorylation), GO:0035556 (intracellular signal transduction), GO:0016310 (phosphorylation), GO:0060828 (regulation of canonical Wnt signaling pathway), GO:0009952 (anterior/posterior pattern specification), GO:0005524 (ATP binding), GO:0016772 (transferase activity, transferring phosphorus-containing groups), GO:00…	ENSG00000010671 (1.0)	52	72	28	42	144	51	59	44	31	39	42	32	46.6245	54.7939	1.17522	0.633255	1	1
19	fam92a1	ENSDARG00000004436	445210	ZDB-GENE-040801-123	GO:0008150 (biological_process), GO:0005575 (cellular_component), GO:0003674 (molecular_function)	ENSG00000188343 (1.0)	90	124	103	154	376	133	146	109	65	82	112	86	111.928	136.926	1.22334	0.399271	1	1
10	GRM5 (1 of 2)	ENSDARG00000004445	568406		GO:0007186 (G-protein coupled receptor signaling pathway), GO:0016021 (integral to membrane), GO:0004930 (G-protein coupled receptor activity)	ENSG00000168959 (1.0)	7	10	0	0	14	5	0	0	4	5	8	6	4.53022	4.86558	1.07403	0.880461	1	1
7	BX957297.1	ENSDARG00000004447			GO:0007186 (G-protein coupled receptor signaling pathway), GO:0016021 (integral to membrane), GO:0004930 (G-protein coupled receptor activity)	ENSG00000154165 (0.0)	241	332	173	258	574	203	217	162	132	166	216	166	199.818	264.438	1.3234	0.254991	1	1
21	tnfrsfa	ENSDARG00000004451		ZDB-GENE-010802-1	GO:0007165 (signal transduction), GO:0005515 (protein binding)	ENSG00000104689 (1.0), ENSG00000173535 (1.0), ENSG00000120889 (1.0), ENSG00000173530 (1.0)	127	175	91	136	378	134	211	157	67	84	140	108	141.229	148.179	1.04921	0.863661	1	1
23	tardbpl	ENSDARG00000004452	386630	ZDB-GENE-031030-1	GO:0003676 (nucleic acid binding), GO:0007626 (locomotory behavior), GO:0007409 (axonogenesis), GO:0000166 (nucleotide binding)	ENSG00000120948 (1.0)	2507	3453	2164	3230	9170	3246	3556	2648	1960	2467	3375	2599	3119.72	3309.52	1.06084	0.653872	1	1
5	p2rx5	ENSDARG00000004455	373879	ZDB-GENE-030319-5	GO:0006811 (ion transport), GO:0016020 (membrane), GO:0005524 (ATP binding), GO:0005216 (ion channel activity), GO:0001614 (purinergic nucleotide receptor activity), GO:0006810 (transport), GO:0006812 (cation transport), GO:0034220 (ion transmembrane transport), GO:0035590 (purinergic nucleotide receptor signaling pathway), GO:0016021 (integral to membrane), GO:0005886 (plasma membrane), GO:00049…	ENSG00000257950 (1.0), ENSG00000083454 (1.0)	89	123	91	136	389	138	218	162	91	115	153	118	159.606	132.03	-1.20886	0.280557	1	1
3	UNC119 (1 of 3)	ENSDARG00000004459	557454	ZDB-GENE-030131-7635			127	175	91	136	441	156	182	136	70	88	160	123	140.266	155.612	1.1094	0.755881	1	1
13	desi2	ENSDARG00000004460	445138	ZDB-GENE-040801-39	GO:0006508 (proteolysis), GO:0060027 (convergent extension involved in gastrulation), GO:0005737 (cytoplasm), GO:0016787 (hydrolase activity), GO:0008233 (peptidase activity)	ENSG00000121644 (1.0)	188	259	256	382	914	324	216	161	184	232	326	251	260.28	321.513	1.23526	0.214953	1	1
3	prkcsh	ENSDARG00000004470	394028	ZDB-GENE-040426-770	GO:0005515 (protein binding), GO:0016310 (phosphorylation), GO:0006491 (N-glycan processing), GO:0048793 (pronephros development), GO:0005783 (endoplasmic reticulum), GO:0005509 (calcium ion binding), GO:0016301 (kinase activity), GO:0016740 (transferase activity)	ENSG00000130175 (1.0)	462	636	440	657	2045	724	292	217	327	412	559	430	428.578	672.293	1.56866	0.00375371	0.202414	1
19	atat1	ENSDARG00000004472	406389	ZDB-GENE-040426-2120	GO:0071929 (alpha-tubulin acetylation), GO:0019799 (tubulin N-acetyltransferase activity), GO:0048666 (neuron development), GO:0070507 (regulation of microtubule cytoskeleton organization), GO:0005575 (cellular_component), GO:0016740 (transferase activity)	ENSG00000137343 (1.0)	23	32	40	60	158	56	28	21	45	57	80	62	56.2714	49.1015	-1.14602	0.945702	1	1
12	tbx21	ENSDARG00000004473	797797	ZDB-GENE-080104-3	GO:0006355 (regulation of transcription, DNA-dependent), GO:0006351 (transcription, DNA-templated), GO:0005634 (nucleus), GO:0003677 (DNA binding), GO:0003700 (sequence-specific DNA binding transcription factor activity)	ENSG00000073861 (1.0)	14	19	39	58	129	46	20	15	37	47	45	35	38.8816	41.0504	1.05578	0.678631	1	1
18	pcyt1ab	ENSDARG00000004492	553770	ZDB-GENE-050522-114	GO:0009058 (biosynthetic process), GO:0005575 (cellular_component), GO:0003824 (catalytic activity)	ENSG00000161217 (1.0)	91	125	62	93	240	85	51	38	69	87	102	79	82.2674	100.941	1.22699	0.427243	1	1
4	tspan33	ENSDARG00000004497	436890	ZDB-GENE-040718-361	GO:0008150 (biological_process), GO:0016021 (integral to membrane), GO:0016020 (membrane), GO:0003674 (molecular_function)	ENSG00000158457 (0.0)	64	88	68	101	342	121	121	90	71	89	111	85	107.15	103.565	-1.03462	0.919394	1	1
19	xkr8.1	ENSDARG00000004498	100535571	ZDB-GENE-110106-1		ENSG00000158156 (1.0)	0	0	7	10	14	5	0	0	4	5	6	5	3.90679	5.13434	1.31421	0.721769	1	1
22	rcor3	ENSDARG00000004502	563808	ZDB-GENE-050208-371	GO:0005634 (nucleus), GO:0003677 (DNA binding), GO:0003682 (chromatin binding)	ENSG00000117625 (1.0)	68	94	65	97	241	85	173	129	67	84	105	81	118.887	91.9921	-1.29236	0.142175	0.937418	1
20	ppat	ENSDARG00000004517	572027	ZDB-GENE-041210-323	GO:0008152 (metabolic process), GO:0009113 (purine nucleobase biosynthetic process), GO:0006164 (purine nucleotide biosynthetic process), GO:0009116 (nucleoside metabolic process), GO:0006189 ('de novo' IMP biosynthetic process), GO:0005575 (cellular_component), GO:0046872 (metal ion binding), GO:0051536 (iron-sulfur cluster binding), GO:0016740 (transferase activity), GO:0016757 (transferase act…	ENSG00000128059 (1.0)	924	1273	741	1106	2952	1045	1439	1072	737	928	1098	845	1150.4	1141.17	-1.00809	0.705691	1	1
2	C2H1orf35	ENSDARG00000004525	393373	ZDB-GENE-040426-1286	GO:0008150 (biological_process), GO:0005575 (cellular_component), GO:0003674 (molecular_function)	ENSG00000143793 (1.0)	179	247	192	287	738	261	367	273	139	175	233	179	253.807	264.776	1.04322	0.999149	1	1
14	pin4	ENSDARG00000004527	553574	ZDB-GENE-050522-117	GO:0006457 (protein folding), GO:0005634 (nucleus), GO:0005737 (cytoplasm), GO:0005856 (cytoskeleton), GO:0005730 (nucleolus), GO:0005819 (spindle), GO:0003677 (DNA binding), GO:0003755 (peptidyl-prolyl cis-trans isomerase activity), GO:0016853 (isomerase activity)	ENSG00000102309 (1.0)	191	263	168	251	440	156	115	86	105	132	170	131	141.046	223.185	1.58235	0.102437	0.880911	1
18	TOP1 (1 of 3)	ENSDARG00000004529	334557	ZDB-GENE-030131-6489	GO:0006265 (DNA topological change), GO:0005694 (chromosome), GO:0003677 (DNA binding), GO:0003918 (DNA topoisomerase type II (ATP-hydrolyzing) activity), GO:0003917 (DNA topoisomerase type I activity)	ENSG00000198900 (0.0)	19	26	5	7	54	19	1	1	16	20	27	21	16.8631	17.5819	1.04262	0.777449	1	1
16	cobl	ENSDARG00000004532		ZDB-GENE-091020-11		ENSG00000106078 (1.0)	231	318	167	249	768	272	347	258	206	259	315	243	307.462	279.751	-1.09905	0.51159	1	1
15	kmt2a	ENSDARG00000004537	557048	ZDB-GENE-080521-3	GO:0035556 (intracellular signal transduction), GO:0032259 (methylation), GO:0030097 (hemopoiesis), GO:0048339 (paraxial mesoderm development), GO:0048823 (nucleate erythrocyte development), GO:0005634 (nucleus), GO:0003677 (DNA binding), GO:0008270 (zinc ion binding), GO:0008168 (methyltransferase activity), GO:0046872 (metal ion binding), GO:0016740 (transferase activity), GO:0005515 (protein b…	ENSG00000118058 (1.0)	1125	1550	1344	2006	5597	1981	2161	1609	1044	1314	2017	1553	1810.38	1845.51	1.01941	0.88187	1	1
2	ptgs2a	ENSDARG00000004539	246227	ZDB-GENE-020530-2	GO:0055114 (oxidation-reduction process), GO:0006979 (response to oxidative stress), GO:0071407 (cellular response to organic cyclic compound), GO:0020037 (heme binding), GO:0004601 (peroxidase activity), GO:0005515 (protein binding)	ENSG00000073756 (1.0)	397	547	243	363	1467	519	191	142	152	191	275	212	220.569	476.246	2.15917	5.47895e-05	0.0105575	1
12	zgc:162235	ENSDARG00000004541	563648	ZDB-GENE-070410-46	GO:0008150 (biological_process), GO:0005575 (cellular_component), GO:0003674 (molecular_function), GO:0005515 (protein binding)	ENSG00000171595 (1.0)	1	1	0	0	0	0	0	0	1	1	0	0	0.509118	0.459113	-1.10892	1	1	1
16	prkcg	ENSDARG00000004561	100003514	ZDB-GENE-090206-1	GO:0006468 (protein phosphorylation), GO:0035556 (intracellular signal transduction), GO:0016310 (phosphorylation), GO:0001881 (receptor recycling), GO:0060074 (synapse maturation), GO:0005524 (ATP binding), GO:0016772 (transferase activity, transferring phosphorus-containing groups), GO:0008270 (zinc ion binding), GO:0004672 (protein kinase activity), GO:0004713 (protein tyrosine kinase activity…	ENSG00000126583 (1.0)	8	11	2	3	25	9	30	22	11	14	7	5	16.8076	7.61754	-2.20643	0.244801	1	1
20	gtf3c2	ENSDARG00000004574	563394	ZDB-GENE-041014-349	GO:0005515 (protein binding)	ENSG00000115207 (1.0)	95	131	199	297	617	218	429	319	115	145	196	151	248.707	215.416	-1.15454	0.626211	1	1
17	plk4	ENSDARG00000004576	368390	ZDB-GENE-030619-14	GO:0006468 (protein phosphorylation), GO:0005524 (ATP binding), GO:0016772 (transferase activity, transferring phosphorus-containing groups), GO:0004672 (protein kinase activity), GO:0004713 (protein tyrosine kinase activity), GO:0005515 (protein binding)	ENSG00000142731 (1.0)	363	500	288	430	1262	447	321	239	258	325	464	357	372.56	458.837	1.23158	0.106592	0.882304	1
25		ENSDARG00000004577	569012	ZDB-GENE-080722-38	GO:0008150 (biological_process), GO:0016021 (integral to membrane), GO:0016020 (membrane), GO:0003674 (molecular_function)	ENSG00000261115 (0.0)	18	25	14	21	60	21	47	35	15	19	33	25	32.0631	22.3082	-1.43727	0.274931	1	1
2	nmnat2	ENSDARG00000004580	336257	ZDB-GENE-030131-8201	GO:0009058 (biosynthetic process), GO:0003824 (catalytic activity)	ENSG00000157064 (1.0)	70	96	54	81	222	79	24	18	68	86	132	102	82.9871	85.196	1.02662	0.870961	1	1
20	sel1l	ENSDARG00000004581	568615	ZDB-GENE-041001-122		ENSG00000071537 (1.0)	335	461	308	460	1466	519	532	396	329	414	544	419	497.123	480.001	-1.03567	1	1	1
16	ntrk1	ENSDARG00000004586	30546	ZDB-GENE-980526-118	GO:0006468 (protein phosphorylation), GO:0005524 (ATP binding), GO:0016772 (transferase activity, transferring phosphorus-containing groups), GO:0004672 (protein kinase activity), GO:0004713 (protein tyrosine kinase activity), GO:0005515 (protein binding)	ENSG00000198400 (1.0)	8	11	11	16	63	22	19	14	17	21	16	12	19.3585	16.5785	-1.16768	0.972252	1	1
5	KAT5 (1 of 2)	ENSDARG00000004587	436638	ZDB-GENE-040718-57	GO:0006355 (regulation of transcription, DNA-dependent), GO:0005634 (nucleus), GO:0016747 (transferase activity, transferring acyl groups other than amino-acyl groups)	ENSG00000172977 (0.0)	215	296	156	233	754	267	313	233	129	162	238	183	234.029	265.281	1.13354	0.540367	1	1
19	sox4a	ENSDARG00000004588	336346	ZDB-GENE-030131-8290		ENSG00000124766 (1.0)	1142	1573	1053	1572	5090	1802	1574	1172	1174	1478	1867	1438	1653.21	1648.73	-1.00272	0.661425	1	1
4	gpr22	ENSDARG00000004592	504167	ZDB-GENE-041210-48	GO:0007186 (G-protein coupled receptor signaling pathway), GO:0016021 (integral to membrane), GO:0004930 (G-protein coupled receptor activity)	ENSG00000172209 (1.0)	47	65	27	40	117	41	51	38	41	52	43	33	49.6207	48.8153	-1.0165	0.98297	1	1
25	ZNF800	ENSDARG00000004594		ZDB-GENE-041008-151	GO:0046872 (metal ion binding)	ENSG00000048405 (0.0)	220	303	174	260	877	310	480	357	206	259	374	288	365.865	291.044	-1.25708	0.101144	0.87808	1
3	lrrc4ba	ENSDARG00000004597	556747	ZDB-GENE-080327-25	GO:0051965 (positive regulation of synapse assembly), GO:0005515 (protein binding)	ENSG00000131409 (1.0)	10	14	21	31	56	20	2	1	15	19	20	15	14.4728	21.6459	1.49563	0.338963	1	1
15	or102-2	ENSDARG00000004598	80357	ZDB-GENE-010308-4	GO:0007186 (G-protein coupled receptor signaling pathway), GO:0007165 (signal transduction), GO:0007608 (sensory perception of smell), GO:0050896 (response to stimulus), GO:0016021 (integral to membrane), GO:0016020 (membrane), GO:0005886 (plasma membrane), GO:0004984 (olfactory receptor activity), GO:0004930 (G-protein coupled receptor activity), GO:0004871 (signal transducer activity)	ENSG00000171561 (0.0)	2	3	0	0	0	0	0	0	0	0	0	0	0	0.918226	0.918226	0.730525	1	1
5	mtmr2	ENSDARG00000004616	30644	ZDB-GENE-990715-14	GO:0016311 (dephosphorylation), GO:0016020 (membrane), GO:0005737 (cytoplasm), GO:0004725 (protein tyrosine phosphatase activity), GO:0016791 (phosphatase activity), GO:0016787 (hydrolase activity)	ENSG00000087053 (1.0)	176	242	164	245	639	226	311	232	182	229	243	187	261.969	237.788	-1.10169	0.515083	1	1
21	stx2a	ENSDARG00000004618	445167	ZDB-GENE-040801-80	GO:0016192 (vesicle-mediated transport), GO:0006886 (intracellular protein transport), GO:0016020 (membrane), GO:0005484 (SNAP receptor activity), GO:0005515 (protein binding)		53	73	23	34	152	54	51	38	39	49	56	43	52.6548	53.7094	1.02003	0.863248	1	1
1	gpm6ab	ENSDARG00000004621	407734	ZDB-GENE-030710-8	GO:0016021 (integral to membrane), GO:0031175 (neuron projection development), GO:0051489 (regulation of filopodium assembly)	ENSG00000150625 (1.0)	634	873	457	682	2455	869	850	633	605	762	981	755	869.528	808.092	-1.07603	0.781673	1	1
10	panx3	ENSDARG00000004627	100149056	ZDB-GENE-091204-114	GO:0016021 (integral to membrane), GO:0016020 (membrane), GO:0005622 (intracellular), GO:0005921 (gap junction), GO:0003824 (catalytic activity), GO:0046872 (metal ion binding)	ENSG00000154143 (1.0)	2	3	1	1	3	1	3	2	2	3	2	2	2.5442	1.76969	-1.43765	0.876156	1	1
11	egln1	ENSDARG00000004632	436868	ZDB-GENE-040718-338	GO:0055114 (oxidation-reduction process), GO:0005575 (cellular_component), GO:0016491 (oxidoreductase activity), GO:0046872 (metal ion binding), GO:0016705 (oxidoreductase activity, acting on paired donors, with incorporation or reduction of molecular oxygen), GO:0005506 (iron ion binding), GO:0031418 (L-ascorbic acid binding), GO:0016706 (oxidoreductase activity, acting on paired donors, with in…	ENSG00000135766 (1.0)	181	249	210	313	613	217	252	188	154	194	247	190	231.211	259.901	1.12409	0.694	1	1
1	EPN3 (1 of 2)	ENSDARG00000004633		ZDB-GENE-121214-173	GO:0005543 (phospholipid binding)	ENSG00000049283 (1.0)	2	3	2	3	11	4	33	25	6	8	8	6	15.4762	3.21108	-4.81964	0.117792	0.894886	1
1	osbp	ENSDARG00000004634	564372	ZDB-GENE-090312-18	GO:0006810 (transport), GO:0006869 (lipid transport)	ENSG00000110048 (1.0)	156	215	205	306	642	227	395	294	194	244	307	236	313.299	249.357	-1.25643	0.0686491	0.789822	1
20	epha7	ENSDARG00000004635	562195	ZDB-GENE-030131-3745	GO:0006468 (protein phosphorylation), GO:0007169 (transmembrane receptor protein tyrosine kinase signaling pathway), GO:0048013 (ephrin receptor signaling pathway), GO:0016310 (phosphorylation), GO:0016021 (integral to membrane), GO:0016020 (membrane), GO:0005887 (integral to plasma membrane), GO:0005524 (ATP binding), GO:0016772 (transferase activity, transferring phosphorus-containing groups), …	ENSG00000135333 (1.0)	250	344	147	219	789	279	296	220	133	167	236	182	230.327	281.002	1.22001	0.327719	1	1
15	ccdc9	ENSDARG00000004636	550140	ZDB-GENE-060929-520	GO:0008150 (biological_process), GO:0005575 (cellular_component), GO:0003674 (molecular_function)	ENSG00000105321 (1.0)	356	490	297	443	1299	460	456	340	282	355	515	397	441.29	464.466	1.05252	0.731979	1	1
13	cdhr1a	ENSDARG00000004643	449008	ZDB-GENE-040924-4	GO:0007156 (homophilic cell adhesion), GO:0007155 (cell adhesion), GO:0016021 (integral to membrane), GO:0016020 (membrane), GO:0005886 (plasma membrane), GO:0005509 (calcium ion binding)	ENSG00000148600 (0.0)	8	11	8	12	22	8	0	0	3	4	12	9	5.26798	10.2486	1.94546	0.445605	1	1
24	spice1	ENSDARG00000004647	494093	ZDB-GENE-041212-64	GO:0008150 (biological_process), GO:0005575 (cellular_component), GO:0003674 (molecular_function)	ENSG00000163611 (1.0)	54	74	46	69	252	89	111	83	62	78	106	82	98.0009	77.4097	-1.266	0.416455	1	1
14	kctd16a	ENSDARG00000004648	567207	ZDB-GENE-060117-1	GO:0006810 (transport), GO:0006811 (ion transport), GO:0051260 (protein homooligomerization), GO:0005515 (protein binding)	ENSG00000183775 (1.0)	40	55	32	48	124	44	16	12	35	44	43	33	36.0365	48.9149	1.35737	0.237095	1	1
7	ACTL7B	ENSDARG00000004658	493612	ZDB-GENE-041121-7	GO:0030833 (regulation of actin filament polymerization), GO:0034314 (Arp2/3 complex-mediated actin nucleation), GO:0005885 (Arp2/3 protein complex), GO:0005856 (cytoskeleton), GO:0005524 (ATP binding)	ENSG00000187003 (0.0)	326	449	319	476	1129	400	469	349	353	444	527	406	485.089	441.581	-1.09853	0.437734	1	1
5	hspa5	ENSDARG00000004665	378848	ZDB-GENE-031001-11	GO:0006950 (response to stress), GO:0000902 (cell morphogenesis), GO:0001878 (response to yeast), GO:0005576 (extracellular region), GO:0005524 (ATP binding), GO:0000166 (nucleotide binding)	ENSG00000044574 (1.0)	1354	1865	973	1452	4151	1469	2441	1818	1668	2100	2874	2213	2479.44	1595.47	-1.55405	3.43107e-05	0.00774943	1
16	ptk2.1	ENSDARG00000004672	142986	ZDB-GENE-020114-1	GO:0006468 (protein phosphorylation), GO:0007172 (signal complex assembly), GO:0016310 (phosphorylation), GO:0005925 (focal adhesion), GO:0005856 (cytoskeleton), GO:0005524 (ATP binding), GO:0004871 (signal transducer activity), GO:0016772 (transferase activity, transferring phosphorus-containing groups), GO:0004672 (protein kinase activity), GO:0004713 (protein tyrosine kinase activity), GO:0000…		304	419	269	401	1009	357	397	296	241	303	417	321	372.118	392.447	1.05463	0.877172	1	1
2	dnajb6a	ENSDARG00000004680	436626	ZDB-GENE-040718-45	GO:0005575 (cellular_component)	ENSG00000172404 (1.0), ENSG00000105993 (1.0)	464	639	399	596	2031	719	918	684	385	485	686	528	686.022	651.161	-1.05354	0.71766	1	1
19	CABZ01112149.1	ENSDARG00000004686			GO:0007165 (signal transduction), GO:0005622 (intracellular)	ENSG00000148541 (0.0)	0	0	0	0	7	2	28	21	0	0	0	0	8.42357	0.825894	-10.1993	0.587352	1	1
24	acaa1	ENSDARG00000004687	431754	ZDB-GENE-040704-48	GO:0008152 (metabolic process), GO:0008610 (lipid biosynthetic process), GO:0003824 (catalytic activity), GO:0016747 (transferase activity, transferring acyl groups other than amino-acyl groups), GO:0016746 (transferase activity, transferring acyl groups), GO:0016740 (transferase activity)	ENSG00000060971 (0.0)	89	123	64	96	322	114	113	84	84	106	108	83	110.427	110.693	1.00241	0.826444	1	1
9	nabp1a	ENSDARG00000004692	494100	ZDB-GENE-041212-71	GO:0003676 (nucleic acid binding)	ENSG00000173559 (1.0)	348	479	207	309	1272	450	484	360	309	389	489	377	455.355	412.832	-1.103	0.679115	1	1
13	six4a	ENSDARG00000004695	65233	ZDB-GENE-010201-2	GO:0006355 (regulation of transcription, DNA-dependent), GO:0003677 (DNA binding), GO:0003700 (sequence-specific DNA binding transcription factor activity), GO:0043565 (sequence-specific DNA binding), GO:0005634 (nucleus)	ENSG00000100625 (1.0)	109	150	141	210	427	151	121	90	119	150	156	120	145.615	170.571	1.17139	0.402324	1	1
6	eefsec	ENSDARG00000004696	641497	ZDB-GENE-051120-72	GO:0006414 (translational elongation), GO:0006412 (translation), GO:0005575 (cellular_component), GO:0003924 (GTPase activity), GO:0005525 (GTP binding), GO:0000166 (nucleotide binding), GO:0003746 (translation elongation factor activity)	ENSG00000132394 (1.0)	81	112	73	109	342	121	128	95	82	103	116	89	116.415	113.857	-1.02246	0.94911	1	1
20	rxrgb	ENSDARG00000004697	436617	ZDB-GENE-040718-34	GO:0006355 (regulation of transcription, DNA-dependent), GO:0006351 (transcription, DNA-templated), GO:0043401 (steroid hormone mediated signaling pathway), GO:0005634 (nucleus), GO:0003677 (DNA binding), GO:0003700 (sequence-specific DNA binding transcription factor activity), GO:0003707 (steroid hormone receptor activity), GO:0043565 (sequence-specific DNA binding), GO:0008270 (zinc ion binding…	ENSG00000143171 (1.0)	25	34	45	67	154	55	106	79	41	52	56	43	70.2193	52.0353	-1.34945	0.301146	1	1
13	irf2bp2a	ENSDARG00000004702		ZDB-GENE-030131-7809			550	758	550	821	2205	780	788	587	561	706	846	651	786.393	786.298	-1.00012	0.886189	1	1
13	syf2	ENSDARG00000004706	445043	ZDB-GENE-040801-170	GO:0006397 (mRNA processing), GO:0008380 (RNA splicing), GO:0005634 (nucleus), GO:0003674 (molecular_function)	ENSG00000117614 (1.0)	270	372	265	396	1006	356	415	309	251	316	414	319	381.69	374.493	-1.01922	0.808353	1	1
9	tbr1b	ENSDARG00000004712	58042	ZDB-GENE-000323-1	GO:0006355 (regulation of transcription, DNA-dependent), GO:0006351 (transcription, DNA-templated), GO:0005634 (nucleus), GO:0003677 (DNA binding), GO:0003700 (sequence-specific DNA binding transcription factor activity)	ENSG00000136535 (1.0)	79	109	85	127	401	142	187	139	133	167	200	154	186.314	125.87	-1.48021	0.0764479	0.81461	1
7	mad2l1	ENSDARG00000004713	550434	ZDB-GENE-030515-3	GO:0007094 (mitotic spindle assembly checkpoint)	ENSG00000164109 (1.0)	463	638	404	603	1417	502	547	407	332	418	557	429	507.215	580.747	1.14497	0.474328	1	1
7	tcf12	ENSDARG00000004714	407985	ZDB-GENE-040516-11	GO:0046983 (protein dimerization activity)	ENSG00000140262 (1.0)	960	1322	680	1015	3737	1323	1832	1364	969	1220	1590	1224	1540.11	1219.96	-1.26242	0.0503914	0.708203	1
20	mpp5b	ENSDARG00000004721	100422734	ZDB-GENE-060531-2	GO:0005515 (protein binding)	ENSG00000072415 (1.0)	181	249	148	221	905	320	362	270	204	257	315	243	310.956	263.507	-1.18007	0.526594	1	1
5	ddr2l	ENSDARG00000004722	['565333', '101886179']	ZDB-GENE-041210-162	GO:0006468 (protein phosphorylation), GO:0007169 (transmembrane receptor protein tyrosine kinase signaling pathway), GO:0007155 (cell adhesion), GO:0016310 (phosphorylation), GO:0016020 (membrane), GO:0005524 (ATP binding), GO:0016772 (transferase activity, transferring phosphorus-containing groups), GO:0004672 (protein kinase activity), GO:0004713 (protein tyrosine kinase activity), GO:0004714 (…		678	934	679	1013	3206	1135	1084	807	651	819	1086	836	996.075	1027.35	1.03139	0.570314	1	1
16	tcea3	ENSDARG00000004724	402983	ZDB-GENE-040426-1860	GO:0006351 (transcription, DNA-templated), GO:0032784 (regulation of DNA-dependent transcription, elongation), GO:0006357 (regulation of transcription from RNA polymerase II promoter), GO:0005634 (nucleus), GO:0003677 (DNA binding), GO:0008270 (zinc ion binding), GO:0006355 (regulation of transcription, DNA-dependent), GO:0006414 (translational elongation), GO:0006412 (translation), GO:0003676 (n…	ENSG00000204219 (1.0)	154	212	167	249	810	287	219	163	146	184	267	206	223.445	249.355	1.11596	0.314803	1	1
14	trappc11	ENSDARG00000004726	323003	ZDB-GENE-030131-1723	GO:0016192 (vesicle-mediated transport), GO:0006810 (transport), GO:0060041 (retina development in camera-type eye), GO:0001889 (liver development), GO:0005794 (Golgi apparatus)	ENSG00000168538 (1.0)	384	529	366	546	1411	499	504	375	343	432	532	410	492.086	524.864	1.06661	0.625798	1	1
9	cmss1	ENSDARG00000004727	450027	ZDB-GENE-041010-146	GO:0003676 (nucleic acid binding), GO:0005524 (ATP binding), GO:0008026 (ATP-dependent helicase activity)	ENSG00000184220 (1.0)	112	154	102	152	360	127	159	118	80	101	117	90	125.034	144.641	1.15681	0.613604	1	1
8	tfe3a	ENSDARG00000004729	114834	ZDB-GENE-010919-2	GO:0006355 (regulation of transcription, DNA-dependent), GO:0006351 (transcription, DNA-templated), GO:0006357 (regulation of transcription from RNA polymerase II promoter), GO:0006366 (transcription from RNA polymerase II promoter), GO:0005654 (nucleoplasm), GO:0046983 (protein dimerization activity), GO:0000981 (sequence-specific DNA binding RNA polymerase II transcription factor activity)	ENSG00000068323 (1.0)	229	315	201	300	1055	373	322	240	203	256	315	243	298.413	329.61	1.10454	0.299381	1	1
20	hnrnpub	ENSDARG00000004735	334490	ZDB-GENE-030131-6422	GO:0005634 (nucleus), GO:0030529 (ribonucleoprotein complex), GO:0019013 (viral nucleocapsid), GO:0019012 (virion), GO:0003676 (nucleic acid binding), GO:0005515 (protein binding)	ENSG00000153187 (1.0)	3163	4357	3288	4907	13769	4874	6017	4481	3391	4269	5441	4189	5232.65	4712.51	-1.11037	0.328992	1	1
17	pacrg	ENSDARG00000004736	492757	ZDB-GENE-041114-100	GO:0008150 (biological_process), GO:0005575 (cellular_component), GO:0005488 (binding)	ENSG00000112530 (1.0)	13	18	21	31	104	37	31	23	18	23	29	22	27.5301	28.6866	1.04201	0.745759	1	1
23	lmbr1l	ENSDARG00000004745	321314	ZDB-GENE-030131-9906	GO:0006897 (endocytosis), GO:0016021 (integral to membrane), GO:0016020 (membrane), GO:0005886 (plasma membrane)	ENSG00000139636 (1.0)	64	88	113	169	503	178	82	61	80	101	145	112	110.598	144.948	1.31059	0.226328	1	1
3	zgc:100868	ENSDARG00000004748	554458	ZDB-GENE-040801-33	GO:0006508 (proteolysis), GO:0003824 (catalytic activity), GO:0004252 (serine-type endopeptidase activity), GO:0005575 (cellular_component), GO:0016787 (hydrolase activity), GO:0008233 (peptidase activity), GO:0008236 (serine-type peptidase activity)		800	1102	907	1354	4017	1422	776	578	439	553	803	618	707.266	1292.48	1.82742	2.64808e-08	2.43226e-05	1
6	mylkb	ENSDARG00000004753	492576	ZDB-GENE-041111-150	GO:0006468 (protein phosphorylation), GO:0016310 (phosphorylation), GO:0005575 (cellular_component), GO:0005524 (ATP binding), GO:0016772 (transferase activity, transferring phosphorus-containing groups), GO:0004672 (protein kinase activity), GO:0004713 (protein tyrosine kinase activity), GO:0000166 (nucleotide binding), GO:0004674 (protein serine/threonine kinase activity), GO:0016301 (kinase ac…	ENSG00000065534 (1.0)	11	15	22	33	57	20	72	54	33	42	43	33	51.8654	22.7206	-2.28275	0.0111556	0.376355	1
21	hspa4a	ENSDARG00000004754	335865	ZDB-GENE-040426-2832	GO:0000902 (cell morphogenesis), GO:0006950 (response to stress), GO:0005524 (ATP binding), GO:0000166 (nucleotide binding)	ENSG00000170606 (1.0)	510	702	566	845	2097	742	764	569	512	644	700	539	708.715	763.151	1.07681	0.471583	1	1
8	ybx1	ENSDARG00000004757	795398	ZDB-GENE-000629-3	GO:0006355 (regulation of transcription, DNA-dependent), GO:0003677 (DNA binding), GO:0003676 (nucleic acid binding)	ENSG00000065978 (1.0)	11055	15226	9430	14074	28575	10114	19913	14829	10723	13498	16343	12583	16544.4	13138.4	-1.25924	0.0176897	0.466895	1
10	HHLA2 (1 of 4)	ENSDARG00000004763		ZDB-GENE-091204-324	GO:0016021 (integral to membrane), GO:0016020 (membrane), GO:0005515 (protein binding)	ENSG00000114455 (1.0)	16	22	9	13	76	27	3	2	3	4	13	10	6.48223	20.7902	3.20727	0.0312066	0.585363	1
9	ankrd10b	ENSDARG00000004771	559527	ZDB-GENE-061013-49	GO:0060828 (regulation of canonical Wnt signaling pathway), GO:0005575 (cellular_component), GO:0003674 (molecular_function), GO:0005515 (protein binding)	ENSG00000088448 (1.0)	308	424	264	394	1262	447	377	281	278	350	409	315	382.445	421.646	1.1025	0.297434	1	1
5	wdr36	ENSDARG00000004774	321745	ZDB-GENE-030131-464	GO:0006364 (rRNA processing), GO:0005737 (cytoplasm), GO:0032040 (small-subunit processome), GO:0005730 (nucleolus), GO:0005515 (protein binding)	ENSG00000134987 (1.0)	300	413	327	488	1240	439	498	371	266	335	424	326	417.413	446.72	1.07021	0.679329	1	1
14	CCDC142	ENSDARG00000004780	569287	ZDB-GENE-030131-6705		ENSG00000135637 (0.0)	103	142	113	169	512	181	232	173	121	152	185	142	189.067	163.915	-1.15344	0.521825	1	1
13	fgfr3	ENSDARG00000004782		ZDB-GENE-000816-1	GO:0005515 (protein binding), GO:0008543 (fibroblast growth factor receptor signaling pathway), GO:0006468 (protein phosphorylation), GO:0008284 (positive regulation of cell proliferation), GO:0016021 (integral to membrane), GO:0005524 (ATP binding), GO:0016772 (transferase activity, transferring phosphorus-containing groups), GO:0004672 (protein kinase activity), GO:0004713 (protein tyrosine kin…	ENSG00000068078 (1.0)	251	346	396	591	1310	464	445	331	333	419	526	405	467.375	466.811	-1.00121	0.93537	1	1
25	cops2	ENSDARG00000004785	415145	ZDB-GENE-040625-15	GO:0008150 (biological_process), GO:0005634 (nucleus), GO:0005737 (cytoplasm), GO:0008180 (COP9 signalosome), GO:0005515 (protein binding)	ENSG00000166200 (0.0)	499	687	482	719	1999	708	885	659	452	569	796	613	744.494	704.748	-1.0564	0.564866	1	1
22	lrp1ba	ENSDARG00000004789	['565136', '570287']	ZDB-GENE-050208-608	GO:0005509 (calcium ion binding), GO:0005515 (protein binding)	ENSG00000168702 (0.0)	98	135	97	145	325	115	111	83	60	76	97	75	94.1772	131.596	1.39733	0.164885	0.964423	1
4	ccdc146	ENSDARG00000004794	767671	ZDB-GENE-041210-217	GO:0008150 (biological_process), GO:0005575 (cellular_component), GO:0003674 (molecular_function)	ENSG00000135205 (1.0)	64	88	59	88	305	108	112	83	57	72	88	68	90.1453	94.7216	1.05077	0.702475	1	1
3	mgrn1b	ENSDARG00000004796	553327	ZDB-GENE-110401-3	GO:0008270 (zinc ion binding), GO:0046872 (metal ion binding), GO:0005515 (protein binding)	ENSG00000102858 (1.0)	156	215	108	161	637	225	183	136	108	136	207	159	174.565	200.509	1.14862	0.317996	1	1
5	b4galt4	ENSDARG00000004798	492760	ZDB-GENE-041114-103	GO:0005975 (carbohydrate metabolic process), GO:0005575 (cellular_component), GO:0016757 (transferase activity, transferring glycosyl groups)	ENSG00000121578 (1.0)	64	88	86	128	345	122	97	72	74	93	130	100	107.38	112.874	1.05116	0.671568	1	1
23	CR759920.1	ENSDARG00000004803			GO:0007160 (cell-matrix adhesion)		0	0	1	1	1	0	3	2	0	0	0	0	0.902525	0.615492	-1.46635	0.98401	1	1
16	grwd1	ENSDARG00000004806	445115	ZDB-GENE-030131-9844	GO:0008150 (biological_process), GO:0005634 (nucleus), GO:0003674 (molecular_function), GO:0005515 (protein binding)	ENSG00000105447 (1.0)	151	208	289	431	809	286	351	261	195	245	341	263	311.17	308.556	-1.00847	0.863387	1	1
18	asz1	ENSDARG00000004823	572911	ZDB-GENE-040426-988	GO:0005515 (protein binding)	ENSG00000154438 (1.0)	4	6	3	4	21	7	1	1	2	3	8	6	3.81283	5.80666	1.52293	0.62752	1	1
5	flot2a	ENSDARG00000004830	245698	ZDB-GENE-020430-3	GO:0007155 (cell adhesion), GO:0016020 (membrane), GO:0005768 (endosome), GO:0030139 (endocytic vesicle), GO:0003674 (molecular_function)	ENSG00000132589 (1.0)	2648	3647	2688	4012	11697	4140	4662	3472	2316	2915	4005	3084	3830.08	3933.1	1.0269	0.792216	1	1
23	dnajc5ab	ENSDARG00000004836	797907	ZDB-GENE-081021-2	GO:0005575 (cellular_component)	ENSG00000101152 (1.0)	439	605	428	639	2035	720	633	471	425	535	669	515	615.348	654.583	1.06376	0.385203	1	1
22	rassf1	ENSDARG00000004840	447811	ZDB-GENE-040912-14	GO:0007165 (signal transduction), GO:0035556 (intracellular signal transduction), GO:0046872 (metal ion binding)	ENSG00000068028 (1.0)	223	307	297	443	979	347	561	418	220	277	396	305	404.219	365.649	-1.10548	0.420357	1	1
23	foxp1a	ENSDARG00000004843	564127	ZDB-GENE-060929-624	GO:0006355 (regulation of transcription, DNA-dependent), GO:0003677 (DNA binding), GO:0003700 (sequence-specific DNA binding transcription factor activity), GO:0043565 (sequence-specific DNA binding)		517	712	412	615	1899	672	730	544	440	554	762	587	681.156	666.388	-1.02216	0.871967	1	1
22	CU896698.1	ENSDARG00000004845	100001620		GO:0008152 (metabolic process), GO:0006508 (proteolysis), GO:0006520 (cellular amino acid metabolic process), GO:0005737 (cytoplasm), GO:0016787 (hydrolase activity), GO:0008233 (peptidase activity), GO:0004046 (aminoacylase activity)	ENSG00000114786 (1.0), ENSG00000243989 (1.0)	33	45	31	46	109	39	78	58	27	34	76	59	60.9025	43.4338	-1.40219	0.128278	0.920166	1
5	hinfp	ENSDARG00000004851	406733	ZDB-GENE-040426-2764	GO:0003676 (nucleic acid binding), GO:0046872 (metal ion binding)	ENSG00000172273 (1.0)	64	88	74	110	233	82	196	146	57	72	80	62	112.922	93.6893	-1.20528	0.449319	1	1
17	esrrga	ENSDARG00000004861	405890	ZDB-GENE-030821-2	GO:0006355 (regulation of transcription, DNA-dependent), GO:0006351 (transcription, DNA-templated), GO:0043401 (steroid hormone mediated signaling pathway), GO:0005634 (nucleus), GO:0003677 (DNA binding), GO:0003700 (sequence-specific DNA binding transcription factor activity), GO:0003707 (steroid hormone receptor activity), GO:0043565 (sequence-specific DNA binding), GO:0008270 (zinc ion binding…	ENSG00000196482 (1.0)	92	127	57	85	368	130	55	41	85	107	150	115	106.579	114.015	1.06977	0.608623	1	1
5	FOXR1	ENSDARG00000004864	570997	ZDB-GENE-070928-26	GO:0006355 (regulation of transcription, DNA-dependent), GO:0051090 (regulation of sequence-specific DNA binding transcription factor activity), GO:0006366 (transcription from RNA polymerase II promoter), GO:0007389 (pattern specification process), GO:0000122 (negative regulation of transcription from RNA polymerase II promoter), GO:0009790 (embryo development), GO:0009888 (tissue development), G…	ENSG00000176302 (1.0), ENSG00000189299 (1.0)	0	0	1	1	1	0	0	0	0	0	0	0	0	0.615492	0.615492	0.779959	1	1
19	fam63a	ENSDARG00000004866	563470	ZDB-GENE-070717-2		ENSG00000143409 (1.0)	178	245	147	219	658	233	260	194	156	196	280	216	244.923	232.49	-1.05348	0.734519	1	1
2	penka	ENSDARG00000004869	368228	ZDB-GENE-030729-31	GO:0007218 (neuropeptide signaling pathway)	ENSG00000181195 (1.0)	13	18	8	12	46	16	0	0	11	14	14	11	9.96436	15.3758	1.54308	0.296493	1	1
17	psen1	ENSDARG00000004870	30221	ZDB-GENE-991119-4	GO:0016021 (integral to membrane), GO:0004190 (aspartic-type endopeptidase activity)	ENSG00000080815 (1.0)	539	742	444	663	1706	604	963	717	463	583	779	600	768.261	669.638	-1.14728	0.114546	0.89399	1
11	mst1rb	ENSDARG00000004871	100134855	ZDB-GENE-071218-3	GO:0006468 (protein phosphorylation), GO:0016310 (phosphorylation), GO:0030282 (bone mineralization), GO:0016021 (integral to membrane), GO:0016020 (membrane), GO:0005524 (ATP binding), GO:0016772 (transferase activity, transferring phosphorus-containing groups), GO:0004672 (protein kinase activity), GO:0004713 (protein tyrosine kinase activity), GO:0000166 (nucleotide binding), GO:0016301 (kinas…	ENSG00000164078 (1.0)	10	14	2	3	45	16	3	2	9	11	6	5	7.3549	10.8955	1.48139	0.302524	1	1
7	spata6l	ENSDARG00000004874	393384	ZDB-GENE-040426-1369	GO:0008150 (biological_process), GO:0005575 (cellular_component), GO:0003674 (molecular_function)	ENSG00000106686 (1.0)	29	40	59	88	188	67	53	39	36	45	82	63	59.8338	64.8484	1.08381	0.803768	1	1
11	TMC6 (1 of 2)	ENSDARG00000004875			GO:0016021 (integral to membrane)	ENSG00000141524 (1.0)	183	252	185	276	568	201	113	84	169	213	288	222	209.811	243.072	1.15853	0.61639	1	1
20	rock2b	ENSDARG00000004877	['321070', '570466', '100535131']	ZDB-GENE-060125-2	GO:0006468 (protein phosphorylation), GO:0007165 (signal transduction), GO:0005524 (ATP binding), GO:0004674 (protein serine/threonine kinase activity), GO:0035556 (intracellular signal transduction), GO:0016310 (phosphorylation), GO:0070121 (Kupffer's vesicle development), GO:0060287 (epithelial cilium movement involved in determination of left/right asymmetry), GO:0016772 (transferase activity,…	ENSG00000134318 (0.0)	239	329	182	272	939	332	499	372	187	235	333	256	349.127	311.062	-1.12237	0.482285	1	1
2	acsm3	ENSDARG00000004880	100002035	ZDB-GENE-080220-22	GO:0008152 (metabolic process), GO:0005575 (cellular_component), GO:0003824 (catalytic activity)	ENSG00000005187 (0.0)	54	74	29	43	189	67	57	42	27	34	44	34	44.6098	61.519	1.37905	0.238561	1	1
14	aga	ENSDARG00000004889	566517	ZDB-GENE-040426-2311	GO:0016787 (hydrolase activity)	ENSG00000038002 (1.0)	51	70	79	118	223	79	66	49	51	64	80	62	70.7581	89.0285	1.25821	0.378321	1	1
2	pex19	ENSDARG00000004891	324778	ZDB-GENE-050417-424	GO:0005777 (peroxisome)	ENSG00000162735 (1.0)	315	434	394	588	1498	530	561	418	301	379	431	332	456.368	517.38	1.13369	0.305519	1	1
18	lonp2	ENSDARG00000004896	494030	ZDB-GENE-041212-1	GO:0006508 (proteolysis), GO:0005524 (ATP binding), GO:0000166 (nucleotide binding), GO:0004252 (serine-type endopeptidase activity), GO:0017111 (nucleoside-triphosphatase activity), GO:0004176 (ATP-dependent peptidase activity), GO:0016887 (ATPase activity)	ENSG00000102910 (1.0)	831	1145	950	1418	3966	1404	1315	979	848	1067	1401	1079	1264.06	1322.08	1.0459	0.520043	1	1
6	zp2l2	ENSDARG00000004898	559251	ZDB-GENE-060818-4	GO:0005575 (cellular_component)	ENSG00000116996 (1.0), ENSG00000149506 (1.0)	38	52	35	52	115	41	37	28	36	45	57	44	47.2274	48.4273	1.02541	1	1	1
4	gys2	ENSDARG00000004904	373082	ZDB-GENE-030826-31	GO:0009058 (biosynthetic process), GO:0005978 (glycogen biosynthetic process), GO:0009749 (response to glucose), GO:0005737 (cytoplasm), GO:0005856 (cytoskeleton), GO:0005829 (cytosol), GO:0030864 (cortical actin cytoskeleton), GO:0005938 (cell cortex), GO:0043265 (ectoplasm), GO:0004373 (glycogen (starch) synthase activity)	ENSG00000111713 (0.0)	73	101	65	97	215	76	37	28	72	91	115	89	83.6353	91.22	1.09069	0.756905	1	1
5	stip1	ENSDARG00000004906	493606	ZDB-GENE-041121-17	GO:0008150 (biological_process), GO:0005515 (protein binding)	ENSG00000168439 (1.0)	1164	1603	1185	1769	4575	1619	1802	1342	1191	1499	1793	1381	1707.39	1663.74	-1.02624	0.84574	1	1
25	cat	ENSDARG00000004909	30068	ZDB-GENE-000210-20	GO:0055114 (oxidation-reduction process), GO:0020037 (heme binding), GO:0004096 (catalase activity)	ENSG00000121691 (1.0)	124	171	124	185	486	172	235	175	166	209	272	209	239.999	175.962	-1.36393	0.0676863	0.785304	1
6	pcif1	ENSDARG00000004917	553360	ZDB-GENE-120920-2	GO:0005515 (protein binding)	ENSG00000100982 (1.0)	297	409	368	549	1632	578	510	380	287	361	503	387	456.341	511.991	1.12195	0.255516	1	1
25	immp2l	ENSDARG00000004925	445299	ZDB-GENE-040808-9	GO:0006508 (proteolysis), GO:0006627 (protein processing involved in protein targeting to mitochondrion), GO:0016021 (integral to membrane), GO:0016020 (membrane), GO:0005739 (mitochondrion), GO:0005743 (mitochondrial inner membrane), GO:0042720 (mitochondrial inner membrane peptidase complex), GO:0016787 (hydrolase activity), GO:0008233 (peptidase activity), GO:0008236 (serine-type peptidase act…	ENSG00000184903 (0.0)	95	131	89	133	310	110	59	44	85	107	115	89	96.8724	124.469	1.28488	0.236719	1	1
14	slbp	ENSDARG00000004926	407727	ZDB-GENE-030131-9686	GO:0003729 (mRNA binding)	ENSG00000163950 (1.0)	850	1171	706	1054	3119	1104	868	646	584	735	1047	806	884.825	1109.48	1.2539	0.0410794	0.655818	1
9	lmo7a	ENSDARG00000004930	553341	ZDB-GENE-030219-74	GO:0008270 (zinc ion binding), GO:0046872 (metal ion binding), GO:0005515 (protein binding)	ENSG00000136153 (1.0)	661	910	654	976	2645	936	1143	851	690	869	1104	850	1039.29	940.914	-1.10456	0.38782	1	1
13	slc8a3	ENSDARG00000004931	560561	ZDB-GENE-050810-1	GO:0055085 (transmembrane transport), GO:0007154 (cell communication), GO:0070588 (calcium ion transmembrane transport), GO:0006816 (calcium ion transport), GO:0035725 (sodium ion transmembrane transport), GO:0016021 (integral to membrane), GO:0016020 (membrane), GO:0005432 (calcium:sodium antiporter activity)	ENSG00000100678 (1.0)	102	140	98	146	383	136	131	98	79	99	156	120	128.259	140.774	1.09757	0.716437	1	1
22	kal1b	ENSDARG00000004932	30652	ZDB-GENE-000201-13	GO:0005576 (extracellular region), GO:0030414 (peptidase inhibitor activity), GO:0005515 (protein binding)		117	161	100	149	612	217	287	214	152	191	231	178	235.735	175.674	-1.34189	0.186018	0.981338	1
21	skp2	ENSDARG00000004937	563708	ZDB-GENE-030219-158	GO:0005515 (protein binding)	ENSG00000145604 (1.0)	323	445	251	375	1280	453	548	408	257	324	416	320	425.38	424.189	-1.00281	0.987558	1	1
16	mtdhb	ENSDARG00000004939	553275	ZDB-GENE-090929-2		ENSG00000147649 (1.0)	400	551	407	607	1312	464	770	573	311	391	518	399	551.454	540.927	-1.01946	0.563805	1	1
12	bccip	ENSDARG00000004948	541348	ZDB-GENE-050320-39		ENSG00000107949 (1.0)	448	617	371	554	1134	401	584	435	333	419	496	382	499.84	524.053	1.04844	0.829959	1	1
17	rsad2	ENSDARG00000004952	570456	ZDB-GENE-050913-129	GO:0045087 (innate immune response), GO:0051607 (defense response to virus), GO:0009615 (response to virus), GO:0016020 (membrane), GO:0005783 (endoplasmic reticulum), GO:0005789 (endoplasmic reticulum membrane), GO:0005811 (lipid particle), GO:0003824 (catalytic activity), GO:0046872 (metal ion binding), GO:0051536 (iron-sulfur cluster binding), GO:0051539 (4 iron, 4 sulfur cluster binding)	ENSG00000134321 (1.0)	0	0	1	1	5	2	3	2	0	0	2	2	1.52596	1.08743	-1.40327	0.999932	1	1
1	mxb	ENSDARG00000004953	360143	ZDB-GENE-030721-6	GO:0003924 (GTPase activity), GO:0005525 (GTP binding)	ENSG00000157601 (0.0)	4	6	2	3	37	13	2	1	5	6	6	5	5.01759	7.19691	1.43434	0.423595	1	1
3	grna	ENSDARG00000004954	791524	ZDB-GENE-030131-8434	GO:0001889 (liver development), GO:0048675 (axon extension)	ENSG00000030582 (1.0)	6	8	30	45	96	34	5	4	13	16	33	25	18.4095	29.0065	1.57563	0.405663	1	1
21	zmat2	ENSDARG00000004956	324476	ZDB-GENE-030131-3197	GO:0003676 (nucleic acid binding), GO:0008270 (zinc ion binding)	ENSG00000146007 (1.0)	395	544	326	487	1605	568	457	340	371	467	612	471	517.139	532.903	1.03048	0.556542	1	1
14	uvssa	ENSDARG00000004958	402864	ZDB-GENE-091204-111	GO:0006281 (DNA repair), GO:0016567 (protein ubiquitination), GO:0006974 (cellular response to DNA damage stimulus), GO:0009411 (response to UV), GO:0006283 (transcription-coupled nucleotide-excision repair), GO:0005694 (chromosome), GO:0044427 (chromosomal part), GO:0000993 (RNA polymerase II core binding)	ENSG00000163945 (1.0)	61	84	64	96	255	90	165	123	74	93	123	95	125.655	89.9325	-1.39721	0.0944509	0.862408	1
16	cyp4t8	ENSDARG00000004964	387527	ZDB-GENE-031219-3	GO:0055114 (oxidation-reduction process), GO:0020037 (heme binding), GO:0016705 (oxidoreductase activity, acting on paired donors, with incorporation or reduction of molecular oxygen), GO:0005506 (iron ion binding), GO:0016491 (oxidoreductase activity), GO:0046872 (metal ion binding), GO:0004497 (monooxygenase activity)		258	355	377	563	1099	389	359	267	276	347	447	344	387.857	435.677	1.12329	0.611293	1	1
14	olfcg9	ENSDARG00000004975	100003331	ZDB-GENE-081029-6	GO:0007186 (G-protein coupled receptor signaling pathway), GO:0016021 (integral to membrane), GO:0004930 (G-protein coupled receptor activity)		0	0	0	0	0	0	0	0	0	0	0	0	0	0	0	1	1	1
13	elovl5	ENSDARG00000004979	393425	ZDB-GENE-040407-2	GO:0030497 (fatty acid elongation), GO:0042759 (long-chain fatty acid biosynthetic process), GO:0019368 (fatty acid elongation, unsaturated fatty acid), GO:0042761 (very long-chain fatty acid biosynthetic process), GO:0016021 (integral to membrane), GO:0005887 (integral to plasma membrane), GO:0009922 (fatty acid elongase activity)	ENSG00000012660 (1.0)	162	223	148	221	595	211	143	106	130	164	200	154	171.549	218.208	1.27199	0.116053	0.894143	1
21	ppp3ca	ENSDARG00000004988	['550554', '794574']	['ZDB-GENE-050417-406', 'ZDB-GENE-091113-24']	GO:0016787 (hydrolase activity), GO:0005575 (cellular_component), GO:0004721 (phosphoprotein phosphatase activity)	ENSG00000138814 (0.0)	165	227	135	201	650	230	319	238	157	198	252	194	254.453	219.607	-1.15867	0.367735	1	1
12	grem2	ENSDARG00000005001	550399	ZDB-GENE-030911-9	GO:0051216 (cartilage development), GO:0060536 (cartilage morphogenesis), GO:0003230 (cardiac atrium development), GO:0003205 (cardiac chamber development), GO:0061312 (BMP signaling pathway involved in heart development), GO:0005576 (extracellular region), GO:0003674 (molecular_function)	ENSG00000180875 (1.0)	71	98	59	88	191	68	154	115	76	96	113	87	120.247	84.4851	-1.42329	0.0444267	0.67467	1
20	brf1b	ENSDARG00000005002	334316	ZDB-GENE-030131-6248	GO:0006355 (regulation of transcription, DNA-dependent), GO:0045893 (positive regulation of transcription, DNA-dependent), GO:0006352 (DNA-dependent transcription, initiation), GO:0005634 (nucleus), GO:0008270 (zinc ion binding), GO:0017025 (TBP-class protein binding)	ENSG00000185024 (1.0)	476	656	324	484	1558	551	718	535	381	480	637	490	608.543	563.551	-1.07984	0.461086	1	1
25	slc5a12	ENSDARG00000005004	393339	ZDB-GENE-040426-1343	GO:0055085 (transmembrane transport), GO:0006810 (transport), GO:0016020 (membrane), GO:0005215 (transporter activity)	ENSG00000148942 (1.0)	1	1	12	18	65	23	4	3	7	9	16	12	9.7547	14.0982	1.44528	0.429953	1	1
13	ZNF337 (1 of 39)	ENSDARG00000005010	101886989	ZDB-GENE-061207-81	GO:0003676 (nucleic acid binding), GO:0046872 (metal ion binding)	ENSG00000179922 (0.0)	233	321	196	293	863	305	412	307	256	322	421	324	385.515	306.306	-1.25859	0.111175	0.883392	1
8	TSPY2	ENSDARG00000005015	337214	ZDB-GENE-030131-9158	GO:0006334 (nucleosome assembly), GO:0005634 (nucleus)	ENSG00000233803 (1.0), ENSG00000184205 (1.0), ENSG00000180543 (1.0), ENSG00000229549 (1.0), ENSG00000258992 (1.0), ENSG00000178021 (1.0), ENSG00000238074 (1.0), ENSG00000228927 (1.0), ENSG00000236424 (1.0), ENSG00000187189 (1.0), ENSG00000168757 (1.0), ENSG00000189241 (1.0)	539	742	396	591	2123	751	849	632	437	550	707	544	698.284	694.957	-1.00479	0.92038	1	1
19	fkbp9	ENSDARG00000005023	445126	ZDB-GENE-040801-23	GO:0006457 (protein folding), GO:0000413 (protein peptidyl-prolyl isomerization), GO:0016020 (membrane), GO:0005509 (calcium ion binding), GO:0003755 (peptidyl-prolyl cis-trans isomerase activity), GO:0005528 (FK506 binding)	ENSG00000122642 (1.0)	1567	2158	1706	2546	5884	2083	2535	1888	1312	1652	2184	1682	2111.39	2262.4	1.07152	0.763919	1	1
19	tshz1	ENSDARG00000005026	369196	ZDB-GENE-030820-3	GO:0006355 (regulation of transcription, DNA-dependent), GO:0003677 (DNA binding), GO:0003700 (sequence-specific DNA binding transcription factor activity), GO:0043565 (sequence-specific DNA binding), GO:0046872 (metal ion binding), GO:0007275 (multicellular organismal development), GO:0006351 (transcription, DNA-templated), GO:0010468 (regulation of gene expression), GO:0005634 (nucleus)	ENSG00000179981 (1.0)	551	759	534	797	2518	891	614	457	457	575	818	630	672.37	815.726	1.21321	0.0483317	0.698456	1
7	trip4	ENSDARG00000005033	568585	ZDB-GENE-040724-92	GO:0006355 (regulation of transcription, DNA-dependent), GO:0005634 (nucleus), GO:0008270 (zinc ion binding)	ENSG00000103671 (0.0)	81	112	52	78	254	90	84	63	73	92	92	71	91.1145	93.0267	1.02099	0.801308	1	1
15	ispd	ENSDARG00000005034	798716	ZDB-GENE-061110-16	GO:0008299 (isoprenoid biosynthetic process), GO:0048854 (brain morphogenesis), GO:0048747 (muscle fiber development), GO:0035269 (protein O-linked mannosylation), GO:0060049 (regulation of protein glycosylation), GO:0005575 (cellular_component), GO:0003824 (catalytic activity), GO:0016779 (nucleotidyltransferase activity), GO:0016740 (transferase activity)	ENSG00000214960 (0.0)	115	158	44	66	379	134	126	94	71	89	124	95	112.707	119.405	1.05943	0.730187	1	1
4	gstp1	ENSDARG00000005039	79381	ZDB-GENE-020806-4	GO:0008152 (metabolic process), GO:0071466 (cellular response to xenobiotic stimulus), GO:0004364 (glutathione transferase activity), GO:0016740 (transferase activity), GO:0005515 (protein binding)	ENSG00000084207 (1.0)	847	1167	691	1031	2856	1011	1463	1089	799	1006	1329	1023	1261.19	1069.61	-1.17911	0.0868765	0.841434	1
9	rab20	ENSDARG00000005049	337199	ZDB-GENE-030131-9143	GO:0007165 (signal transduction), GO:0007264 (small GTPase mediated signal transduction), GO:0006184 (GTP catabolic process), GO:0015031 (protein transport), GO:0016020 (membrane), GO:0005622 (intracellular), GO:0003924 (GTPase activity), GO:0005525 (GTP binding), GO:0000166 (nucleotide binding)	ENSG00000139832 (1.0)	50	69	49	73	174	62	47	35	36	45	67	52	53.353	67.8629	1.27196	0.417948	1	1
6	wnt2ba	ENSDARG00000005050	359837	ZDB-GENE-030717-2	GO:0060070 (canonical Wnt signaling pathway), GO:0016055 (Wnt signaling pathway), GO:0007275 (multicellular organismal development), GO:0030182 (neuron differentiation), GO:0035118 (embryonic pectoral fin morphogenesis), GO:0045165 (cell fate commitment), GO:0070654 (sensory epithelium regeneration), GO:0005576 (extracellular region), GO:0005615 (extracellular space), GO:0005578 (proteinaceous ex…	ENSG00000134245 (1.0)	8	11	5	7	27	10	6	4	6	8	9	7	7.66523	9.34604	1.21928	0.736316	1	1
8	dimt1l	ENSDARG00000005057	445162	ZDB-GENE-040801-75	GO:0006364 (rRNA processing), GO:0000154 (rRNA modification), GO:0008168 (methyltransferase activity), GO:0016433 (rRNA (adenine) methyltransferase activity), GO:0000179 (rRNA (adenine-N6,N6-)-dimethyltransferase activity), GO:0008649 (rRNA methyltransferase activity), GO:0005575 (cellular_component)	ENSG00000086189 (1.0)	127	175	107	160	499	177	156	116	99	125	176	136	152.197	170.415	1.1197	0.485074	1	1
2	ncapd2	ENSDARG00000005058	552978	ZDB-GENE-050506-59	GO:0007049 (cell cycle), GO:0007067 (mitosis), GO:0007076 (mitotic chromosome condensation), GO:0051301 (cell division), GO:0030261 (chromosome condensation), GO:0000070 (mitotic sister chromatid segregation), GO:0005634 (nucleus), GO:0005488 (binding)	ENSG00000010292 (1.0)	1552	2138	1372	2048	5793	2050	2602	1938	1523	1917	2547	1961	2352.12	2078.61	-1.13159	0.210505	1	1
23	eif4e3	ENSDARG00000005078	447850	ZDB-GENE-040912-156	GO:0006412 (translation), GO:0006413 (translational initiation), GO:0006417 (regulation of translation), GO:0005737 (cytoplasm), GO:0005845 (mRNA cap binding complex), GO:0003723 (RNA binding), GO:0003743 (translation initiation factor activity)	ENSG00000163412 (1.0)	332	457	292	436	1276	452	575	428	277	349	438	337	450.543	448.247	-1.00512	0.905145	1	1
16	ggctb	ENSDARG00000005085	406278	ZDB-GENE-040426-1939	GO:0006750 (glutathione biosynthetic process), GO:0016740 (transferase activity), GO:0003839 (gamma-glutamylcyclotransferase activity)		50	69	68	101	139	49	187	139	77	97	124	95	134.113	73.1861	-1.83249	0.00257343	0.160419	1
7	cep89	ENSDARG00000005092	393852	ZDB-GENE-040426-1210		ENSG00000121289 (0.0)	58	80	38	57	281	99	31	23	37	47	56	43	45.6197	78.6876	1.72486	0.0132708	0.407419	1
25	glcea	ENSDARG00000005095	405776	ZDB-GENE-040630-9	GO:0006024 (glycosaminoglycan biosynthetic process), GO:0009950 (dorsal/ventral axis specification), GO:0030201 (heparan sulfate proteoglycan metabolic process), GO:0016021 (integral to membrane), GO:0016857 (racemase and epimerase activity, acting on carbohydrates and derivatives), GO:0047464 (heparosan-N-sulfate-glucuronate 5-epimerase activity)	ENSG00000138604 (1.0)	29	40	20	30	105	37	75	56	25	31	52	40	51.5005	35.6528	-1.4445	0.202103	0.998171	1
21	PRC1 (1 of 3)	ENSDARG00000005098	797431	ZDB-GENE-040718-435	GO:0000226 (microtubule cytoskeleton organization), GO:0000910 (cytokinesis), GO:0005575 (cellular_component), GO:0008017 (microtubule binding)	ENSG00000198901 (0.0)	325	448	366	546	1418	502	443	330	301	379	487	375	438.324	498.602	1.13752	0.276409	1	1
5	limk2	ENSDARG00000005104	436924	ZDB-GENE-040718-398	GO:0006468 (protein phosphorylation), GO:0016310 (phosphorylation), GO:0009103 (lipopolysaccharide biosynthetic process), GO:0016020 (membrane), GO:0005575 (cellular_component), GO:0005524 (ATP binding), GO:0016772 (transferase activity, transferring phosphorus-containing groups), GO:0008270 (zinc ion binding), GO:0004672 (protein kinase activity), GO:0004713 (protein tyrosine kinase activity), G…	ENSG00000182541 (0.0)	426	587	388	579	1497	530	420	313	388	488	581	447	505	565.239	1.11928	0.34896	1	1
10	oclna	ENSDARG00000005108	405757	ZDB-GENE-040426-2685	GO:0016192 (vesicle-mediated transport), GO:0016021 (integral to membrane), GO:0016020 (membrane), GO:0005923 (tight junction), GO:0005198 (structural molecule activity)	ENSG00000197822 (1.0)	493	679	355	530	1466	519	612	456	384	483	557	429	553.244	575.924	1.04099	1	1	1
16	cdh17	ENSDARG00000005112	378452	ZDB-GENE-030910-3	GO:0007156 (homophilic cell adhesion), GO:0007155 (cell adhesion), GO:0048793 (pronephros development), GO:0016021 (integral to membrane), GO:0016020 (membrane), GO:0005886 (plasma membrane), GO:0005509 (calcium ion binding)	ENSG00000079112 (1.0)	665	916	770	1149	3266	1156	925	689	738	929	1164	896	1016.85	1073.73	1.05594	0.428627	1	1
18	calub	ENSDARG00000005115	394057	ZDB-GENE-040426-1251	GO:0005509 (calcium ion binding)		439	605	431	643	1861	659	675	503	391	492	685	527	615.661	635.546	1.0323	0.75658	1	1
11	mfn1b	ENSDARG00000005121		ZDB-GENE-040426-1553	GO:0006184 (GTP catabolic process), GO:0008053 (mitochondrial fusion), GO:0016021 (integral to membrane), GO:0005741 (mitochondrial outer membrane), GO:0003924 (GTPase activity)	ENSG00000171109 (1.0)	102	140	88	131	350	124	307	229	125	157	182	140	212.731	131.905	-1.61276	0.0164087	0.450879	1
21	atp2a2b	ENSDARG00000005122	568265	ZDB-GENE-030131-867	GO:0006812 (cation transport), GO:0006816 (calcium ion transport), GO:0016021 (integral to membrane), GO:0016020 (membrane), GO:0005524 (ATP binding), GO:0046872 (metal ion binding), GO:0019829 (cation-transporting ATPase activity), GO:0000166 (nucleotide binding), GO:0016787 (hydrolase activity), GO:0005388 (calcium-transporting ATPase activity)	ENSG00000174437 (1.0)	1086	1496	1037	1548	3629	1285	1591	1185	930	1171	1416	1090	1393.51	1442.68	1.03528	1	1	1
4	large	ENSDARG00000005126	446213	ZDB-GENE-061204-1	GO:0016757 (transferase activity, transferring glycosyl groups)	ENSG00000133424 (1.0)	49	67	70	104	214	76	81	60	50	63	73	56	72.5796	82.5708	1.13766	0.656958	1	1
9	rnaseh2b	ENSDARG00000005128	393241	ZDB-GENE-040426-1090	GO:0005634 (nucleus), GO:0003674 (molecular_function)	ENSG00000136104 (1.0)	258	355	257	384	1075	381	349	260	202	254	354	273	318.184	373.144	1.17273	0.254437	1	1
12	psmd11b	ENSDARG00000005134	322265	ZDB-GENE-030131-984	GO:0006511 (ubiquitin-dependent protein catabolic process), GO:0043248 (proteasome assembly), GO:0048863 (stem cell differentiation), GO:0005634 (nucleus), GO:0005737 (cytoplasm), GO:0000502 (proteasome complex), GO:0005829 (cytosol), GO:0022624 (proteasome accessory complex), GO:0005515 (protein binding)	ENSG00000108671 (1.0)	612	843	619	924	2534	897	719	535	576	725	882	679	784.493	887.908	1.13182	0.182993	0.980132	1
24	hhatlb	ENSDARG00000005139	792224	ZDB-GENE-050506-130	GO:0007010 (cytoskeleton organization), GO:0008150 (biological_process), GO:0016021 (integral to membrane), GO:0016020 (membrane), GO:0003779 (actin binding), GO:0003674 (molecular_function)	ENSG00000010282 (1.0)	419	577	314	469	1691	599	1047	780	497	626	720	554	792.45	548.098	-1.44582	0.0223886	0.511573	1
11	camkvb	ENSDARG00000005141	393422	ZDB-GENE-040426-1140	GO:0006468 (protein phosphorylation), GO:0016020 (membrane), GO:0030659 (cytoplasmic vesicle membrane), GO:0031410 (cytoplasmic vesicle), GO:0005524 (ATP binding), GO:0016772 (transferase activity, transferring phosphorus-containing groups), GO:0004672 (protein kinase activity), GO:0004713 (protein tyrosine kinase activity), GO:0005516 (calmodulin binding)	ENSG00000164076 (1.0)	38	52	55	82	202	71	94	70	45	57	69	53	72.698	68.6422	-1.05909	0.835238	1	1
16	tbx20	ENSDARG00000005150	57936	ZDB-GENE-000427-7	GO:0006355 (regulation of transcription, DNA-dependent), GO:0007275 (multicellular organismal development), GO:0006351 (transcription, DNA-templated), GO:0045892 (negative regulation of transcription, DNA-dependent), GO:0007507 (heart development), GO:0001570 (vasculogenesis), GO:0035162 (embryonic hemopoiesis), GO:0035050 (embryonic heart tube development), GO:0001947 (heart looping), GO:0001568…	ENSG00000164532 (1.0)	116	160	142	212	604	214	293	218	116	146	208	160	212.042	195.166	-1.08647	0.620953	1	1
5	aspa	ENSDARG00000005154	557232	ZDB-GENE-080204-11	GO:0008152 (metabolic process), GO:0016788 (hydrolase activity, acting on ester bonds), GO:0005634 (nucleus), GO:0005737 (cytoplasm), GO:0046872 (metal ion binding), GO:0016787 (hydrolase activity), GO:0016811 (hydrolase activity, acting on carbon-nitrogen (but not peptide) bonds, in linear amides), GO:0019807 (aspartoacylase activity)	ENSG00000108381 (1.0)	6	8	18	27	101	36	30	22	26	33	15	12	26.9381	23.6263	-1.14017	0.819041	1	1
3	CYTH3 (1 of 3)	ENSDARG00000005159	100537448	ZDB-GENE-131120-43	GO:0032012 (regulation of ARF protein signal transduction), GO:0005086 (ARF guanyl-nucleotide exchange factor activity)	ENSG00000008256 (0.0)	51	70	37	55	155	55	26	19	34	43	53	41	41.653	60.1102	1.44312	0.176624	0.975755	1
13	gpib	ENSDARG00000005161	246095	ZDB-GENE-020513-3	GO:0006096 (glycolysis), GO:0006094 (gluconeogenesis), GO:0004347 (glucose-6-phosphate isomerase activity), GO:0016853 (isomerase activity)	ENSG00000105220 (1.0)	246	339	235	351	930	329	635	473	307	386	489	377	499.764	339.582	-1.4717	0.00235519	0.153421	1
19	tpm3	ENSDARG00000005162	373076	ZDB-GENE-030826-16	GO:0007155 (cell adhesion), GO:0005604 (basement membrane)		4917	6772	4472	6675	18491	6545	7536	5612	4075	5130	6944	5347	6506.37	6663.97	1.02422	0.925233	1	1
2	efr3a	ENSDARG00000005163	393800	ZDB-GENE-040426-1681	GO:0005575 (cellular_component), GO:0005488 (binding)	ENSG00000132294 (1.0)	24	33	42	63	140	50	15	11	30	38	58	45	37.8659	48.4319	1.27904	0.439778	1	1
21	dynll2b	ENSDARG00000005172	['373083', '572690']	['ZDB-GENE-030828-11', 'ZDB-GENE-050320-132']	GO:0007017 (microtubule-based process), GO:0005634 (nucleus), GO:0005737 (cytoplasm), GO:0005875 (microtubule associated complex), GO:0043186 (P granule)	ENSG00000264364 (1.0)	214	295	185	276	701	248	364	271	133	167	216	166	244.55	272.997	1.11632	0.827194	1	1
11	pax7a	ENSDARG00000005173	100537806	ZDB-GENE-990415-201	GO:0006355 (regulation of transcription, DNA-dependent), GO:0003677 (DNA binding)	ENSG00000009709 (1.0)	81	112	30	45	214	76	120	89	57	72	75	58	88.4996	77.3622	-1.14397	0.647176	1	1
18	zgc:101040	ENSDARG00000005176	445194	ZDB-GENE-040801-107	GO:0008152 (metabolic process), GO:0005575 (cellular_component), GO:0016746 (transferase activity, transferring acyl groups), GO:0016740 (transferase activity), GO:0016407 (acetyltransferase activity)	ENSG00000171428 (1.0), ENSG00000156006 (1.0)	66	91	67	100	378	134	106	79	100	126	137	105	125.507	108.233	-1.1596	0.923402	1	1
17	C17H14orf159	ENSDARG00000005179	560387	ZDB-GENE-070725-6		ENSG00000133943 (1.0)	70	96	47	70	164	58	126	94	75	94	84	65	102.274	74.8703	-1.36602	0.106913	0.882304	1
12	cpn1	ENSDARG00000005185	337172	ZDB-GENE-030131-9116	GO:0006508 (proteolysis), GO:0071391 (cellular response to estrogen stimulus), GO:0005615 (extracellular space), GO:0008270 (zinc ion binding), GO:0004180 (carboxypeptidase activity), GO:0016787 (hydrolase activity), GO:0004181 (metallocarboxypeptidase activity), GO:0008233 (peptidase activity)	ENSG00000120054 (1.0)	363	500	360	537	1308	463	533	397	350	441	647	498	540.222	500.085	-1.08026	0.423031	1	1
19	sp4	ENSDARG00000005186	387291	ZDB-GENE-031202-3	GO:0003676 (nucleic acid binding), GO:0046872 (metal ion binding)	ENSG00000105866 (1.0)	280	386	241	360	1261	446	436	325	339	427	551	424	475.515	397.23	-1.19708	0.382105	1	1
6	ahcy	ENSDARG00000005191	387530	ZDB-GENE-031219-6	GO:0055114 (oxidation-reduction process), GO:0006730 (one-carbon metabolic process), GO:0033353 (S-adenosylmethionine cycle), GO:0016616 (oxidoreductase activity, acting on the CH-OH group of donors, NAD or NADP as acceptor), GO:0048037 (cofactor binding), GO:0004013 (adenosylhomocysteinase activity), GO:0016787 (hydrolase activity)	ENSG00000101444 (1.0)	5374	7402	4329	6461	16667	5899	8880	6613	4552	5730	7601	5852	7358.35	6587.44	-1.11703	0.105962	0.882304	1
1	coro2a	ENSDARG00000005210	323538	ZDB-GENE-030131-2258	GO:0030036 (actin cytoskeleton organization), GO:0017053 (transcriptional repressor complex), GO:0015629 (actin cytoskeleton), GO:0051015 (actin filament binding), GO:0005515 (protein binding)	ENSG00000106789 (1.0)	193	266	233	348	928	328	361	269	178	224	340	262	305.211	314.018	1.02885	0.890194	1	1
15	zgc:158328	ENSDARG00000005216	567225	ZDB-GENE-070112-1202	GO:0008150 (biological_process), GO:0005509 (calcium ion binding), GO:0005515 (protein binding)	ENSG00000159307 (0.0)	59	81	76	113	208	74	54	40	56	70	86	66	71.5639	89.4391	1.24978	0.396967	1	1
2	wrnip1	ENSDARG00000005218	405856	ZDB-GENE-040426-2415	GO:0006281 (DNA repair), GO:0006260 (DNA replication), GO:0006310 (DNA recombination), GO:0003677 (DNA binding), GO:0005524 (ATP binding), GO:0000166 (nucleotide binding), GO:0017111 (nucleoside-triphosphatase activity), GO:0016887 (ATPase activity), GO:0009378 (four-way junction helicase activity)	ENSG00000124535 (1.0)	43	59	45	67	162	57	27	20	39	49	56	43	45.4346	61.2433	1.34794	0.227028	1	1
24	pdcd6	ENSDARG00000005220	393925	ZDB-GENE-040426-1307	GO:0005509 (calcium ion binding)	ENSG00000249915 (1.0)	226	311	231	345	784	278	455	339	161	203	279	215	305.821	311.184	1.01754	0.763403	1	1
6	desmb	ENSDARG00000005221	768287	ZDB-GENE-061027-102	GO:0006936 (muscle contraction), GO:0060538 (skeletal muscle organ development), GO:0005882 (intermediate filament), GO:0005198 (structural molecule activity)	ENSG00000175084 (1.0)	2	3	3	4	22	8	2	1	2	3	2	2	2.24336	5.00642	2.23166	0.382473	1	1
19	ssr2	ENSDARG00000005230	83414	ZDB-GENE-010413-1	GO:0016021 (integral to membrane), GO:0005783 (endoplasmic reticulum)	ENSG00000163479 (1.0)	1369	1886	1152	1719	4221	1494	2193	1633	1109	1396	1755	1351	1771.42	1699.67	-1.04222	0.380392	1	1
17	ccdc85ca	ENSDARG00000005232	751667	ZDB-GENE-060825-198	GO:0007275 (multicellular organismal development), GO:0005575 (cellular_component), GO:0003674 (molecular_function)	ENSG00000205476 (0.0)	185	255	163	243	740	262	195	145	161	203	293	226	231.966	253.339	1.09214	0.459863	1	1
12	srcap	ENSDARG00000005236	563456	ZDB-GENE-041008-127	GO:0008150 (biological_process), GO:0005575 (cellular_component), GO:0003677 (DNA binding), GO:0003676 (nucleic acid binding), GO:0005524 (ATP binding), GO:0004386 (helicase activity), GO:0003674 (molecular_function)	ENSG00000080603 (0.0)	1598	2201	1844	2752	7317	2590	2420	1802	1513	1905	2460	1894	2265.16	2514.36	1.11001	0.248791	1	1
12	asb3	ENSDARG00000005246	334210	ZDB-GENE-030131-6142	GO:0035556 (intracellular signal transduction), GO:0016567 (protein ubiquitination), GO:0003674 (molecular_function), GO:0005515 (protein binding)	ENSG00000115239 (0.0), ENSG00000270898 (0.0)	55	76	61	91	265	94	56	42	65	82	102	79	81.7351	86.8652	1.06276	0.563076	1	1
9	rpe	ENSDARG00000005251	334897	ZDB-GENE-030131-6837	GO:0008152 (metabolic process), GO:0005975 (carbohydrate metabolic process), GO:0006098 (pentose-phosphate shunt), GO:0003824 (catalytic activity), GO:0046872 (metal ion binding), GO:0016857 (racemase and epimerase activity, acting on carbohydrates and derivatives), GO:0004750 (ribulose-phosphate 3-epimerase activity), GO:0016853 (isomerase activity)	ENSG00000197713 (1.0), ENSG00000235376 (1.0)	458	631	433	646	1514	536	723	538	356	448	573	441	577.369	604.324	1.04668	0.962879	1	1
3	kdelr2a	ENSDARG00000005254	373129	ZDB-GENE-030826-32	GO:0016192 (vesicle-mediated transport), GO:0006810 (transport), GO:0015031 (protein transport), GO:0006621 (protein retention in ER lumen), GO:0016021 (integral to membrane), GO:0016020 (membrane), GO:0005783 (endoplasmic reticulum), GO:0005789 (endoplasmic reticulum membrane), GO:0046923 (ER retention sequence binding)	ENSG00000136240 (1.0)	1066	1468	1124	1678	4736	1676	2575	1918	1413	1779	2247	1730	2194.48	1607.39	-1.36525	0.00431176	0.219208	1
5	GBGT1 (1 of 10)	ENSDARG00000005257	100005704	ZDB-GENE-060531-70	GO:0005975 (carbohydrate metabolic process), GO:0016020 (membrane), GO:0016758 (transferase activity, transferring hexosyl groups)	ENSG00000148288 (1.0)	4	6	3	4	7	2	0	0	0	0	2	2	0.623438	4.15487	6.66445	0.30955	1	1
16	ZC3H12A (1 of 2)	ENSDARG00000005271	798235	ZDB-GENE-110411-6	GO:0046872 (metal ion binding)	ENSG00000163874 (1.0)	7	10	26	39	76	27	10	7	14	18	25	19	17.929	25.1158	1.40085	0.428103	1	1
14	ergic1	ENSDARG00000005273	567774	ZDB-GENE-050913-75		ENSG00000113719 (1.0)	239	329	178	266	785	278	228	170	209	263	272	209	259.785	290.903	1.11978	0.338346	1	1
25	rad52	ENSDARG00000005274	554171	ZDB-GENE-050731-10	GO:0006281 (DNA repair), GO:0006310 (DNA recombination), GO:0005575 (cellular_component)	ENSG00000002016 (1.0)	119	164	100	149	592	210	219	163	125	157	179	138	185.322	174.232	-1.06365	0.9632	1	1
12	fbxl15	ENSDARG00000005284	405878	ZDB-GENE-040426-2440	GO:0016567 (protein ubiquitination), GO:0031146 (SCF-dependent proteasomal ubiquitin-dependent protein catabolic process), GO:0009953 (dorsal/ventral pattern formation), GO:0030513 (positive regulation of BMP signaling pathway), GO:0030282 (bone mineralization), GO:0000086 (G2/M transition of mitotic cell cycle), GO:0005737 (cytoplasm), GO:0019005 (SCF ubiquitin ligase complex), GO:0004842 (ubiqu…	ENSG00000107872 (1.0)	17	23	23	34	43	15	58	43	19	24	27	21	35.5385	24.3209	-1.46123	0.136985	0.9347	1
1	CALHM1 (1 of 2)	ENSDARG00000005314	101887127	ZDB-GENE-090312-195		ENSG00000185933 (1.0)	0	0	1	1	6	2	0	0	0	0	0	0	0	1.20542	1.20542	0.529226	1	1
7	celf1	ENSDARG00000005315	58137	ZDB-GENE-000501-1	GO:0006397 (mRNA processing), GO:0008380 (RNA splicing), GO:0007368 (determination of left/right symmetry), GO:0061014 (positive regulation of mRNA catabolic process), GO:0005634 (nucleus), GO:0005737 (cytoplasm), GO:0045495 (pole plasm), GO:0003676 (nucleic acid binding), GO:0003723 (RNA binding), GO:0000166 (nucleotide binding), GO:0003729 (mRNA binding), GO:0003730 (mRNA 3'-UTR binding)	ENSG00000149187 (1.0)	1875	2583	1952	2913	9132	3232	2341	1743	1483	1867	2545	1960	2252.62	2909.41	1.29157	0.00408267	0.214282	1
9	stam2	ENSDARG00000005318	492497	ZDB-GENE-041114-64	GO:0006886 (intracellular protein transport), GO:0005515 (protein binding)	ENSG00000115145 (1.0)	401	552	339	506	1468	520	469	349	393	495	530	408	506.389	525.961	1.03865	0.560678	1	1
5	nipsnap1	ENSDARG00000005320	30231	ZDB-GENE-991008-17	GO:0008150 (biological_process), GO:0005575 (cellular_component), GO:0003674 (molecular_function)	ENSG00000184117 (1.0)	30	41	63	94	147	52	31	23	21	26	40	31	32.4863	62.4602	1.92266	0.120847	0.900716	1
2	ftr66	ENSDARG00000005327	561829	ZDB-GENE-070912-661	GO:0005622 (intracellular), GO:0008270 (zinc ion binding), GO:0046872 (metal ion binding), GO:0005515 (protein binding)	ENSG00000137699 (1.0)	4	6	0	0	13	5	0	0	2	3	3	2	1.95339	3.37026	1.72533	0.581977	1	1
24	lipi	ENSDARG00000005332	100003046	ZDB-GENE-091118-47	GO:0006629 (lipid metabolic process), GO:0005576 (extracellular region), GO:0003824 (catalytic activity), GO:0016787 (hydrolase activity)	ENSG00000188992 (1.0), ENSG00000163898 (1.0)	1	1	0	0	6	2	0	0	1	1	3	2	1.44427	1.16702	-1.23757	1	1	1
10	tln1	ENSDARG00000005333	494453	ZDB-GENE-031002-48	GO:0007155 (cell adhesion), GO:0007016 (cytoskeletal anchoring at plasma membrane), GO:0005925 (focal adhesion), GO:0005856 (cytoskeleton), GO:0015629 (actin cytoskeleton), GO:0001726 (ruffle), GO:0005198 (structural molecule activity), GO:0003779 (actin binding), GO:0005200 (structural constituent of cytoskeleton), GO:0005158 (insulin receptor binding)	ENSG00000137076 (0.0)	932	1284	994	1484	3436	1216	1537	1145	1130	1422	1837	1414	1610.32	1327.81	-1.21277	0.0574359	0.746884	1
21	slc22a4	ENSDARG00000005335	393822	ZDB-GENE-040426-1517	GO:0055085 (transmembrane transport), GO:0006810 (transport), GO:0015698 (inorganic anion transport), GO:0050787 (detoxification of mercury ion), GO:0001887 (selenium compound metabolic process), GO:0051597 (response to methylmercury), GO:0016021 (integral to membrane), GO:0016020 (membrane), GO:0005215 (transporter activity), GO:0022857 (transmembrane transporter activity)	ENSG00000197208 (1.0), ENSG00000197375 (1.0)	0	0	7	10	15	5	0	0	0	0	3	2	0.935157	5.25233	5.61652	0.238946	1	1
6	ccdc85al	ENSDARG00000005343	447831	ZDB-GENE-040912-92	GO:0008150 (biological_process), GO:0005575 (cellular_component), GO:0003674 (molecular_function)	ENSG00000055813 (1.0)	26	36	25	37	101	36	42	31	31	39	50	38	44.004	36.2911	-1.21253	0.600739	1	1
23	dip2ba	ENSDARG00000005350	405899	ZDB-GENE-040426-2305	GO:0008152 (metabolic process), GO:0005634 (nucleus), GO:0003824 (catalytic activity), GO:0008134 (transcription factor binding)	ENSG00000066084 (0.0)	457	629	429	640	1893	670	558	416	434	546	707	544	609.212	646.591	1.06136	0.451347	1	1
18	larp6	ENSDARG00000005355	334471	ZDB-GENE-030131-6403	GO:0006396 (RNA processing), GO:0001756 (somitogenesis), GO:0005634 (nucleus), GO:0030529 (ribonucleoprotein complex), GO:0003723 (RNA binding), GO:0000166 (nucleotide binding)	ENSG00000166173 (1.0)	86	118	85	127	305	108	129	96	130	164	223	172	174.507	117.757	-1.48192	0.0939569	0.861966	1
17	tyro3	ENSDARG00000005356	30709	ZDB-GENE-990714-13	GO:0006468 (protein phosphorylation), GO:0005524 (ATP binding), GO:0016772 (transferase activity, transferring phosphorus-containing groups), GO:0004672 (protein kinase activity), GO:0004713 (protein tyrosine kinase activity), GO:0005515 (protein binding)	ENSG00000092445 (0.0)	51	70	33	49	236	84	72	54	33	42	68	52	59.6584	67.677	1.13441	0.51854	1	1
6	sucla2	ENSDARG00000005359	406299	ZDB-GENE-040426-1963	GO:0008152 (metabolic process), GO:0005524 (ATP binding), GO:0003824 (catalytic activity), GO:0016874 (ligase activity)	ENSG00000136143 (0.0)	1233	1698	1073	1601	4407	1560	2034	1515	1113	1401	1751	1348	1724.38	1619.87	-1.06452	0.461402	1	1
2	grin3b	ENSDARG00000005364	566411	ZDB-GENE-070912-354	GO:0006810 (transport), GO:0006811 (ion transport), GO:0016021 (integral to membrane), GO:0016020 (membrane), GO:0005886 (plasma membrane), GO:0045211 (postsynaptic membrane), GO:0045202 (synapse), GO:0030054 (cell junction), GO:0005215 (transporter activity), GO:0005216 (ion channel activity), GO:0004872 (receptor activity), GO:0004970 (ionotropic glutamate receptor activity), GO:0005234 (extrac…	ENSG00000116032 (1.0)	17	23	30	45	132	47	81	60	35	44	47	36	56.8381	38.3042	-1.48386	0.271123	1	1
15	mcamb	ENSDARG00000005368	338313	ZDB-GENE-030219-213	GO:0001525 (angiogenesis), GO:0001568 (blood vessel development), GO:0016021 (integral to membrane), GO:0016020 (membrane), GO:0005515 (protein binding)	ENSG00000076706 (1.0)	300	413	304	454	1440	510	557	415	292	368	445	343	454.946	458.875	1.00863	0.771297	1	1
16	gprc6a	ENSDARG00000005371	494131	ZDB-GENE-041217-22	GO:0007186 (G-protein coupled receptor signaling pathway), GO:0007165 (signal transduction), GO:0006874 (cellular calcium ion homeostasis), GO:0007608 (sensory perception of smell), GO:0050896 (response to stimulus), GO:0016021 (integral to membrane), GO:0016020 (membrane), GO:0005886 (plasma membrane), GO:0004930 (G-protein coupled receptor activity), GO:0004871 (signal transducer activity), GO:…	ENSG00000173612 (1.0)	4	6	12	18	28	10	0	0	2	3	4	3	2.26511	11.1101	4.90489	0.0563037	0.740543	1
5	camk4	ENSDARG00000005372	550270	ZDB-GENE-050417-76	GO:0006468 (protein phosphorylation), GO:0016310 (phosphorylation), GO:0005634 (nucleus), GO:0005829 (cytosol), GO:0005524 (ATP binding), GO:0016772 (transferase activity, transferring phosphorus-containing groups), GO:0004672 (protein kinase activity), GO:0004713 (protein tyrosine kinase activity), GO:0000166 (nucleotide binding), GO:0004674 (protein serine/threonine kinase activity), GO:0016301…	ENSG00000152495 (1.0)	23	32	29	43	116	41	99	74	29	37	46	35	58.8868	38.6736	-1.52266	0.216552	1	1
7	tubgcp4	ENSDARG00000005374	557155	ZDB-GENE-081022-124	GO:0000226 (microtubule cytoskeleton organization), GO:0000922 (spindle pole), GO:0005815 (microtubule organizing center), GO:0003674 (molecular_function)	ENSG00000137822 (1.0)	187	258	206	307	724	256	338	252	166	209	256	197	265.998	273.762	1.02919	0.981079	1	1
9	CLDN10 (1 of 5)	ENSDARG00000005377	100004456	ZDB-GENE-050522-42	GO:0008150 (biological_process), GO:0016021 (integral to membrane), GO:0016020 (membrane), GO:0005886 (plasma membrane), GO:0005923 (tight junction), GO:0030054 (cell junction), GO:0005198 (structural molecule activity)	ENSG00000134873 (0.0)	16	22	17	25	95	34	23	17	22	28	44	34	31.8356	27.012	-1.17857	0.890171	1	1
12	prdm9	ENSDARG00000005382	393876	ZDB-GENE-040426-1319	GO:0006355 (regulation of transcription, DNA-dependent), GO:0006351 (transcription, DNA-templated), GO:0032259 (methylation), GO:0016568 (chromatin modification), GO:0007126 (meiosis), GO:0005634 (nucleus), GO:0005694 (chromosome), GO:0003677 (DNA binding), GO:0003676 (nucleic acid binding), GO:0008168 (methyltransferase activity), GO:0046872 (metal ion binding), GO:0018024 (histone-lysine N-meth…		124	171	122	182	508	180	409	305	134	169	205	158	255.168	177.562	-1.43706	0.184172	0.981338	1
8	slc5a5	ENSDARG00000005392	561445	ZDB-GENE-060503-585	GO:0055085 (transmembrane transport), GO:0006810 (transport), GO:0016020 (membrane), GO:0005215 (transporter activity), GO:0016021 (integral to membrane)	ENSG00000105641 (0.0)	0	0	1	1	4	1	32	24	0	0	3	2	10.5621	0.969447	-10.895	0.39071	1	1
20	dnmt3aa	ENSDARG00000005394	553187	ZDB-GENE-050314-5	GO:0032259 (methylation), GO:0006306 (DNA methylation), GO:0003677 (DNA binding), GO:0008168 (methyltransferase activity), GO:0016740 (transferase activity)	ENSG00000119772 (1.0)	151	208	166	248	557	197	248	185	132	166	194	149	202.286	217.63	1.07585	0.822021	1	1
10	trim3b	ENSDARG00000005397	555391	ZDB-GENE-070112-1132	GO:0005622 (intracellular), GO:0008270 (zinc ion binding), GO:0046872 (metal ion binding), GO:0005515 (protein binding)	ENSG00000110171 (0.0)	178	245	171	255	842	298	233	174	164	206	272	209	238.379	266.139	1.11645	0.298849	1	1
3	grapa	ENSDARG00000005414	553596	ZDB-GENE-050522-347	GO:0005575 (cellular_component), GO:0005515 (protein binding)	ENSG00000154016 (1.0), ENSG00000189152 (1.0)	12	17	10	15	50	18	0	0	10	13	24	18	12.5724	16.3837	1.30314	0.518868	1	1
20	map3k5	ENSDARG00000005416	555703	ZDB-GENE-030827-3	GO:0006468 (protein phosphorylation), GO:0005524 (ATP binding), GO:0016772 (transferase activity, transferring phosphorus-containing groups), GO:0004672 (protein kinase activity), GO:0004713 (protein tyrosine kinase activity), GO:0016310 (phosphorylation), GO:0005575 (cellular_component), GO:0000166 (nucleotide binding), GO:0004674 (protein serine/threonine kinase activity), GO:0016301 (kinase ac…	ENSG00000197442 (1.0)	200	275	196	293	805	285	299	223	183	230	362	279	295.963	284.312	-1.04098	0.750574	1	1
10	il1b	ENSDARG00000005419	405770	ZDB-GENE-040702-2	GO:0006955 (immune response), GO:0042742 (defense response to bacterium), GO:0009617 (response to bacterium), GO:0006954 (inflammatory response), GO:0002237 (response to molecule of bacterial origin), GO:0043330 (response to exogenous dsRNA), GO:0032496 (response to lipopolysaccharide), GO:1901222 (regulation of NIK/NF-kappaB signaling), GO:0046685 (response to arsenic-containing substance), GO:0…	ENSG00000125538 (1.0)	49	67	63	94	283	100	22	16	15	19	27	21	22.6717	87.2293	3.8475	1.3902e-06	0.000627983	1
13	pgam1a	ENSDARG00000005423	323107	ZDB-GENE-030131-1827	GO:0008152 (metabolic process), GO:0006096 (glycolysis), GO:0003824 (catalytic activity), GO:0016868 (intramolecular transferase activity, phosphotransferases), GO:0016853 (isomerase activity), GO:0004619 (phosphoglycerate mutase activity)	ENSG00000171314 (1.0), ENSG00000226784 (1.0)	154	212	198	296	607	215	383	285	153	193	273	210	278.217	240.827	-1.15526	0.25218	1	1
15	wdfy1	ENSDARG00000005425	474326	ZDB-GENE-041024-4	GO:0005515 (protein binding), GO:0046872 (metal ion binding)	ENSG00000085449 (1.0)	100	138	134	200	391	138	199	148	122	154	221	170	190.87	158.709	-1.20264	0.182105	0.980132	1
25	ckap5	ENSDARG00000005446					1826	2515	1537	2294	6969	2467	3162	2355	1858	2339	3015	2321	2837.04	2425.25	-1.16979	0.141775	0.937418	1
7	MTFMT	ENSDARG00000005448	556680	ZDB-GENE-060929-120	GO:0009058 (biosynthetic process), GO:0071951 (conversion of methionyl-tRNA to N-formyl-methionyl-tRNA), GO:0005575 (cellular_component), GO:0003824 (catalytic activity), GO:0004479 (methionyl-tRNA formyltransferase activity), GO:0016742 (hydroxymethyl-, formyl- and related transferase activity)	ENSG00000103707 (1.0)	58	80	67	100	265	94	158	118	54	68	103	79	107.132	91.2276	-1.17434	0.361596	1	1
4	gdi2	ENSDARG00000005451	323765	ZDB-GENE-030131-2485	GO:0015031 (protein transport), GO:0005093 (Rab GDP-dissociation inhibitor activity)	ENSG00000057608 (1.0)	2300	3168	2224	3319	8804	3116	3603	2683	2149	2705	3283	2528	3201.4	3201.16	-1.00008	0.970692	1	1
4	foxp2	ENSDARG00000005453	555242	ZDB-GENE-041203-2	GO:0006355 (regulation of transcription, DNA-dependent), GO:0003700 (sequence-specific DNA binding transcription factor activity), GO:0043565 (sequence-specific DNA binding), GO:0003677 (DNA binding)	ENSG00000128573 (1.0)	78	107	55	82	243	86	94	70	89	112	137	105	116.296	91.8441	-1.26623	0.316522	1	1
13	tacc3	ENSDARG00000005454	321283	ZDB-GENE-050522-327	GO:0008150 (biological_process), GO:0003674 (molecular_function)	ENSG00000013810 (1.0)	1122	1545	1016	1516	4306	1524	1682	1253	1163	1464	1785	1374	1654.54	1528.64	-1.08236	0.553851	1	1
7	katnb1	ENSDARG00000005456	406291	ZDB-GENE-040426-1954	GO:0007049 (cell cycle), GO:0007067 (mitosis), GO:0051301 (cell division), GO:0051013 (microtubule severing), GO:0005737 (cytoplasm), GO:0005856 (cytoskeleton), GO:0005874 (microtubule), GO:0008352 (katanin complex), GO:0005813 (centrosome), GO:0000922 (spindle pole), GO:0005819 (spindle), GO:0008017 (microtubule binding), GO:0005515 (protein binding)	ENSG00000140854 (1.0)	324	446	380	567	1407	498	628	468	304	383	442	340	481.48	503.81	1.04638	0.814037	1	1
2	csnk1g2a	ENSDARG00000005458	554152	ZDB-GENE-030131-6445	GO:0006468 (protein phosphorylation), GO:0016310 (phosphorylation), GO:0005575 (cellular_component), GO:0005524 (ATP binding), GO:0016772 (transferase activity, transferring phosphorus-containing groups), GO:0004672 (protein kinase activity), GO:0004713 (protein tyrosine kinase activity), GO:0000166 (nucleotide binding), GO:0004674 (protein serine/threonine kinase activity), GO:0016301 (kinase ac…	ENSG00000133275 (1.0)	436	601	436	651	1688	597	894	666	405	510	652	502	678.386	616.245	-1.10084	0.29766	1	1
21	KIF4A	ENSDARG00000005462	393796	ZDB-GENE-040426-1545	GO:0007018 (microtubule-based movement), GO:0016192 (vesicle-mediated transport), GO:0005871 (kinesin complex), GO:0016020 (membrane), GO:0005874 (microtubule), GO:0003777 (microtubule motor activity), GO:0005524 (ATP binding), GO:0000166 (nucleotide binding), GO:0008017 (microtubule binding)	ENSG00000226650 (1.0), ENSG00000090889 (1.0)	917	1263	905	1351	3735	1322	1469	1094	916	1153	1557	1199	1393.63	1311.92	-1.06228	0.606638	1	1
20	slc30a1a	ENSDARG00000005463	393853	ZDB-GENE-040426-1840	GO:0055085 (transmembrane transport), GO:0006812 (cation transport), GO:0010043 (response to zinc ion), GO:0006829 (zinc ion transport), GO:0071577 (zinc ion transmembrane transport), GO:0072511 (divalent inorganic cation transport), GO:0016021 (integral to membrane), GO:0008324 (cation transmembrane transporter activity), GO:0005385 (zinc ion transmembrane transporter activity)	ENSG00000170385 (1.0)	246	339	241	360	1087	385	248	185	204	257	387	298	299.104	361.091	1.20724	0.120471	0.900126	1
23	dnase1l3	ENSDARG00000005464	792196	ZDB-GENE-040426-2170	GO:0006308 (DNA catabolic process), GO:0016787 (hydrolase activity), GO:0004518 (nuclease activity), GO:0016888 (endodeoxyribonuclease activity, producing 5'-phosphomonoesters), GO:0004519 (endonuclease activity), GO:0004536 (deoxyribonuclease activity)	ENSG00000013563 (1.0)	59	81	48	72	246	87	70	52	70	88	124	95	95.3503	79.9923	-1.19199	0.633817	1	1
18	irf2bp1	ENSDARG00000005468	556852	ZDB-GENE-050420-389	GO:0006355 (regulation of transcription, DNA-dependent), GO:0006351 (transcription, DNA-templated), GO:0005634 (nucleus)	ENSG00000170604 (1.0)	327	450	336	501	1361	482	376	280	343	432	576	443	467.294	477.87	1.02263	0.72937	1	1
9	kif5aa	ENSDARG00000005470	566086	ZDB-GENE-070912-141	GO:0006355 (regulation of transcription, DNA-dependent), GO:0007018 (microtubule-based movement), GO:0007165 (signal transduction), GO:0005871 (kinesin complex), GO:0005874 (microtubule), GO:0003700 (sequence-specific DNA binding transcription factor activity), GO:0003777 (microtubule motor activity), GO:0005524 (ATP binding), GO:0004871 (signal transducer activity), GO:0000166 (nucleotide bindin…	ENSG00000155980 (1.0)	390	537	264	394	1263	447	804	599	372	468	674	519	641.367	459.411	-1.39606	0.00394345	0.208965	1
4	nav3	ENSDARG00000005476	567779	ZDB-GENE-021205-1	GO:0031016 (pancreas development), GO:0072576 (liver morphogenesis), GO:0005634 (nucleus), GO:0016020 (membrane), GO:0005794 (Golgi apparatus), GO:0030027 (lamellipodium), GO:0030175 (filopodium), GO:0005640 (nuclear outer membrane), GO:0005524 (ATP binding), GO:0003779 (actin binding), GO:0000166 (nucleotide binding), GO:0017111 (nucleoside-triphosphatase activity), GO:0005515 (protein binding)	ENSG00000067798 (1.0)	344	474	404	603	1684	596	536	399	303	381	552	425	487.583	557.615	1.14363	0.249757	1	1
1	tenm3	ENSDARG00000005479	['30155', '767719']	ZDB-GENE-990714-19	GO:0007165 (signal transduction), GO:0016021 (integral to membrane), GO:0020037 (heme binding), GO:0009055 (electron carrier activity), GO:0005515 (protein binding)	ENSG00000218336 (1.0)	1255	1729	1134	1693	4547	1609	2056	1531	1097	1381	1836	1414	1749.35	1676.84	-1.04324	0.541325	1	1
20	nfkbiaa	ENSDARG00000005481	406463	ZDB-GENE-040426-2227	GO:0009615 (response to virus), GO:0005515 (protein binding)	ENSG00000100906 (1.0)	123	169	77	115	335	119	47	35	47	59	87	67	65.1877	134.304	2.06027	0.00251044	0.157934	1
14	rapgef2	ENSDARG00000005482	557693	ZDB-GENE-030131-6959	GO:0007165 (signal transduction), GO:0007264 (small GTPase mediated signal transduction), GO:0051056 (regulation of small GTPase mediated signal transduction), GO:0005622 (intracellular), GO:0005085 (guanyl-nucleotide exchange factor activity), GO:0005515 (protein binding)	ENSG00000109756 (1.0)	537	740	399	596	1732	613	1262	940	439	553	776	597	845.059	649.399	-1.30129	0.166425	0.965972	1
25	ucmab	ENSDARG00000005485	405870	ZDB-GENE-040426-2368	GO:0048706 (embryonic skeletal system development), GO:0005576 (extracellular region), GO:0005578 (proteinaceous extracellular matrix), GO:0003674 (molecular_function)	ENSG00000165623 (1.0)	95	131	55	82	255	90	144	107	55	69	100	77	102.495	101.065	-1.01415	0.707857	1	1
8	dgcr6	ENSDARG00000005500	403055	ZDB-GENE-040912-125	GO:0008150 (biological_process), GO:0005575 (cellular_component), GO:0003674 (molecular_function)	ENSG00000128185 (0.0), ENSG00000183628 (0.0)	67	92	94	140	253	90	80	60	70	88	102	79	91.5009	107.376	1.1735	0.536166	1	1
19	gdf6b	ENSDARG00000005510	30180	ZDB-GENE-980526-442	GO:0040007 (growth), GO:0005576 (extracellular region), GO:0008083 (growth factor activity)	ENSG00000156466 (1.0)	14	19	23	34	69	24	30	22	17	21	27	21	26.0967	26.0112	-1.00329	0.97812	1	1
23	naca	ENSDARG00000005513	195823	ZDB-GENE-020423-4	GO:0030239 (myofibril assembly), GO:0006810 (transport), GO:0015031 (protein transport), GO:0005634 (nucleus), GO:0005737 (cytoplasm), GO:0005515 (protein binding)		7970	10977	7013	10467	28975	10256	11858	8830	7345	9246	11236	8651	10809.3	10566.8	-1.02296	0.804235	1	1
8	slc5a9	ENSDARG00000005518	564815	ZDB-GENE-080513-3	GO:0055085 (transmembrane transport), GO:0006810 (transport), GO:0006814 (sodium ion transport), GO:0006811 (ion transport), GO:0016021 (integral to membrane), GO:0016020 (membrane), GO:0005215 (transporter activity)	ENSG00000117834 (1.0)	44	61	41	61	151	53	72	54	28	35	44	34	49.6315	58.4145	1.17696	0.721989	1	1
19	galr1	ENSDARG00000005522	567820	ZDB-GENE-060503-290	GO:0007186 (G-protein coupled receptor signaling pathway), GO:0016021 (integral to membrane), GO:0004930 (G-protein coupled receptor activity), GO:0007165 (signal transduction), GO:0007194 (negative regulation of adenylate cyclase activity), GO:0007204 (positive regulation of cytosolic calcium ion concentration), GO:0016020 (membrane), GO:0004871 (signal transducer activity), GO:0004966 (galanin …	ENSG00000166573 (1.0)	1	1	2	3	5	2	0	0	4	5	7	5	4.2185	2.04405	-2.06379	0.683305	1	1
1	acy3.2	ENSDARG00000005525	436619	ZDB-GENE-040718-37	GO:0008152 (metabolic process), GO:0016020 (membrane), GO:0005737 (cytoplasm), GO:0005886 (plasma membrane), GO:0016324 (apical plasma membrane), GO:0046872 (metal ion binding), GO:0016788 (hydrolase activity, acting on ester bonds), GO:0016787 (hydrolase activity), GO:0016811 (hydrolase activity, acting on carbon-nitrogen (but not peptide) bonds, in linear amides)	ENSG00000132744 (1.0)	244	336	262	391	873	309	572	426	253	318	395	304	424.017	345.371	-1.22771	0.0845752	0.835593	1
6	IGFN1 (1 of 3)	ENSDARG00000005526	541504	ZDB-GENE-050327-30	GO:0005515 (protein binding), GO:0008150 (biological_process), GO:0005575 (cellular_component), GO:0003674 (molecular_function)	ENSG00000163395 (1.0)	1202	1656	1023	1527	4704	1665	2234	1664	1407	1771	2215	1705	2078.87	1615.81	-1.28658	0.0271437	0.550365	1
20	ubr7	ENSDARG00000005536	322815	ZDB-GENE-030131-1535	GO:0005575 (cellular_component), GO:0008270 (zinc ion binding), GO:0004842 (ubiquitin-protein ligase activity), GO:0016874 (ligase activity)	ENSG00000259066 (1.0), ENSG00000012963 (1.0)	415	572	399	596	1457	516	643	479	371	467	608	468	571.849	560.942	-1.01945	0.700871	1	1
10	xpo7	ENSDARG00000005540	407710	ZDB-GENE-060628-2	GO:0006886 (intracellular protein transport), GO:0008536 (Ran GTPase binding), GO:0005488 (binding), GO:0005634 (nucleus)	ENSG00000130227 (0.0)	743	1023	704	1051	2798	990	1210	901	722	909	1092	841	1072	1021.49	-1.04945	0.639885	1	1
4	wif1	ENSDARG00000005541	30476	ZDB-GENE-990712-17	GO:0005515 (protein binding)	ENSG00000156076 (1.0)	155	213	190	284	676	239	323	241	197	248	288	222	287.243	245.447	-1.17029	0.305328	1	1
1	btbd3a	ENSDARG00000005544	563691	ZDB-GENE-090312-7	GO:0005515 (protein binding)	ENSG00000222009 (0.0)	55	76	61	91	207	73	161	120	46	58	68	52	93.0518	80.0221	-1.16283	0.50926	1	1
4	rint1	ENSDARG00000005547	562894	ZDB-GENE-041210-174		ENSG00000135249 (1.0)	92	127	52	78	346	122	107	80	99	125	147	113	128.415	108.932	-1.17886	0.719685	1	1
7	ZNF710 (1 of 2)	ENSDARG00000005549	100149283		GO:0046872 (metal ion binding)	ENSG00000140548 (1.0)	227	313	198	296	833	295	304	226	231	291	326	251	310.682	301.007	-1.03215	0.95894	1	1
21	hnrnph1l	ENSDARG00000005551	321556	ZDB-GENE-030131-275	GO:0003676 (nucleic acid binding), GO:0000166 (nucleotide binding)	ENSG00000169045 (1.0), ENSG00000126945 (1.0), ENSG00000169813 (1.0)	1557	2145	1604	2394	5603	1983	2817	2098	1266	1594	2176	1675	2170.31	2173.91	1.00166	0.65271	1	1
6	pou4f1	ENSDARG00000005559	58057	ZDB-GENE-000523-2	GO:0006355 (regulation of transcription, DNA-dependent), GO:0005634 (nucleus), GO:0003677 (DNA binding), GO:0003700 (sequence-specific DNA binding transcription factor activity), GO:0043565 (sequence-specific DNA binding)	ENSG00000152192 (1.0)	25	34	33	49	210	74	43	32	53	67	82	63	65.4804	52.6724	-1.24316	1	1	1
10	ywhah	ENSDARG00000005560	406443	ZDB-GENE-040426-2191	GO:0055114 (oxidation-reduction process), GO:0005575 (cellular_component), GO:0016491 (oxidoreductase activity), GO:0019904 (protein domain specific binding), GO:0004497 (monooxygenase activity)	ENSG00000128245 (1.0)	1067	1470	806	1203	4138	1465	1936	1442	1133	1426	1888	1454	1747.79	1379.09	-1.26735	0.0432628	0.666842	1
5	gfm2	ENSDARG00000005561	558184	ZDB-GENE-060201-3	GO:0006412 (translation), GO:0006184 (GTP catabolic process), GO:0032543 (mitochondrial translation), GO:0032790 (ribosome disassembly), GO:0005739 (mitochondrion), GO:0003924 (GTPase activity), GO:0005525 (GTP binding), GO:0000166 (nucleotide binding)	ENSG00000164347 (1.0)	190	262	97	145	548	194	166	124	119	150	180	139	166.634	200.145	1.20111	0.360372	1	1
6	entpd8	ENSDARG00000005565	436652	ZDB-GENE-040724-142	GO:0016787 (hydrolase activity)	ENSG00000188833 (1.0)	2	3	7	10	31	11	28	21	9	11	8	6	15.4994	8.05831	-1.9234	0.369502	1	1
12	map2k6	ENSDARG00000005567	65239	ZDB-GENE-010202-3	GO:0006355 (regulation of transcription, DNA-dependent), GO:0006468 (protein phosphorylation), GO:0006351 (transcription, DNA-templated), GO:0006950 (response to stress), GO:0016310 (phosphorylation), GO:0005634 (nucleus), GO:0005737 (cytoplasm), GO:0005856 (cytoskeleton), GO:0005524 (ATP binding), GO:0016772 (transferase activity, transferring phosphorus-containing groups), GO:0004672 (protein k…	ENSG00000108984 (1.0)	425	585	478	713	1748	619	448	334	403	507	710	547	561.272	639.169	1.13879	0.385278	1	1
17	vsx2	ENSDARG00000005574	796163	ZDB-GENE-001222-1	GO:0006355 (regulation of transcription, DNA-dependent), GO:0003677 (DNA binding), GO:0003700 (sequence-specific DNA binding transcription factor activity), GO:0043565 (sequence-specific DNA binding)	ENSG00000119614 (0.0)	414	570	378	564	1829	647	438	326	300	378	461	355	428.206	593.925	1.38701	0.00360255	0.198068	1
9	mphosph8	ENSDARG00000005576	504061	ZDB-GENE-050309-191	GO:0005634 (nucleus), GO:0005515 (protein binding)	ENSG00000196199 (0.0)	752	1036	711	1061	2773	982	926	690	713	898	1170	901	1006.29	1026.15	1.01974	0.826582	1	1
1	ugp2a	ENSDARG00000005578	555748	ZDB-GENE-090311-46	GO:0008152 (metabolic process), GO:0016779 (nucleotidyltransferase activity)	ENSG00000169764 (1.0)	57	79	57	85	199	70	132	98	85	107	153	118	130.679	78.0064	-1.67524	0.0110137	0.37467	1
5	zbtb20	ENSDARG00000005586	568779	ZDB-GENE-070112-1992	GO:0005634 (nucleus), GO:0003676 (nucleic acid binding), GO:0046872 (metal ion binding), GO:0005515 (protein binding)	ENSG00000181722 (1.0)	10	14	13	19	51	18	55	41	11	14	22	17	29.0044	17.076	-1.69855	0.262724	1	1
2	mtf2	ENSDARG00000005590	692292	ZDB-GENE-060512-94	GO:0005575 (cellular_component), GO:0008270 (zinc ion binding), GO:0046872 (metal ion binding), GO:0005515 (protein binding)	ENSG00000143033 (1.0)	248	342	235	351	838	297	376	280	212	267	338	260	326.41	329.646	1.00991	0.858187	1	1
2	rxrga	ENSDARG00000005593					95	131	85	127	381	135	136	101	69	87	116	89	112.203	130.856	1.16624	0.451052	1	1
20	adgb	ENSDARG00000005595	555435	ZDB-GENE-041001-205	GO:0006508 (proteolysis), GO:0015671 (oxygen transport), GO:0005622 (intracellular), GO:0020037 (heme binding), GO:0005506 (iron ion binding), GO:0004198 (calcium-dependent cysteine-type endopeptidase activity), GO:0019825 (oxygen binding), GO:0005515 (protein binding)	ENSG00000118492 (0.0)	22	30	22	33	137	48	53	39	20	25	36	28	37.3488	37.2096	-1.00374	0.885099	1	1
5	bmpr1ba	ENSDARG00000005600	30742	ZDB-GENE-991208-8	GO:0006468 (protein phosphorylation), GO:0016310 (phosphorylation), GO:0007178 (transmembrane receptor protein serine/threonine kinase signaling pathway), GO:0048263 (determination of dorsal identity), GO:0009953 (dorsal/ventral pattern formation), GO:0030509 (BMP signaling pathway), GO:0016020 (membrane), GO:0005524 (ATP binding), GO:0016772 (transferase activity, transferring phosphorus-contain…	ENSG00000138696 (0.0)	140	193	129	193	453	160	176	131	136	171	182	140	178.921	181.901	1.01666	1	1	1
2	paxip1	ENSDARG00000005606	449658	ZDB-GENE-041010-214		ENSG00000157212 (1.0)	550	758	456	681	2141	758	666	496	450	566	799	615	678.527	731.981	1.07878	0.437958	1	1
7	aph1b	ENSDARG00000005612	386808	ZDB-GENE-031118-31	GO:0007219 (Notch signaling pathway), GO:0016485 (protein processing), GO:0043085 (positive regulation of catalytic activity), GO:0016021 (integral to membrane), GO:0016020 (membrane)	ENSG00000138613 (1.0)	396	545	459	685	1623	574	800	596	428	539	735	566	687.689	601.654	-1.143	0.189342	0.986901	1
21	bfb	ENSDARG00000005616	30489	ZDB-GENE-990415-34		ENSG00000244255 (0.0)	9	12	2	3	38	13	28	21	4	5	8	6	12.9538	9.61046	-1.34788	0.72891	1	1
20	nek2	ENSDARG00000005619	394025	ZDB-GENE-040426-752	GO:0006468 (protein phosphorylation), GO:0016310 (phosphorylation), GO:0005524 (ATP binding), GO:0016772 (transferase activity, transferring phosphorus-containing groups), GO:0004672 (protein kinase activity), GO:0004713 (protein tyrosine kinase activity), GO:0004674 (protein serine/threonine kinase activity), GO:0016301 (kinase activity), GO:0016740 (transferase activity)	ENSG00000117650 (1.0)	87	120	112	167	426	151	192	143	108	136	141	109	156.699	145.925	-1.07383	0.787575	1	1
14	ehd1a	ENSDARG00000005620	['405810', '101884557']	ZDB-GENE-040426-2518	GO:0005575 (cellular_component), GO:0005509 (calcium ion binding), GO:0003924 (GTPase activity), GO:0005525 (GTP binding), GO:0005515 (protein binding)	ENSG00000110047 (1.0)	509	701	533	796	2593	918	984	733	551	694	845	651	839.955	804.795	-1.04369	0.994822	1	1
19	tmem57a	ENSDARG00000005625	393289	ZDB-GENE-040426-1097	GO:0008150 (biological_process), GO:0005634 (nucleus), GO:0016021 (integral to membrane), GO:0016020 (membrane), GO:0031965 (nuclear membrane), GO:0030424 (axon), GO:0042995 (cell projection), GO:0003674 (molecular_function)	ENSG00000204178 (1.0)	93	128	82	122	351	124	79	59	79	99	130	100	104.51	124.906	1.19515	0.300633	1	1
1		ENSDARG00000005626	555552		GO:0007165 (signal transduction), GO:0007264 (small GTPase mediated signal transduction), GO:0006184 (GTP catabolic process), GO:0015031 (protein transport), GO:0016020 (membrane), GO:0005622 (intracellular), GO:0003924 (GTPase activity), GO:0005525 (GTP binding)	ENSG00000116574 (1.0)	80	110	50	75	330	117	93	69	81	102	146	112	114.728	100.539	-1.14112	0.80613	1	1
17	CABZ01068209.1	ENSDARG00000005627	100535674		GO:0003924 (GTPase activity), GO:0005525 (GTP binding)	ENSG00000154451 (0.0)	33	45	28	42	94	33	2	1	25	31	29	22	22.3695	40.1715	1.79582	0.097251	0.870251	1
19	evx1	ENSDARG00000005628	30499	ZDB-GENE-980526-364	GO:0006355 (regulation of transcription, DNA-dependent), GO:0033334 (fin morphogenesis), GO:0005634 (nucleus), GO:0003677 (DNA binding), GO:0003700 (sequence-specific DNA binding transcription factor activity), GO:0043565 (sequence-specific DNA binding)	ENSG00000106038 (1.0)	1564	2154	1158	1728	6520	2308	2296	1710	1277	1607	2066	1591	1984.89	2063.43	1.03957	0.485445	1	1
20	smyd2b	ENSDARG00000005629	568616	ZDB-GENE-041001-201	GO:0005515 (protein binding)		502	691	457	682	1637	579	553	412	441	555	689	530	605.661	650.977	1.07482	0.621583	1	1
9	adat3	ENSDARG00000005640	['368634', '791769']	ZDB-GENE-030616-531	GO:0008270 (zinc ion binding), GO:0003824 (catalytic activity), GO:0016787 (hydrolase activity)	ENSG00000213638 (1.0)	51	70	28	42	121	43	65	48	20	25	41	32	42.5175	51.6212	1.21411	0.801955	1	1
5	fbxw5	ENSDARG00000005642	406611	ZDB-GENE-040426-2571	GO:0016567 (protein ubiquitination), GO:0031146 (SCF-dependent proteasomal ubiquitin-dependent protein catabolic process), GO:0051298 (centrosome duplication), GO:0005737 (cytoplasm), GO:0019005 (SCF ubiquitin ligase complex), GO:0080008 (Cul4-RING ubiquitin ligase complex), GO:0003674 (molecular_function), GO:0005515 (protein binding)	ENSG00000159069 (1.0)	290	399	389	581	1620	573	464	346	315	397	473	364	447.406	517.809	1.15736	0.175005	0.974212	1
3	gcat	ENSDARG00000005643	402822	ZDB-GENE-060518-3	GO:0008152 (metabolic process), GO:0009058 (biosynthetic process), GO:0003824 (catalytic activity), GO:0030170 (pyridoxal phosphate binding), GO:0016740 (transferase activity), GO:0008890 (glycine C-acetyltransferase activity)	ENSG00000100116 (1.0)	230	317	255	381	857	303	381	284	265	334	439	338	386.382	333.574	-1.15831	0.232394	1	1
10	robo3	ENSDARG00000005645	30770	ZDB-GENE-000209-4	GO:0007411 (axon guidance), GO:0048264 (determination of ventral identity), GO:0071679 (commissural neuron axon guidance), GO:0048675 (axon extension), GO:0016199 (axon midline choice point recognition), GO:0016021 (integral to membrane), GO:0016020 (membrane), GO:0005887 (integral to plasma membrane), GO:0005515 (protein binding)	ENSG00000154134 (0.0)	636	876	572	854	2131	754	1409	1049	654	823	1088	838	1096	827.996	-1.32368	0.0036812	0.200745	1
8	olfml2a	ENSDARG00000005648	100002223	ZDB-GENE-081105-107	GO:0005515 (protein binding)	ENSG00000185585 (1.0)	42	58	65	97	267	95	125	93	66	83	103	79	103.314	83.1227	-1.24291	0.433583	1	1
7	hrasb	ENSDARG00000005651	553656	ZDB-GENE-050522-466	GO:0007165 (signal transduction), GO:0007264 (small GTPase mediated signal transduction), GO:0006184 (GTP catabolic process), GO:0015031 (protein transport), GO:0016020 (membrane), GO:0005622 (intracellular), GO:0003924 (GTPase activity), GO:0005525 (GTP binding), GO:0000166 (nucleotide binding)	ENSG00000174775 (1.0)	175	241	199	297	890	315	321	239	188	237	297	229	284.865	284.355	-1.00179	0.82162	1	1
20	man1a1	ENSDARG00000005652	566078	ZDB-GENE-041014-321	GO:0016020 (membrane), GO:0005509 (calcium ion binding), GO:0004571 (mannosyl-oligosaccharide 1,2-alpha-mannosidase activity)	ENSG00000111885 (1.0)	437	602	544	812	2438	863	696	518	364	458	648	499	596.699	758.924	1.27187	0.0498312	0.705239	1
17	TTBK2 (1 of 2)	ENSDARG00000005670	100331590	ZDB-GENE-120928-3	GO:0006468 (protein phosphorylation), GO:0005524 (ATP binding), GO:0016772 (transferase activity, transferring phosphorus-containing groups), GO:0004672 (protein kinase activity), GO:0004713 (protein tyrosine kinase activity)	ENSG00000128881 (1.0)	24	33	26	39	90	32	11	8	25	31	44	34	29.7528	34.5726	1.16199	0.606279	1	1
2	f3b	ENSDARG00000005673	550423	ZDB-GENE-050417-234	GO:0007596 (blood coagulation), GO:0001944 (vasculature development), GO:0016021 (integral to membrane), GO:0005515 (protein binding)	ENSG00000117525 (1.0)	39	54	29	43	239	85	0	0	23	29	41	32	24.4902	60.5315	2.47166	0.0184946	0.473515	1
6	sec61al2	ENSDARG00000005675	266796	ZDB-GENE-021016-2	GO:0015031 (protein transport), GO:0016020 (membrane)	ENSG00000058262 (1.0)	455	627	513	766	1938	686	1138	847	409	515	597	460	736.683	692.773	-1.06338	0.677643	1	1
3	TRIP10 (1 of 2)	ENSDARG00000005679	492762	ZDB-GENE-041114-105	GO:0038032 (termination of G-protein coupled receptor signaling pathway), GO:0005515 (protein binding)	ENSG00000125733 (1.0)	158	218	119	178	650	230	192	143	160	201	249	192	216.838	208.433	-1.04032	0.88384	1	1
1		ENSDARG00000005690	561939	ZDB-GENE-121214-154	GO:0005509 (calcium ion binding), GO:0055085 (transmembrane transport), GO:0006810 (transport), GO:0016021 (integral to membrane), GO:0016020 (membrane)	ENSG00000181240 (1.0), ENSG00000125648 (1.0)	162	223	229	342	827	293	318	237	168	211	317	244	280.014	285.879	1.02094	0.946225	1	1
11	ddx19	ENSDARG00000005699	192339	ZDB-GENE-020419-30	GO:0003676 (nucleic acid binding), GO:0005524 (ATP binding), GO:0000166 (nucleotide binding), GO:0004386 (helicase activity), GO:0008026 (ATP-dependent helicase activity), GO:0016787 (hydrolase activity)	ENSG00000260537 (1.0), ENSG00000168872 (1.0), ENSG00000157349 (1.0)	680	937	844	1260	3356	1188	1355	1009	786	989	1305	1005	1214.6	1128.05	-1.07672	0.589487	1	1
8	eps8l3	ENSDARG00000005704	393332	ZDB-GENE-040426-1335	GO:0005515 (protein binding), GO:0008150 (biological_process), GO:0005575 (cellular_component), GO:0003674 (molecular_function)	ENSG00000198758 (1.0)	18	25	20	30	66	23	101	75	21	26	22	17	47.9343	26.0012	-1.84354	0.317017	1	1
16	ethe1	ENSDARG00000005713	405865	ZDB-GENE-040426-2503	GO:0016787 (hydrolase activity)	ENSG00000105755 (0.0)	33	45	47	70	93	33	85	63	33	42	65	50	62.6342	49.5062	-1.26518	0.1453	0.939776	1
20	olfml2ba	ENSDARG00000005716	557997	ZDB-GENE-041014-329	GO:0005515 (protein binding)	ENSG00000162745 (1.0)	32	44	30	45	133	47	69	51	34	43	44	34	51.7837	45.3088	-1.14291	0.700394	1	1
11	rpf1	ENSDARG00000005738	415250	ZDB-GENE-040625-177		ENSG00000117133 (1.0)	265	365	279	416	824	292	455	339	200	252	296	228	330.975	357.689	1.08071	0.981172	1	1
1	gpm6ba	ENSDARG00000005739	368225	ZDB-GENE-030710-9	GO:0008150 (biological_process), GO:0016021 (integral to membrane), GO:0003674 (molecular_function)		130	179	103	154	440	156	168	125	111	140	158	122	156.305	162.841	1.04182	0.811167	1	1
22	cand2	ENSDARG00000005749	555955	ZDB-GENE-060503-645	GO:0005488 (binding)	ENSG00000144712 (1.0)	162	223	177	264	702	248	294	219	145	183	231	178	234.277	245.261	1.04688	0.81695	1	1
2	ptprfb	ENSDARG00000005754	799867	ZDB-GENE-060503-530	GO:0016311 (dephosphorylation), GO:0006470 (protein dephosphorylation), GO:0007155 (cell adhesion), GO:0097374 (sensory neuron axon guidance), GO:0016021 (integral to membrane), GO:0016020 (membrane), GO:0004725 (protein tyrosine phosphatase activity), GO:0016791 (phosphatase activity), GO:0016787 (hydrolase activity), GO:0004721 (phosphoprotein phosphatase activity), GO:0008201 (heparin binding)…	ENSG00000142949 (1.0)	1427	1965	1309	1954	5247	1857	2338	1741	1401	1764	2127	1638	2079.67	1925.46	-1.08009	0.427218	1	1
9	dync1i2a	ENSDARG00000005756		ZDB-GENE-060929-1086	GO:0007018 (microtubule-based movement), GO:0005868 (cytoplasmic dynein complex), GO:0005515 (protein binding)	ENSG00000077380 (1.0)	319	439	259	387	1015	359	560	417	314	395	537	413	495.727	395.066	-1.2548	0.0463234	0.68899	1
16	col14a1a	ENSDARG00000005762	321298	ZDB-GENE-030131-9889	GO:0070831 (basement membrane assembly), GO:0005581 (collagen), GO:0005604 (basement membrane), GO:0005515 (protein binding)	ENSG00000187955 (1.0)	858	1182	804	1200	3558	1259	1420	1057	841	1059	1274	981	1252.49	1213.71	-1.03196	0.898909	1	1
8	tsr2	ENSDARG00000005772	317639	ZDB-GENE-021231-2		ENSG00000158526 (1.0)	217	299	188	281	655	232	319	238	154	194	279	215	261.342	270.439	1.03481	0.819338	1	1
6	pl10	ENSDARG00000005774	30116	ZDB-GENE-980526-150	GO:0003676 (nucleic acid binding), GO:0005524 (ATP binding), GO:0000166 (nucleotide binding), GO:0004386 (helicase activity), GO:0008026 (ATP-dependent helicase activity), GO:0016787 (hydrolase activity)	ENSG00000215301 (1.0), ENSG00000067048 (1.0)	3249	4475	3803	5676	13735	4862	5289	3939	3326	4187	4983	3837	4837.77	5004.2	1.0344	0.728825	1	1
23	scn8aa	ENSDARG00000005775	58152	ZDB-GENE-000828-1	GO:0055085 (transmembrane transport), GO:0006810 (transport), GO:0006814 (sodium ion transport), GO:0006811 (ion transport), GO:0034765 (regulation of ion transmembrane transport), GO:0008045 (motor neuron axon guidance), GO:0035725 (sodium ion transmembrane transport), GO:0007638 (mechanosensory behavior), GO:0008345 (larval locomotory behavior), GO:0016021 (integral to membrane), GO:0016020 (me…	ENSG00000196876 (1.0)	217	299	214	319	1036	367	320	238	240	302	435	335	354.055	328.327	-1.07836	0.857309	1	1
8	guk1b	ENSDARG00000005776	393697	ZDB-GENE-020916-1	GO:0006163 (purine nucleotide metabolic process), GO:0004385 (guanylate kinase activity), GO:0005515 (protein binding), GO:0016310 (phosphorylation), GO:0016301 (kinase activity), GO:0016740 (transferase activity)	ENSG00000143774 (1.0)	0	0	0	0	14	5	0	0	1	1	7	5	2.69115	1.65179	-1.62923	1	1	1
8	npy8br	ENSDARG00000005780	30713	ZDB-GENE-980526-208	GO:0007186 (G-protein coupled receptor signaling pathway), GO:0007165 (signal transduction), GO:0016021 (integral to membrane), GO:0016020 (membrane), GO:0004930 (G-protein coupled receptor activity), GO:0004871 (signal transducer activity), GO:0004983 (neuropeptide Y receptor activity), GO:0042923 (neuropeptide binding)	ENSG00000164129 (0.0)	3	4	5	7	18	6	0	0	4	5	5	4	3.59507	5.98861	1.66578	0.494397	1	1
22	ncanb	ENSDARG00000005783		ZDB-GENE-050208-586	GO:0007155 (cell adhesion), GO:0005540 (hyaluronic acid binding), GO:0005515 (protein binding), GO:0005509 (calcium ion binding), GO:0030246 (carbohydrate binding)	ENSG00000130287 (0.0)	89	123	86	128	252	89	73	54	99	125	181	139	128.785	113.379	-1.13588	0.631181	1	1
10	elovl7b	ENSDARG00000005785	327274	ZDB-GENE-030131-5485	GO:0016021 (integral to membrane), GO:0003674 (molecular_function)	ENSG00000164181 (0.0)	376	518	465	694	1274	451	154	115	150	189	227	175	193.458	554.28	2.86513	8.82768e-06	0.00267304	1
5	ppm1f	ENSDARG00000005786	553757	ZDB-GENE-051128-2	GO:0006470 (protein dephosphorylation), GO:0016310 (phosphorylation), GO:0003824 (catalytic activity), GO:0046872 (metal ion binding), GO:0016301 (kinase activity), GO:0016787 (hydrolase activity), GO:0016740 (transferase activity), GO:0004721 (phosphoprotein phosphatase activity), GO:0004722 (protein serine/threonine phosphatase activity)	ENSG00000100034 (1.0)	10	14	17	25	69	24	5	4	13	16	14	11	12.4868	21.1897	1.69697	0.162176	0.962263	1
20	enpp1	ENSDARG00000005789	562399	ZDB-GENE-040724-172	GO:0008152 (metabolic process), GO:0006955 (immune response), GO:0003824 (catalytic activity), GO:0005044 (scavenger receptor activity), GO:0030247 (polysaccharide binding), GO:0003676 (nucleic acid binding), GO:0046872 (metal ion binding), GO:0016787 (hydrolase activity)	ENSG00000197594 (1.0)	267	368	282	421	1135	402	478	356	249	313	424	326	402.742	396.793	-1.01499	0.870966	1	1
16	rpl28	ENSDARG00000005791	394036	ZDB-GENE-040930-10	GO:0006412 (translation), GO:0009790 (embryo development), GO:0005622 (intracellular), GO:0005840 (ribosome), GO:0030529 (ribonucleoprotein complex), GO:0003735 (structural constituent of ribosome)	ENSG00000108107 (0.0)	4319	5949	3330	4970	11478	4063	6544	4873	3588	4517	5737	4417	5583.75	4993.84	-1.11813	0.139919	0.935883	1
1	smim14	ENSDARG00000005799	402894	ZDB-GENE-040426-22	GO:0008150 (biological_process), GO:0005575 (cellular_component), GO:0003674 (molecular_function)	ENSG00000163683 (1.0)	64	88	38	57	210	74	96	71	44	55	79	61	75.9078	73.0654	-1.0389	0.842477	1	1
7	ampd3a	ENSDARG00000005800	556578	ZDB-GENE-110407-2	GO:0006188 (IMP biosynthetic process), GO:0009168 (purine ribonucleoside monophosphate biosynthetic process), GO:0019239 (deaminase activity), GO:0003876 (AMP deaminase activity)	ENSG00000133805 (1.0)	13	18	19	28	81	29	51	38	29	37	36	28	41.3292	24.9779	-1.65463	0.23064	1	1
17	KLHL10 (1 of 2)	ENSDARG00000005814	100333629	ZDB-GENE-131015-1	GO:0005515 (protein binding)	ENSG00000161594 (0.0)	1	1	4	6	2	1	1	1	0	0	1	1	0.612561	2.68511	4.38342	0.627325	1	1
7	ncf2	ENSDARG00000005821	562473	ZDB-GENE-070209-29	GO:0008150 (biological_process), GO:0005515 (protein binding)	ENSG00000116701 (1.0)	26	36	21	31	94	33	36	27	19	24	36	28	31.7254	33.4752	1.05515	0.930098	1	1
9	slc39a10	ENSDARG00000005823	393644	ZDB-GENE-040426-1157	GO:0055085 (transmembrane transport), GO:0030001 (metal ion transport), GO:0016020 (membrane), GO:0046873 (metal ion transmembrane transporter activity)	ENSG00000196950 (1.0)	445	613	460	687	1974	699	795	592	501	631	724	557	719.922	666.061	-1.08086	0.68638	1	1
17	eif2s1a	ENSDARG00000005827	321807	ZDB-GENE-030131-526	GO:0006412 (translation), GO:0006413 (translational initiation), GO:0005850 (eukaryotic translation initiation factor 2 complex), GO:0003723 (RNA binding), GO:0003743 (translation initiation factor activity)	ENSG00000134001 (1.0)	605	833	592	884	2174	769	962	716	514	647	818	630	806.082	828.787	1.02817	0.985505	1	1
9	faima	ENSDARG00000005828	436856	ZDB-GENE-040718-323	GO:0043066 (negative regulation of apoptotic process), GO:0005575 (cellular_component), GO:0003674 (molecular_function)	ENSG00000158234 (0.0)	49	67	48	72	113	40	60	45	21	26	41	32	41.5225	59.7092	1.438	0.505619	1	1
5	anapc2	ENSDARG00000005832	100318335	ZDB-GENE-081104-256	GO:0006511 (ubiquitin-dependent protein catabolic process), GO:0031461 (cullin-RING ubiquitin ligase complex), GO:0031625 (ubiquitin protein ligase binding)	ENSG00000176248 (1.0)	165	227	166	248	603	213	194	144	137	172	246	189	204.795	229.485	1.12056	0.552285	1	1
19	GATAD2B	ENSDARG00000005834	562045	ZDB-GENE-060503-655	GO:0006355 (regulation of transcription, DNA-dependent), GO:0003700 (sequence-specific DNA binding transcription factor activity), GO:0043565 (sequence-specific DNA binding), GO:0008270 (zinc ion binding)		301	415	221	330	1408	498	478	356	290	365	565	435	467.568	414.265	-1.12867	0.663613	1	1
7	got2b	ENSDARG00000005840	335974	ZDB-GENE-030131-7917	GO:0009058 (biosynthetic process), GO:0006520 (cellular amino acid metabolic process), GO:0003824 (catalytic activity), GO:0030170 (pyridoxal phosphate binding), GO:0008483 (transaminase activity), GO:0016740 (transferase activity), GO:0080130 (L-phenylalanine:2-oxoglutarate aminotransferase activity), GO:0004069 (L-aspartate:2-oxoglutarate aminotransferase activity)	ENSG00000125166 (1.0)	911	1255	675	1007	2622	928	1379	1027	693	872	1064	819	1099.35	1063.43	-1.03378	0.511016	1	1
25	tnni2a.2	ENSDARG00000005841	394068	ZDB-GENE-040426-970	GO:0005861 (troponin complex), GO:0003674 (molecular_function)	ENSG00000130598 (1.0)	348	479	294	439	1037	367	522	389	355	447	583	449	519.508	428.389	-1.2127	0.0752861	0.811897	1
18	cd9a	ENSDARG00000005842	322455	ZDB-GENE-030131-1175	GO:0016021 (integral to membrane), GO:0016020 (membrane)	ENSG00000010278 (1.0)	52	72	71	106	244	86	155	115	100	126	116	89	133.702	87.9852	-1.51959	0.0597614	0.755725	1
6	SP5 (1 of 2)	ENSDARG00000005846	799504		GO:0046872 (metal ion binding)	ENSG00000204335 (0.0)	2	3	4	6	14	5	10	7	3	4	4	3	5.78265	4.56005	-1.26811	0.849371	1	1
9	slc25a6	ENSDARG00000005853	566370	ZDB-GENE-070912-446	GO:0055085 (transmembrane transport), GO:0006810 (transport), GO:0016021 (integral to membrane), GO:0016020 (membrane), GO:0005743 (mitochondrial inner membrane), GO:0005215 (transporter activity)	ENSG00000169100 (0.0)	3	4	12	18	29	10	35	26	4	5	13	10	16.6183	10.769	-1.54316	0.451126	1	1
17	CR361541.1	ENSDARG00000005861	568210	ZDB-GENE-131122-56	GO:0051056 (regulation of small GTPase mediated signal transduction), GO:0005096 (GTPase activator activity), GO:0005488 (binding)	ENSG00000188559 (1.0)	308	424	321	479	1312	464	721	537	330	415	556	428	558.231	455.903	-1.22445	0.089755	0.847857	1
15	or131-1	ENSDARG00000005865	100150515	ZDB-GENE-070806-45	GO:0007186 (G-protein coupled receptor signaling pathway), GO:0016021 (integral to membrane), GO:0004930 (G-protein coupled receptor activity)		0	0	0	0	0	0	0	0	0	0	0	0	0	0	0	1	1	1
16	gon4l	ENSDARG00000005867	555764	ZDB-GENE-070117-2447	GO:0006355 (regulation of transcription, DNA-dependent), GO:0005634 (nucleus), GO:0003677 (DNA binding)	ENSG00000116580 (0.0)	616	848	832	1242	2694	954	1020	760	722	909	1232	949	1058.48	1014.59	-1.04326	0.726538	1	1
9	mmadhc	ENSDARG00000005870	402886	ZDB-GENE-040704-50	GO:0009235 (cobalamin metabolic process), GO:0005739 (mitochondrion), GO:0003674 (molecular_function)	ENSG00000168288 (1.0)	217	299	155	231	618	219	482	359	129	162	234	180	283.624	249.656	-1.13606	0.495217	1	1
24	arhgap28	ENSDARG00000005872	492794	ZDB-GENE-041114-147	GO:0007165 (signal transduction), GO:0005622 (intracellular)	ENSG00000088756 (1.0)	170	234	251	375	963	341	518	386	208	262	366	282	375.822	316.543	-1.18727	0.376666	1	1
22	zgc:112334	ENSDARG00000005879	619199	ZDB-GENE-050809-120	GO:0015031 (protein transport), GO:0005575 (cellular_component), GO:0005093 (Rab GDP-dissociation inhibitor activity)		4316	5945	4027	6010	14165	5014	7649	5696	4103	5165	6602	5083	6448.02	5656.25	-1.13998	0.0720391	0.799997	1
3	rfx1a	ENSDARG00000005883	100038773	ZDB-GENE-070424-94	GO:0006355 (regulation of transcription, DNA-dependent), GO:0005634 (nucleus), GO:0003677 (DNA binding)	ENSG00000132005 (1.0)	147	202	89	133	452	160	114	85	137	172	218	168	172	165.097	-1.04181	1	1	1
8	sec22bb	ENSDARG00000005887					139	191	121	181	473	167	367	273	147	185	223	172	254.763	179.822	-1.41675	0.0498159	0.705239	1
4	cyb5r3	ENSDARG00000005891	324560	ZDB-GENE-030131-3281	GO:0055114 (oxidation-reduction process), GO:0016491 (oxidoreductase activity)	ENSG00000100243 (1.0)	328	452	300	448	1337	473	472	351	280	352	420	323	415.472	457.587	1.10137	0.392435	1	1
7	slc7a9	ENSDARG00000005894	567117	ZDB-GENE-080116-2	GO:0055085 (transmembrane transport), GO:0006810 (transport), GO:0003333 (amino acid transmembrane transport), GO:0016021 (integral to membrane), GO:0016020 (membrane), GO:0015171 (amino acid transmembrane transporter activity)	ENSG00000021488 (1.0)	12	17	11	16	64	23	25	19	20	25	18	14	23.3143	18.533	-1.25799	0.874042	1	1
4	dera	ENSDARG00000005897	450077	ZDB-GENE-041010-200	GO:0009264 (deoxyribonucleotide catabolic process), GO:0005737 (cytoplasm), GO:0003824 (catalytic activity), GO:0016829 (lyase activity), GO:0004139 (deoxyribose-phosphate aldolase activity)	ENSG00000023697 (1.0)	60	83	46	69	221	78	70	52	55	69	74	57	72.1276	76.5068	1.06071	0.682913	1	1
19	AIM1L	ENSDARG00000005901	101883883			ENSG00000176092 (1.0)	233	321	224	334	759	269	372	277	251	316	368	283	354.414	307.966	-1.15082	0.24131	1	1
21	clk4b	ENSDARG00000005908	503607	ZDB-GENE-050227-19	GO:0006468 (protein phosphorylation), GO:0016310 (phosphorylation), GO:0005575 (cellular_component), GO:0005524 (ATP binding), GO:0016772 (transferase activity, transferring phosphorus-containing groups), GO:0004672 (protein kinase activity), GO:0004713 (protein tyrosine kinase activity), GO:0000166 (nucleotide binding), GO:0004674 (protein serine/threonine kinase activity), GO:0016301 (kinase ac…	ENSG00000013441 (1.0), ENSG00000113240 (1.0)	321	442	286	427	1236	437	508	378	240	302	444	342	413.419	435.492	1.05339	0.822704	1	1
23	TGM1 (1 of 6)	ENSDARG00000005913	793448		GO:0018149 (peptide cross-linking), GO:0003810 (protein-glutamine gamma-glutamyltransferase activity)	ENSG00000092295 (1.0)	6	8	1	1	15	5	40	30	3	4	10	8	16.6782	5.02196	-3.32106	0.284935	1	1
2	tcf3a	ENSDARG00000005915	30310	ZDB-GENE-990415-51	GO:0046983 (protein dimerization activity), GO:0055002 (striated muscle cell development)	ENSG00000071564 (1.0)	119	164	146	218	562	199	341	254	126	159	216	166	234.067	193.578	-1.20916	0.298593	1	1
8	srpk3	ENSDARG00000005916	566605	ZDB-GENE-101025-2	GO:0006468 (protein phosphorylation), GO:0005524 (ATP binding), GO:0016772 (transferase activity, transferring phosphorus-containing groups), GO:0004672 (protein kinase activity), GO:0004713 (protein tyrosine kinase activity)	ENSG00000184343 (1.0)	175	241	192	287	704	249	366	273	171	215	270	208	281.331	258.928	-1.08652	0.459145	1	1
20	serpina10a	ENSDARG00000005924	565064	ZDB-GENE-041014-246	GO:0030162 (regulation of proteolysis), GO:0010951 (negative regulation of endopeptidase activity), GO:0005615 (extracellular space), GO:0004867 (serine-type endopeptidase inhibitor activity)	ENSG00000140093 (1.0)	418	576	287	428	1420	503	507	378	294	370	504	388	459.314	502.233	1.09344	0.502025	1	1
19	ak2	ENSDARG00000005926	321793	ZDB-GENE-030131-512	GO:0006139 (nucleobase-containing compound metabolic process), GO:0016310 (phosphorylation), GO:0046939 (nucleotide phosphorylation), GO:0002521 (leukocyte differentiation), GO:0005739 (mitochondrion), GO:0005758 (mitochondrial intermembrane space), GO:0005524 (ATP binding), GO:0000166 (nucleotide binding), GO:0016301 (kinase activity), GO:0019201 (nucleotide kinase activity), GO:0004017 (adenyla…	ENSG00000004455 (1.0)	853	1175	666	994	2053	727	1386	1032	655	825	1028	792	1070.89	965.187	-1.10951	0.242326	1	1
3	tbc1d17	ENSDARG00000005927	554092	ZDB-GENE-050522-79	GO:0032313 (regulation of Rab GTPase activity), GO:0005097 (Rab GTPase activator activity)	ENSG00000104946 (1.0)	192	264	161	240	791	280	426	317	162	204	311	239	307.58	261.575	-1.17588	0.278365	1	1
2	yes1	ENSDARG00000005941	407620	ZDB-GENE-050126-1	GO:0007275 (multicellular organismal development), GO:0006468 (protein phosphorylation), GO:0016310 (phosphorylation), GO:0046777 (protein autophosphorylation), GO:0018108 (peptidyl-tyrosine phosphorylation), GO:0060027 (convergent extension involved in gastrulation), GO:0045859 (regulation of protein kinase activity), GO:0016020 (membrane), GO:0005737 (cytoplasm), GO:0005886 (plasma membrane), G…	ENSG00000176105 (0.0)	1094	1507	935	1396	4176	1478	1812	1349	1070	1347	1699	1308	1619.49	1460.14	-1.10913	0.36502	1	1
18	v2rl1	ENSDARG00000005942	566039	ZDB-GENE-050419-65	GO:0007186 (G-protein coupled receptor signaling pathway), GO:0016021 (integral to membrane), GO:0004930 (G-protein coupled receptor activity), GO:0007165 (signal transduction), GO:0016020 (membrane), GO:0005886 (plasma membrane), GO:0004871 (signal transducer activity)		7	10	3	4	15	5	3	2	6	8	8	6	6.45098	6.47609	1.00389	1	1	1
5	HTRA4	ENSDARG00000005943	100334257	ZDB-GENE-131120-192	GO:0006508 (proteolysis), GO:0001558 (regulation of cell growth), GO:0005576 (extracellular region), GO:0005520 (insulin-like growth factor binding), GO:0003824 (catalytic activity), GO:0004252 (serine-type endopeptidase activity), GO:0005515 (protein binding)	ENSG00000169495 (1.0)	12	17	7	10	29	10	15	11	6	8	14	11	11.9314	12.4135	1.0404	0.961679	1	1
6	gnb1b	ENSDARG00000005944	['406796', '101883243']	ZDB-GENE-040426-2855	GO:0005515 (protein binding)	ENSG00000078369 (1.0)	572	788	531	793	2545	901	966	719	585	736	925	712	876.787	827.061	-1.06012	0.830015	1	1
21	sart1	ENSDARG00000005945	436946	ZDB-GENE-040718-422	GO:0003674 (molecular_function)	ENSG00000175467 (1.0)	638	879	863	1288	2987	1057	1410	1050	728	916	1134	873	1148.31	1074.68	-1.06851	0.555104	1	1
12	slc16a9b	ENSDARG00000005947	445158	ZDB-GENE-040801-69	GO:0055085 (transmembrane transport), GO:0016021 (integral to membrane)	ENSG00000165449 (1.0)	408	562	215	321	1454	515	390	290	289	364	383	295	383.852	465.832	1.21357	0.215382	1	1
15	ankmy2a	ENSDARG00000005948	334389	ZDB-GENE-030131-6321	GO:0005575 (cellular_component), GO:0046872 (metal ion binding), GO:0005515 (protein binding)	ENSG00000106524 (1.0)	113	156	114	170	508	180	289	215	99	125	151	116	184.415	168.532	-1.09425	0.66519	1	1
16	echdc1	ENSDARG00000005959	553585	ZDB-GENE-050522-370	GO:0008152 (metabolic process), GO:0003824 (catalytic activity)	ENSG00000093144 (0.0)	21	29	3	4	44	16	17	13	18	23	19	15	20.2011	16.3252	-1.23741	0.810366	1	1
11	slc4a5	ENSDARG00000005966		ZDB-GENE-091112-19	GO:0006810 (transport), GO:0006820 (anion transport), GO:0016021 (integral to membrane), GO:0016020 (membrane), GO:0005215 (transporter activity), GO:0005452 (inorganic anion exchanger activity), GO:0008509 (anion transmembrane transporter activity)	ENSG00000188687 (1.0)	26	36	26	39	122	43	19	14	15	19	27	21	21.7692	39.2663	1.80376	0.0858435	0.838586	1
18	ric8b	ENSDARG00000005972	334503	ZDB-GENE-030131-6435	GO:0005488 (binding)	ENSG00000111785 (1.0)	315	434	271	404	1276	452	457	340	232	292	404	311	381.534	429.994	1.12701	0.368198	1	1
6	atad5b	ENSDARG00000005974	321619	ZDB-GENE-030131-338	GO:0005524 (ATP binding), GO:0000166 (nucleotide binding), GO:0017111 (nucleoside-triphosphatase activity)	ENSG00000176208 (1.0)	186	256	181	270	860	304	253	188	143	180	273	210	234.016	276.911	1.1833	0.221513	1	1
21	sfswap	ENSDARG00000005980	394143	ZDB-GENE-040426-931	GO:0006396 (RNA processing), GO:0005575 (cellular_component), GO:0003723 (RNA binding)	ENSG00000061936 (0.0)	590	813	438	654	2013	713	768	572	438	551	765	589	692.505	726.289	1.04878	0.763503	1	1
8	rgl1	ENSDARG00000005989	402933	ZDB-GENE-040426-1816	GO:0007165 (signal transduction), GO:0007264 (small GTPase mediated signal transduction), GO:0051056 (regulation of small GTPase mediated signal transduction), GO:0005622 (intracellular), GO:0005085 (guanyl-nucleotide exchange factor activity)	ENSG00000143344 (1.0)	802	1105	584	872	2834	1003	1312	977	604	760	999	769	1013.62	993.122	-1.02064	0.767187	1	1
7	prc1b	ENSDARG00000005993	393203	ZDB-GENE-040426-777	GO:0000226 (microtubule cytoskeleton organization), GO:0000910 (cytokinesis), GO:0005575 (cellular_component), GO:0000166 (nucleotide binding), GO:0008017 (microtubule binding)	ENSG00000198901 (1.0)	214	295	276	412	1012	358	375	279	233	293	450	346	371.714	354.963	-1.04719	0.720866	1	1
13	mycla	ENSDARG00000006003	405873	ZDB-GENE-040426-2439	GO:0006355 (regulation of transcription, DNA-dependent), GO:0005634 (nucleus), GO:0003677 (DNA binding), GO:0003700 (sequence-specific DNA binding transcription factor activity), GO:0046983 (protein dimerization activity)	ENSG00000116990 (1.0)	263	362	278	415	1129	400	634	472	448	564	669	515	627.358	392.259	-1.59935	0.000658853	0.0672396	1
10	nudcd3	ENSDARG00000006005	406472	ZDB-GENE-040426-2255	GO:0008150 (biological_process), GO:0005575 (cellular_component), GO:0003674 (molecular_function)	ENSG00000015676 (1.0)	247	340	230	343	775	274	615	458	258	325	359	276	428.277	319.266	-1.34144	0.0848682	0.835917	1
9	dct	ENSDARG00000006008	58074	ZDB-GENE-000508-1	GO:0008152 (metabolic process), GO:0016491 (oxidoreductase activity), GO:0005575 (cellular_component), GO:0046872 (metal ion binding)	ENSG00000080166 (1.0)	1018	1402	888	1325	3043	1077	2233	1663	1140	1435	1852	1426	1829.48	1268.19	-1.44259	6.26214e-05	0.011278	1
24	bmi1a	ENSDARG00000006010	321505	ZDB-GENE-030131-224	GO:0006355 (regulation of transcription, DNA-dependent), GO:0006351 (transcription, DNA-templated), GO:0016568 (chromatin modification), GO:0060215 (primitive hemopoiesis), GO:0021549 (cerebellum development), GO:0035701 (hematopoietic stem cell migration), GO:0005634 (nucleus), GO:0031519 (PcG protein complex), GO:0008270 (zinc ion binding), GO:0046872 (metal ion binding), GO:0005515 (protein bi…	ENSG00000168283 (1.0), ENSG00000269897 (1.0)	331	456	264	394	1147	406	455	339	266	335	491	378	425.362	418.637	-1.01606	0.809482	1	1
4	klhl42	ENSDARG00000006011	567545	ZDB-GENE-041210-190	GO:0005515 (protein binding)	ENSG00000087448 (0.0)	17	23	18	27	80	28	49	36	21	26	24	18	32.914	26.1989	-1.25631	0.59776	1	1
3	kat2a	ENSDARG00000006017	555517	ZDB-GENE-080403-11	GO:0006355 (regulation of transcription, DNA-dependent), GO:0005634 (nucleus), GO:0008080 (N-acetyltransferase activity), GO:0004402 (histone acetyltransferase activity), GO:0016573 (histone acetylation), GO:0005515 (protein binding)	ENSG00000108773 (1.0)	114	157	158	236	599	212	180	134	141	177	194	149	186.411	201.618	1.08158	0.453672	1	1
23	tkt	ENSDARG00000006019	378713	ZDB-GENE-030909-13	GO:0008152 (metabolic process), GO:0003824 (catalytic activity), GO:0016740 (transferase activity), GO:0016624 (oxidoreductase activity, acting on the aldehyde or oxo group of donors, disulfide as acceptor), GO:0004802 (transketolase activity)	ENSG00000007350 (1.0), ENSG00000151005 (1.0)	2919	4020	3097	4622	9477	3354	4899	3648	2707	3408	4608	3548	4288.41	3999.08	-1.07235	0.192679	0.988666	1
8	agtpbp1	ENSDARG00000006021	554164	ZDB-GENE-081104-267	GO:0006508 (proteolysis), GO:0008270 (zinc ion binding), GO:0004181 (metallocarboxypeptidase activity), GO:0005488 (binding)	ENSG00000135049 (1.0)	158	218	161	240	510	181	215	160	125	157	194	149	188.794	212.811	1.12721	0.685167	1	1
18	tp53i11b	ENSDARG00000006025	556618	ZDB-GENE-030131-6328	GO:0008150 (biological_process), GO:0005575 (cellular_component), GO:0003674 (molecular_function)	ENSG00000175274 (1.0)	57	79	66	99	336	119	59	44	58	73	90	69	75.3332	98.6479	1.30949	0.105076	0.882304	1
4	lta4h	ENSDARG00000006029	406575	ZDB-GENE-040426-2477	GO:0006508 (proteolysis), GO:0006954 (inflammatory response), GO:0019370 (leukotriene biosynthetic process), GO:0008270 (zinc ion binding), GO:0008237 (metallopeptidase activity), GO:0016787 (hydrolase activity), GO:0004463 (leukotriene-A4 hydrolase activity), GO:0005488 (binding)	ENSG00000111144 (1.0)	254	350	289	431	935	331	409	305	248	312	380	293	367.759	370.71	1.00803	0.868791	1	1
3	abat	ENSDARG00000006031	378968	ZDB-GENE-031006-4	GO:0009448 (gamma-aminobutyric acid metabolic process), GO:0003824 (catalytic activity), GO:0030170 (pyridoxal phosphate binding), GO:0008483 (transaminase activity), GO:0016740 (transferase activity), GO:0003867 (4-aminobutyrate transaminase activity)	ENSG00000183044 (1.0)	224	309	143	213	888	314	322	240	218	274	386	297	328.182	278.756	-1.17731	0.441443	1	1
4	aebp2	ENSDARG00000006038	406815	ZDB-GENE-040426-2885	GO:0046872 (metal ion binding), GO:0006355 (regulation of transcription, DNA-dependent), GO:0006351 (transcription, DNA-templated), GO:0016568 (chromatin modification), GO:0005634 (nucleus), GO:0035098 (ESC/E(Z) complex), GO:0003677 (DNA binding), GO:0003676 (nucleic acid binding)	ENSG00000139154 (0.0)	274	377	265	396	1081	383	464	346	258	325	414	319	399.995	385.178	-1.03847	0.755084	1	1
6	cyp20a1	ENSDARG00000006040	406641	ZDB-GENE-040426-2646	GO:0055114 (oxidation-reduction process), GO:0020037 (heme binding), GO:0016705 (oxidoreductase activity, acting on paired donors, with incorporation or reduction of molecular oxygen), GO:0005506 (iron ion binding)	ENSG00000119004 (1.0)	366	504	289	431	1240	439	436	325	374	471	613	472	512.661	458.116	-1.11906	0.510952	1	1
20	ust	ENSDARG00000006044	557218	ZDB-GENE-041001-163	GO:0009058 (biosynthetic process), GO:0016021 (integral to membrane), GO:0005794 (Golgi apparatus), GO:0016740 (transferase activity), GO:0008146 (sulfotransferase activity), GO:0001733 (galactosylceramide sulfotransferase activity)	ENSG00000111962 (1.0)	89	123	92	137	369	131	145	108	73	92	137	105	123.493	130.168	1.05405	0.867324	1	1
22	malt1a	ENSDARG00000006052	259196	ZDB-GENE-020801-2	GO:0006508 (proteolysis), GO:0004197 (cysteine-type endopeptidase activity), GO:0005515 (protein binding)		41	56	23	34	116	41	10	7	25	31	37	28	27.27	43.9526	1.61176	0.124233	0.911968	1
4	aim1b	ENSDARG00000006060	566781	ZDB-GENE-030131-7179		ENSG00000112297 (1.0)	73	101	89	133	276	98	96	71	73	92	120	92	103.453	110.357	1.06674	0.850922	1	1
15	akap1b	ENSDARG00000006062	556208	ZDB-GENE-030131-6844	GO:0003723 (RNA binding)	ENSG00000121057 (1.0)	633	872	608	907	2482	879	1014	755	649	817	1021	786	953.736	885.942	-1.07652	0.556222	1	1
9	znf385b	ENSDARG00000006065	368405	ZDB-GENE-030616-154	GO:0003676 (nucleic acid binding), GO:0008270 (zinc ion binding)	ENSG00000144331 (1.0)	49	67	49	73	279	99	117	87	74	93	115	89	108.721	79.7922	-1.36255	0.329378	1	1
8	uck2a	ENSDARG00000006074	100005763	ZDB-GENE-030131-7158	GO:0008152 (metabolic process), GO:0016310 (phosphorylation), GO:0044206 (UMP salvage), GO:0044211 (CTP salvage), GO:0005524 (ATP binding), GO:0000166 (nucleotide binding), GO:0016301 (kinase activity), GO:0016740 (transferase activity), GO:0016773 (phosphotransferase activity, alcohol group as acceptor), GO:0004849 (uridine kinase activity)	ENSG00000143179 (1.0)	188	259	198	296	938	332	359	267	208	262	320	246	313.649	295.49	-1.06145	1	1	1
22	gpr37l1a	ENSDARG00000006079	567161	ZDB-GENE-110411-20	GO:0007186 (G-protein coupled receptor signaling pathway), GO:0007165 (signal transduction), GO:0016021 (integral to membrane), GO:0016020 (membrane), GO:0004930 (G-protein coupled receptor activity), GO:0004871 (signal transducer activity)	ENSG00000170075 (1.0)	37	51	21	31	103	36	90	67	50	63	48	37	67.4942	39.5873	-1.70494	0.0650107	0.775149	1
16	rad21a	ENSDARG00000006092	['322275', '100536176']	ZDB-GENE-030131-994	GO:0006357 (regulation of transcription from RNA polymerase II promoter), GO:0043280 (positive regulation of cysteine-type endopeptidase activity involved in apoptotic process), GO:0007064 (mitotic sister chromatid cohesion), GO:0000228 (nuclear chromosome), GO:0043565 (sequence-specific DNA binding), GO:0005515 (protein binding)	ENSG00000164754 (1.0)	1280	1763	1324	1976	5326	1885	2636	1963	1344	1692	2345	1806	2208.25	1874.75	-1.17789	0.0889432	0.845441	1
6	cdk15	ENSDARG00000006093	791619	ZDB-GENE-060421-7193	GO:0006468 (protein phosphorylation), GO:0016310 (phosphorylation), GO:0005575 (cellular_component), GO:0005524 (ATP binding), GO:0016772 (transferase activity, transferring phosphorus-containing groups), GO:0004672 (protein kinase activity), GO:0004713 (protein tyrosine kinase activity), GO:0046872 (metal ion binding), GO:0000166 (nucleotide binding), GO:0004674 (protein serine/threonine kinase …	ENSG00000138395 (0.0)	30	41	20	30	102	36	99	74	15	19	37	28	48.9537	35.758	-1.36903	0.468791	1	1
20	igf2r	ENSDARG00000006094	557061	ZDB-GENE-041014-300	GO:0006810 (transport), GO:0016021 (integral to membrane), GO:0005737 (cytoplasm), GO:0005215 (transporter activity)	ENSG00000197081 (1.0)	137	189	152	227	589	208	196	146	159	200	258	199	220.338	208.013	-1.05925	0.847479	1	1
8	si:dkeyp-104h9.7	ENSDARG00000006109		ZDB-GENE-081104-450	GO:0006468 (protein phosphorylation), GO:0016310 (phosphorylation), GO:0005524 (ATP binding), GO:0016772 (transferase activity, transferring phosphorus-containing groups), GO:0004672 (protein kinase activity), GO:0004713 (protein tyrosine kinase activity), GO:0000166 (nucleotide binding), GO:0004674 (protein serine/threonine kinase activity), GO:0016301 (kinase activity), GO:0016740 (transferase …		3	4	7	10	19	7	0	0	7	9	9	7	6.3693	7.10161	1.11497	0.782705	1	1
15	chd	ENSDARG00000006110	30161	ZDB-GENE-990415-33	GO:0005515 (protein binding)	ENSG00000090539 (0.0)	46	63	38	57	122	43	22	16	41	52	50	38	43.0783	54.4187	1.26325	0.416227	1	1
12	myof	ENSDARG00000006112	393849	ZDB-GENE-040426-1138	GO:0008150 (biological_process), GO:0016021 (integral to membrane), GO:0005515 (protein binding)	ENSG00000138119 (1.0)	354	488	232	346	1239	439	394	293	267	336	453	349	395.675	424.131	1.07192	0.503668	1	1
15	tbx2b	ENSDARG00000006120	30253	ZDB-GENE-990726-27	GO:0030903 (notochord development), GO:0006355 (regulation of transcription, DNA-dependent), GO:0007275 (multicellular organismal development), GO:0006351 (transcription, DNA-templated), GO:0007155 (cell adhesion), GO:0008283 (cell proliferation), GO:0008016 (regulation of heart contraction), GO:0042074 (cell migration involved in gastrulation), GO:0007420 (brain development), GO:0048663 (neuron …	ENSG00000121068 (0.0)	343	472	322	481	1244	440	606	451	279	351	545	420	494.241	464.446	-1.06415	0.40603	1	1
8	kdm5c	ENSDARG00000006124	553406	ZDB-GENE-060810-94	GO:0055114 (oxidation-reduction process), GO:0043524 (negative regulation of neuron apoptotic process), GO:0005634 (nucleus), GO:0005622 (intracellular), GO:0003677 (DNA binding), GO:0008270 (zinc ion binding), GO:0046872 (metal ion binding), GO:0016706 (oxidoreductase activity, acting on paired donors, with incorporation or reduction of molecular oxygen, 2-oxoglutarate as one donor, and incorpor…	ENSG00000012817 (1.0), ENSG00000126012 (1.0)	1576	2171	1226	1830	5444	1927	3134	2334	1522	1916	2315	1782	2439.34	1975.82	-1.2346	0.0458475	0.686939	1
12	csnk1db	ENSDARG00000006125	406533	ZDB-GENE-040426-2385	GO:0016055 (Wnt signaling pathway), GO:0006468 (protein phosphorylation), GO:0016310 (phosphorylation), GO:0005634 (nucleus), GO:0005737 (cytoplasm), GO:0005524 (ATP binding), GO:0016772 (transferase activity, transferring phosphorus-containing groups), GO:0004672 (protein kinase activity), GO:0004713 (protein tyrosine kinase activity), GO:0000166 (nucleotide binding), GO:0004674 (protein serine/…	ENSG00000141551 (0.0)	664	915	628	937	2655	940	945	704	515	648	888	684	823.298	930.536	1.13025	0.309454	1	1
13	cep170a	ENSDARG00000006128	557463	ZDB-GENE-090312-109	GO:0005515 (protein binding)	ENSG00000143702 (1.0)	564	777	359	536	1842	652	990	737	449	565	764	588	764.58	654.873	-1.16752	0.242216	1	1
8	star	ENSDARG00000006137	63999	ZDB-GENE-001120-3	GO:0006810 (transport), GO:0006694 (steroid biosynthetic process), GO:0006869 (lipid transport), GO:0008203 (cholesterol metabolic process), GO:0005739 (mitochondrion), GO:0008289 (lipid binding), GO:0017127 (cholesterol transporter activity), GO:0015485 (cholesterol binding)	ENSG00000147465 (1.0)	17	23	9	13	21	7	10	7	17	21	30	23	21.015	14.7602	-1.42376	0.322178	1	1
25	det1	ENSDARG00000006145	324089	ZDB-GENE-030131-2809	GO:0008150 (biological_process), GO:0005575 (cellular_component), GO:0003674 (molecular_function)	ENSG00000140543 (1.0)	37	51	40	60	221	78	97	72	45	57	75	58	75.4709	62.9622	-1.19867	0.64494	1	1
16	pde11al	ENSDARG00000006151	569112	ZDB-GENE-031118-106	GO:0007165 (signal transduction), GO:0003824 (catalytic activity), GO:0004114 (3',5'-cyclic-nucleotide phosphodiesterase activity), GO:0005515 (protein binding)		27	37	16	24	63	22	1	1	4	5	12	9	6.07794	27.7892	4.57214	0.00417005	0.215988	1
25	lrrk2	ENSDARG00000006169	559366	ZDB-GENE-071218-6	GO:0006468 (protein phosphorylation), GO:0007264 (small GTPase mediated signal transduction), GO:0016310 (phosphorylation), GO:0005622 (intracellular), GO:0005524 (ATP binding), GO:0016772 (transferase activity, transferring phosphorus-containing groups), GO:0005525 (GTP binding), GO:0004672 (protein kinase activity), GO:0004713 (protein tyrosine kinase activity), GO:0004674 (protein serine/threo…	ENSG00000188906 (1.0)	191	263	227	339	595	211	276	206	154	194	257	198	241.548	270.826	1.12121	1	1	1
23	lrrc23	ENSDARG00000006174	450033	ZDB-GENE-041010-153	GO:0008150 (biological_process), GO:0005515 (protein binding)	ENSG00000010626 (1.0)	14	19	16	24	53	19	0	0	10	13	17	13	10.3904	20.6409	1.98654	0.144743	0.939776	1
13	hif1aa	ENSDARG00000006181	797150	ZDB-GENE-080917-55	GO:0006355 (regulation of transcription, DNA-dependent), GO:0007165 (signal transduction), GO:0046983 (protein dimerization activity), GO:0004871 (signal transducer activity), GO:0005515 (protein binding), GO:0006351 (transcription, DNA-templated), GO:0005634 (nucleus), GO:0003677 (DNA binding)		41	56	15	22	82	29	30	22	22	28	35	27	31.136	35.961	1.15497	0.793231	1	1
22	gatad2ab	ENSDARG00000006192	405852	ZDB-GENE-040426-2372	GO:0006355 (regulation of transcription, DNA-dependent), GO:0003700 (sequence-specific DNA binding transcription factor activity), GO:0043565 (sequence-specific DNA binding), GO:0003676 (nucleic acid binding), GO:0008270 (zinc ion binding)	ENSG00000167491 (1.0)	268	369	183	273	813	288	643	479	247	311	324	249	420.19	310.008	-1.35542	0.202634	0.998286	1
13	sav1	ENSDARG00000006196	447821	ZDB-GENE-040912-28	GO:0007165 (signal transduction), GO:0005515 (protein binding)	ENSG00000151748 (1.0)	242	333	245	366	805	285	356	265	244	307	365	281	345.102	327.973	-1.05223	0.57758	1	1
2	EIF4G1 (1 of 3)	ENSDARG00000006200	572435	ZDB-GENE-070112-702	GO:0005575 (cellular_component), GO:0003723 (RNA binding), GO:0005515 (protein binding), GO:0005488 (binding)	ENSG00000114867 (0.0)	2585	3560	2992	4466	11227	3974	5072	3777	2968	3736	4571	3519	4461.8	3999.97	-1.11546	0.272177	1	1
6	erbb3a	ENSDARG00000006202	386635	ZDB-GENE-030916-3	GO:0006468 (protein phosphorylation), GO:0007169 (transmembrane receptor protein tyrosine kinase signaling pathway), GO:0016021 (integral to membrane), GO:0016020 (membrane), GO:0005524 (ATP binding), GO:0016772 (transferase activity, transferring phosphorus-containing groups), GO:0004672 (protein kinase activity), GO:0004713 (protein tyrosine kinase activity), GO:0004714 (transmembrane receptor …	ENSG00000065361 (1.0)	256	353	308	460	1309	463	471	351	293	369	482	371	441.117	425.208	-1.03741	1	1	1
9	pou4f3	ENSDARG00000006206	30534	ZDB-GENE-990415-24	GO:0006355 (regulation of transcription, DNA-dependent), GO:0006351 (transcription, DNA-templated), GO:0007420 (brain development), GO:0005634 (nucleus), GO:0003677 (DNA binding), GO:0003700 (sequence-specific DNA binding transcription factor activity), GO:0043565 (sequence-specific DNA binding)	ENSG00000091010 (1.0)	1	1	2	3	8	3	0	0	1	1	4	3	1.75599	2.39801	1.36561	0.840545	1	1
6	gpx1b	ENSDARG00000006207	447895	ZDB-GENE-040912-60	GO:0055114 (oxidation-reduction process), GO:0006979 (response to oxidative stress), GO:0005575 (cellular_component), GO:0016491 (oxidoreductase activity), GO:0004601 (peroxidase activity), GO:0004602 (glutathione peroxidase activity)	ENSG00000176153 (0.0)	9	12	17	25	64	23	55	41	12	15	28	22	31.3838	20.1407	-1.55823	0.285615	1	1
17	MYT1L (1 of 2)	ENSDARG00000006212			GO:0006355 (regulation of transcription, DNA-dependent), GO:0005634 (nucleus), GO:0003700 (sequence-specific DNA binding transcription factor activity), GO:0008270 (zinc ion binding)	ENSG00000186487 (1.0)	21	29	13	19	60	21	8	6	17	21	15	12	15.7375	23.1881	1.47343	0.285936	1	1
4	akr1b1	ENSDARG00000006215	415138	ZDB-GENE-040625-7	GO:0055114 (oxidation-reduction process), GO:0005575 (cellular_component), GO:0016491 (oxidoreductase activity)	ENSG00000165568 (0.0)	340	468	269	401	899	318	294	219	287	361	407	313	361.434	395.996	1.09563	0.715926	1	1
11	gnl3	ENSDARG00000006219	321897	ZDB-GENE-030131-616	GO:0005525 (GTP binding)	ENSG00000163938 (1.0)	362	499	536	800	2073	734	759	565	388	488	690	531	640.963	677.446	1.05692	0.692554	1	1
9	ugt1ab	ENSDARG00000006220	['406731', '641488', '100379286', '100384891', '100384896', '100384897', '100384901']	['ZDB-GENE-071004-4', 'ZDB-GENE-071004-5', 'ZDB-GENE-080227-5', 'ZDB-GENE-080227-6', 'ZDB-GENE-040426-2762']	GO:0008152 (metabolic process), GO:0005975 (carbohydrate metabolic process), GO:0030259 (lipid glycosylation), GO:0020037 (heme binding), GO:0009055 (electron carrier activity), GO:0016758 (transferase activity, transferring hexosyl groups), GO:0030246 (carbohydrate binding), GO:0016740 (transferase activity), GO:0016757 (transferase activity, transferring glycosyl groups)	ENSG00000244474 (1.0), ENSG00000241635 (1.0), ENSG00000241119 (1.0), ENSG00000244122 (1.0), ENSG00000167165 (1.0), ENSG00000242366 (1.0), ENSG00000243135 (1.0), ENSG00000242515 (1.0), ENSG00000240224 (1.0)	24	33	50	75	157	56	105	78	47	59	75	58	78.8958	54.4177	-1.44982	0.138799	0.935883	1
1	ddx39aa	ENSDARG00000006225	325550	ZDB-GENE-030131-4275	GO:0005575 (cellular_component), GO:0003676 (nucleic acid binding), GO:0005524 (ATP binding), GO:0000166 (nucleotide binding), GO:0004386 (helicase activity), GO:0008026 (ATP-dependent helicase activity), GO:0016787 (hydrolase activity)	ENSG00000123136 (0.0)	1756	2419	1737	2593	5921	2096	2467	1837	1407	1771	2365	1821	2195.72	2368.96	1.0789	0.747452	1	1
17	brms1la	ENSDARG00000006235	792017	ZDB-GENE-050913-49	GO:0006355 (regulation of transcription, DNA-dependent), GO:0006351 (transcription, DNA-templated), GO:0005634 (nucleus), GO:0003674 (molecular_function)	ENSG00000100916 (1.0)	426	587	305	455	1497	530	622	463	275	346	442	340	464.911	523.945	1.12698	0.461147	1	1
3	slc27a1a	ENSDARG00000006240	541410	ZDB-GENE-050320-112	GO:0008152 (metabolic process), GO:0003824 (catalytic activity)	ENSG00000130304 (0.0)	253	348	270	403	1032	365	491	366	261	329	409	315	408.086	372.243	-1.09629	0.447588	1	1
11	ptp4a1	ENSDARG00000006242	493615	ZDB-GENE-041121-11	GO:0016311 (dephosphorylation), GO:0006470 (protein dephosphorylation), GO:0005575 (cellular_component), GO:0008138 (protein tyrosine/serine/threonine phosphatase activity), GO:0004725 (protein tyrosine phosphatase activity), GO:0016791 (phosphatase activity)	ENSG00000112245 (1.0)	1809	2492	1717	2563	8146	2883	2454	1827	1453	1829	2396	1845	2224.89	2645.86	1.18921	0.0491982	0.703506	1
21	ell2	ENSDARG00000006251	322997	ZDB-GENE-030131-1717	GO:0006368 (transcription elongation from RNA polymerase II promoter), GO:0008023 (transcription elongation factor complex)	ENSG00000118985 (0.0)	469	646	440	657	1873	663	765	570	481	605	801	617	724.716	655.213	-1.10608	0.442419	1	1
10	MIER3 (1 of 2)	ENSDARG00000006253	560884	ZDB-GENE-050913-97	GO:0008150 (biological_process), GO:0005634 (nucleus), GO:0003677 (DNA binding), GO:0003682 (chromatin binding)	ENSG00000155545 (1.0)	248	342	223	333	1124	398	482	359	287	361	456	351	433.266	357.419	-1.21221	0.268147	1	1
10	vldlr	ENSDARG00000006257	393897	ZDB-GENE-040426-803	GO:0005509 (calcium ion binding), GO:0005515 (protein binding), GO:0016021 (integral to membrane), GO:0016020 (membrane)	ENSG00000147852 (1.0)	252	347	197	294	863	305	502	374	209	263	335	258	361.854	315.526	-1.14683	0.279307	1	1
6	tuba8l4	ENSDARG00000006260	393154	ZDB-GENE-040426-860	GO:0006184 (GTP catabolic process), GO:0051258 (protein polymerization), GO:0007017 (microtubule-based process), GO:0005737 (cytoplasm), GO:0005856 (cytoskeleton), GO:0005874 (microtubule), GO:0043234 (protein complex), GO:0003924 (GTPase activity), GO:0005525 (GTP binding), GO:0000166 (nucleotide binding), GO:0005200 (structural constituent of cytoskeleton)		9888	13619	9796	14621	29664	10500	16626	12381	9316	11727	14337	11039	14213.9	12913.2	-1.10072	0.14395	0.939764	1
22	stat1a	ENSDARG00000006266	30768	ZDB-GENE-980526-499	GO:0006355 (regulation of transcription, DNA-dependent), GO:0007165 (signal transduction), GO:0006351 (transcription, DNA-templated), GO:0005634 (nucleus), GO:0005737 (cytoplasm), GO:0003677 (DNA binding), GO:0003700 (sequence-specific DNA binding transcription factor activity), GO:0005509 (calcium ion binding), GO:0004871 (signal transducer activity), GO:0005515 (protein binding)	ENSG00000115415 (1.0)	209	288	132	197	785	278	112	83	126	159	215	166	164.863	254.244	1.54215	0.0287388	0.564029	1
17	mpp5a	ENSDARG00000006272	252845	ZDB-GENE-020712-1	GO:0005515 (protein binding)	ENSG00000072415 (1.0)	424	584	429	640	1707	604	446	332	298	375	516	397	446.74	609.495	1.36432	0.0129526	0.401926	1
11	irf2bp2b	ENSDARG00000006275	406614	ZDB-GENE-040426-2574		ENSG00000168264 (1.0)	461	635	364	543	1411	499	606	451	456	574	633	487	611.786	559.221	-1.094	0.441518	1	1
17	rragd	ENSDARG00000006279	570568	ZDB-GENE-070620-6	GO:0007264 (small GTPase mediated signal transduction), GO:0008150 (biological_process), GO:0005634 (nucleus), GO:0005622 (intracellular), GO:0005737 (cytoplasm), GO:0005525 (GTP binding)	ENSG00000025039 (1.0)	24	33	29	43	142	50	72	54	36	45	45	35	54.0162	42.2003	-1.28	0.557481	1	1
3	myh11b	ENSDARG00000006281	566080	ZDB-GENE-101124-2	GO:0016459 (myosin complex), GO:0005524 (ATP binding), GO:0003774 (motor activity), GO:0005515 (protein binding), GO:0003779 (actin binding), GO:0000166 (nucleotide binding)	ENSG00000133392 (1.0)	99	136	27	40	225	80	66	49	31	39	60	46	54.3413	85.4315	1.57213	0.360846	1	1
4	waslb	ENSDARG00000006283	394034	ZDB-GENE-040426-718	GO:0007015 (actin filament organization), GO:2000601 (positive regulation of Arp2/3 complex-mediated actin nucleation), GO:0003779 (actin binding)	ENSG00000106299 (1.0)	261	359	191	285	917	325	312	232	265	334	366	282	342.868	323.045	-1.06136	0.910966	1	1
23	prdm5	ENSDARG00000006288	432371	ZDB-GENE-040708-1	GO:0006355 (regulation of transcription, DNA-dependent), GO:0060828 (regulation of canonical Wnt signaling pathway), GO:2000050 (regulation of non-canonical Wnt signaling pathway), GO:0003676 (nucleic acid binding), GO:0046872 (metal ion binding), GO:0000976 (transcription regulatory region sequence-specific DNA binding), GO:0005515 (protein binding)	ENSG00000138738 (0.0)	93	128	62	93	406	144	241	179	107	135	151	116	174.048	121.445	-1.43314	0.133563	0.92812	1
19	ndufs5	ENSDARG00000006290	553660	ZDB-GENE-050522-437	GO:0003674 (molecular_function)	ENSG00000168653 (1.0)	419	577	389	581	992	351	570	424	292	368	458	353	462.909	502.94	1.08648	0.862361	1	1
9	MAATS1	ENSDARG00000006292	793563	ZDB-GENE-070912-489		ENSG00000183833 (1.0)	32	44	26	39	92	33	82	61	33	42	49	38	56.7441	38.4814	-1.47458	0.122193	0.904416	1
9	arhgef7a	ENSDARG00000006299	553493	ZDB-GENE-060322-11	GO:0035556 (intracellular signal transduction), GO:0035023 (regulation of Rho protein signal transduction), GO:0005089 (Rho guanyl-nucleotide exchange factor activity), GO:0005085 (guanyl-nucleotide exchange factor activity), GO:0005515 (protein binding)	ENSG00000102606 (0.0)	281	387	250	373	1239	439	533	397	301	379	520	400	475.687	399.571	-1.19049	0.26736	1	1
7	psmd9	ENSDARG00000006300	436709	ZDB-GENE-030131-431	GO:0005515 (protein binding)	ENSG00000256950 (1.0), ENSG00000110801 (1.0)	109	150	137	204	460	163	228	170	111	140	207	159	189.63	172.475	-1.09946	0.432795	1	1
9	raph1	ENSDARG00000006301	557435	ZDB-GENE-070912-156	GO:0007165 (signal transduction)	ENSG00000173166 (1.0)	277	382	266	397	1010	357	380	283	252	317	348	268	351.096	378.676	1.07856	0.584535	1	1
11	shisa4	ENSDARG00000006307	550567	ZDB-GENE-050417-419	GO:0008150 (biological_process), GO:0003674 (molecular_function)	ENSG00000198892 (1.0)	42	58	59	88	232	82	48	36	61	77	109	84	79.474	76.0082	-1.0456	0.939252	1	1
8	ptpn18	ENSDARG00000006308	541324	ZDB-GENE-050320-12	GO:0016311 (dephosphorylation), GO:0006470 (protein dephosphorylation), GO:0004725 (protein tyrosine phosphatase activity), GO:0016791 (phosphatase activity), GO:0016787 (hydrolase activity), GO:0004721 (phosphoprotein phosphatase activity)	ENSG00000072135 (1.0)	25	34	12	18	63	22	32	24	6	8	19	15	18.6043	24.881	1.33738	0.724099	1	1
9	itgav	ENSDARG00000006314	100151255	ZDB-GENE-060616-382	GO:0007155 (cell adhesion), GO:0001525 (angiogenesis), GO:0007229 (integrin-mediated signaling pathway), GO:0042074 (cell migration involved in gastrulation), GO:0001568 (blood vessel development), GO:0070121 (Kupffer's vesicle development), GO:0001935 (endothelial cell proliferation), GO:0016021 (integral to membrane), GO:0016020 (membrane), GO:0008305 (integrin complex), GO:0005515 (protein bin…	ENSG00000138448 (1.0)	852	1173	878	1310	3942	1395	1285	957	976	1229	1549	1193	1366.33	1293.07	-1.05666	0.938796	1	1
21	rpl23a	ENSDARG00000006316	335539	ZDB-GENE-030131-7479	GO:0006412 (translation), GO:0051726 (regulation of cell cycle), GO:0031016 (pancreas development), GO:0005622 (intracellular), GO:0005840 (ribosome), GO:0030529 (ribonucleoprotein complex), GO:0000166 (nucleotide binding), GO:0003735 (structural constituent of ribosome)	ENSG00000198242 (0.0)	9131	12576	7212	10764	21771	7706	13707	10207	6141	7730	10257	7897	10447.4	10348.8	-1.00953	0.519471	1	1
24	mif4gdb	ENSDARG00000006331	503596	ZDB-GENE-050227-7	GO:0006417 (regulation of translation), GO:0005634 (nucleus), GO:0005737 (cytoplasm), GO:0003723 (RNA binding), GO:0005515 (protein binding), GO:0005488 (binding)	ENSG00000125457 (1.0)	26	36	50	75	170	60	77	57	35	44	98	75	71.5324	56.8698	-1.25783	0.354541	1	1
20	snx14	ENSDARG00000006332	555970	ZDB-GENE-040724-144	GO:0038032 (termination of G-protein coupled receptor signaling pathway), GO:0035091 (phosphatidylinositol binding), GO:0007154 (cell communication)	ENSG00000135317 (0.0)	190	262	158	236	703	249	272	203	214	269	325	250	292.089	248.781	-1.17408	0.387218	1	1
11	tas1r3	ENSDARG00000006341	562318	ZDB-GENE-070917-3	GO:0007186 (G-protein coupled receptor signaling pathway), GO:0007165 (signal transduction), GO:0016021 (integral to membrane), GO:0016020 (membrane), GO:0005886 (plasma membrane), GO:0004930 (G-protein coupled receptor activity), GO:0004871 (signal transducer activity)	ENSG00000169962 (0.0)	0	0	0	0	7	2	0	0	0	0	3	2	0.935157	0.825894	-1.1323	0.973109	1	1
15	MED17	ENSDARG00000006345			GO:0006357 (regulation of transcription from RNA polymerase II promoter), GO:0016592 (mediator complex), GO:0001104 (RNA polymerase II transcription cofactor activity)	ENSG00000042429 (1.0)	185	255	138	206	521	184	337	251	151	190	277	213	264.607	215.062	-1.23037	0.0714013	0.799997	1
13	nkx1.2la	ENSDARG00000006350	405755	ZDB-GENE-040615-1	GO:0006355 (regulation of transcription, DNA-dependent), GO:0003677 (DNA binding), GO:0003700 (sequence-specific DNA binding transcription factor activity), GO:0043565 (sequence-specific DNA binding), GO:0005634 (nucleus)	ENSG00000229544 (0.0)	5	7	5	7	32	11	9	7	10	13	7	5	9.98079	8.55862	-1.16617	0.945222	1	1
23	itga5	ENSDARG00000006353	386787	ZDB-GENE-031116-52	GO:0007155 (cell adhesion), GO:0007229 (integrin-mediated signaling pathway), GO:0001501 (skeletal system development), GO:0001756 (somitogenesis), GO:0085029 (extracellular matrix assembly), GO:0016021 (integral to membrane), GO:0016020 (membrane), GO:0008305 (integrin complex), GO:0046982 (protein heterodimerization activity), GO:0001968 (fibronectin binding)	ENSG00000161638 (1.0)	247	340	206	307	1082	383	348	259	266	335	380	293	358.571	343.547	-1.04373	0.866776	1	1
13	slc18a3a	ENSDARG00000006356	559347	ZDB-GENE-060929-990	GO:0055085 (transmembrane transport), GO:0006810 (transport), GO:0006836 (neurotransmitter transport), GO:0015893 (drug transport), GO:0016021 (integral to membrane), GO:0016020 (membrane), GO:0022857 (transmembrane transporter activity), GO:0015238 (drug transmembrane transporter activity)	ENSG00000187714 (0.0)	94	129	81	121	296	105	173	129	120	151	134	103	154.91	118.378	-1.3086	0.159642	0.959196	1
22	crlf1b	ENSDARG00000006368	564665	ZDB-GENE-080108-1	GO:0008150 (biological_process), GO:0005575 (cellular_component), GO:0005515 (protein binding)	ENSG00000006016 (1.0)	72	99	39	58	240	85	148	110	58	73	90	69	102.108	80.7753	-1.2641	0.319349	1	1
2	atp6v1h	ENSDARG00000006370	286779	ZDB-GENE-021219-2	GO:0015991 (ATP hydrolysis coupled proton transport), GO:0060041 (retina development in camera-type eye), GO:0000221 (vacuolar proton-transporting V-type ATPase, V1 domain), GO:0016820 (hydrolase activity, acting on acid anhydrides, catalyzing transmembrane movement of substances), GO:0046961 (proton-transporting ATPase activity, rotational mechanism), GO:0005488 (binding)	ENSG00000047249 (0.0)	427	588	375	560	1422	503	790	588	348	438	601	463	602.181	550.381	-1.09412	0.24526	1	1
18	ugt5c2	ENSDARG00000006372	751669	ZDB-GENE-060825-206	GO:0008152 (metabolic process), GO:0005975 (carbohydrate metabolic process), GO:0030259 (lipid glycosylation), GO:0016758 (transferase activity, transferring hexosyl groups), GO:0030246 (carbohydrate binding), GO:0005575 (cellular_component), GO:0016740 (transferase activity), GO:0016757 (transferase activity, transferring glycosyl groups)		1	1	2	3	12	4	0	0	1	1	3	2	1.44427	2.86995	1.98712	0.601828	1	1
23	nsfl1c	ENSDARG00000006375	['492805', '100537232']	ZDB-GENE-041114-160	GO:0008150 (biological_process), GO:0005515 (protein binding)	ENSG00000088833 (1.0)	301	415	350	522	1218	431	448	334	293	369	478	368	432.95	456.026	1.0533	0.759931	1	1
9	stxbp5l	ENSDARG00000006383	567605	ZDB-GENE-041210-220	GO:0016192 (vesicle-mediated transport), GO:0006810 (transport), GO:0015031 (protein transport), GO:0006887 (exocytosis), GO:0016021 (integral to membrane), GO:0016020 (membrane), GO:0005737 (cytoplasm), GO:0005886 (plasma membrane), GO:0005515 (protein binding)	ENSG00000145087 (1.0)	64	88	31	46	166	59	115	86	42	53	64	49	75.9298	64.3915	-1.17919	0.456512	1	1
3	triobp	ENSDARG00000006385	790927	ZDB-GENE-061215-80	GO:0008150 (biological_process)	ENSG00000100106 (1.0)	186	256	163	243	539	191	345	257	141	177	279	215	262.546	230.083	-1.14109	0.139679	0.935883	1
10	smad2	ENSDARG00000006389	30639	ZDB-GENE-990603-7	GO:0006355 (regulation of transcription, DNA-dependent), GO:0007179 (transforming growth factor beta receptor signaling pathway), GO:0005622 (intracellular), GO:0005667 (transcription factor complex), GO:0003700 (sequence-specific DNA binding transcription factor activity), GO:0005515 (protein binding), GO:0007275 (multicellular organismal development), GO:0006351 (transcription, DNA-templated), …	ENSG00000175387 (1.0)	292	402	327	488	1336	473	612	456	350	441	560	431	536.869	454.374	-1.18156	0.23233	1	1
1	exosc9	ENSDARG00000006392	450057	ZDB-GENE-041010-180		ENSG00000123737 (1.0)	143	197	220	328	686	243	332	247	139	175	217	167	238.29	256.043	1.0745	0.902162	1	1
15	mre11a	ENSDARG00000006394					221	304	154	230	738	261	399	297	189	238	279	215	303.229	265.153	-1.1436	0.317794	1	1
20	rbm25	ENSDARG00000006395	327336	ZDB-GENE-030131-5547	GO:0006397 (mRNA processing), GO:0003676 (nucleic acid binding), GO:0000381 (regulation of alternative mRNA splicing, via spliceosome), GO:0005681 (spliceosomal complex), GO:0000166 (nucleotide binding), GO:0003729 (mRNA binding)	ENSG00000119707 (1.0)	1099	1514	1104	1648	4507	1595	1842	1372	995	1252	1536	1183	1539.52	1585.57	1.02991	0.797052	1	1
4	nrcam	ENSDARG00000006396	556537	ZDB-GENE-041210-235	GO:0005515 (protein binding)	ENSG00000091129 (1.0)	188	259	157	234	734	260	204	152	188	237	271	209	241.562	251.023	1.03917	0.55562	1	1
20	laptm4a	ENSDARG00000006397	100003844	ZDB-GENE-030131-1024	GO:0016021 (integral to membrane), GO:0016020 (membrane)	ENSG00000068697 (1.0)	395	544	372	555	1549	548	575	428	327	412	520	400	501.559	549.181	1.09495	0.483033	1	1
15	ywhae1	ENSDARG00000006399	322060	ZDB-GENE-030131-779	GO:0055114 (oxidation-reduction process), GO:0016491 (oxidoreductase activity), GO:0019904 (protein domain specific binding), GO:0004497 (monooxygenase activity)	ENSG00000108953 (1.0)	1840	2534	1906	2845	6445	2281	3495	2603	1706	2147	2832	2181	2802.78	2553.43	-1.09765	0.152033	0.952229	1
21	hmgb3b	ENSDARG00000006408	550466	ZDB-GENE-050417-290	GO:0005634 (nucleus), GO:0003677 (DNA binding)	ENSG00000029993 (1.0)	663	913	457	682	2285	809	764	569	344	433	606	467	593.881	801.349	1.34934	0.0350577	0.609858	1
4	mapk12b	ENSDARG00000006409	557810	ZDB-GENE-041210-123	GO:0006468 (protein phosphorylation), GO:0016310 (phosphorylation), GO:0005524 (ATP binding), GO:0016772 (transferase activity, transferring phosphorus-containing groups), GO:0004672 (protein kinase activity), GO:0004713 (protein tyrosine kinase activity), GO:0000166 (nucleotide binding), GO:0004674 (protein serine/threonine kinase activity), GO:0004707 (MAP kinase activity), GO:0016301 (kinase a…	ENSG00000188130 (1.0)	191	263	156	233	518	183	283	211	121	152	197	152	208.15	226.418	1.08776	0.973948	1	1
12	rpl38	ENSDARG00000006413	436759	ZDB-GENE-030131-8752	GO:0006412 (translation), GO:0009790 (embryo development), GO:0005622 (intracellular), GO:0005840 (ribosome), GO:0030529 (ribonucleoprotein complex), GO:0003735 (structural constituent of ribosome)	ENSG00000172809 (0.0)	2157	2971	1869	2790	5052	1788	3167	2358	1301	1638	1992	1534	2236.07	2516.21	1.12528	0.975931	1	1
12	atrnl1b	ENSDARG00000006420	569196	ZDB-GENE-030131-8092	GO:0007275 (multicellular organismal development), GO:0016021 (integral to membrane), GO:0016020 (membrane), GO:0004872 (receptor activity), GO:0030246 (carbohydrate binding), GO:0005515 (protein binding)	ENSG00000107518 (0.0)	422	581	376	561	1806	639	613	456	417	525	637	490	595.283	593.889	-1.00235	0.759996	1	1
9	esyt3	ENSDARG00000006422	553238	ZDB-GENE-050809-35	GO:0008150 (biological_process), GO:0005575 (cellular_component), GO:0003674 (molecular_function), GO:0005515 (protein binding)	ENSG00000158220 (1.0)	95	131	107	160	525	186	124	92	110	138	201	155	155.963	158.791	1.01813	0.640788	1	1
1	fabp2	ENSDARG00000006427	30708	ZDB-GENE-991019-5	GO:0006810 (transport), GO:0005215 (transporter activity), GO:0008289 (lipid binding)	ENSG00000145384 (1.0)	1910	2631	1855	2769	5474	1938	2514	1872	1256	1581	2259	1739	2099.94	2445.63	1.16462	0.638116	1	1
1	polr1e	ENSDARG00000006434	553733	ZDB-GENE-050522-251	GO:0006351 (transcription, DNA-templated), GO:0005634 (nucleus), GO:0003677 (DNA binding), GO:0003899 (DNA-directed RNA polymerase activity)	ENSG00000137054 (1.0)	166	229	130	194	518	183	316	235	134	169	184	142	220.644	202.005	-1.09227	0.477716	1	1
15	slc19a3a	ENSDARG00000006447	557854	ZDB-GENE-110411-41	GO:0055085 (transmembrane transport), GO:0006810 (transport), GO:0016021 (integral to membrane), GO:0016020 (membrane)	ENSG00000135917 (0.0)	37	51	20	30	172	61	13	10	23	29	42	32	28.7129	47.2307	1.64493	0.0860375	0.838586	1
14	pdgfrl	ENSDARG00000006456	393284	ZDB-GENE-040426-901	GO:0042802 (identical protein binding), GO:0005515 (protein binding)	ENSG00000104213 (1.0)	81	112	56	84	245	87	80	60	68	86	88	68	86.1186	93.9549	1.09099	0.647193	1	1
25	CECR5	ENSDARG00000006462	100137610	ZDB-GENE-080220-59	GO:0005575 (cellular_component)	ENSG00000069998 (1.0)	48	66	81	121	289	102	121	90	67	84	102	79	102.308	96.4332	-1.06092	0.863211	1	1
9	pcdh8	ENSDARG00000006467	30456	ZDB-GENE-980526-242	GO:0007156 (homophilic cell adhesion), GO:0007155 (cell adhesion), GO:0016021 (integral to membrane), GO:0016020 (membrane), GO:0005886 (plasma membrane), GO:0005509 (calcium ion binding)	ENSG00000136099 (0.0)	27	37	2	3	119	42	23	17	10	13	15	12	16.6863	27.4313	1.64394	0.338358	1	1
3	grap2a	ENSDARG00000006468	550452	ZDB-GENE-050417-275	GO:0005575 (cellular_component), GO:0005515 (protein binding)	ENSG00000100351 (1.0)	6	8	5	7	39	14	87	65	12	15	19	15	38.2053	9.84363	-3.88122	0.234837	1	1
7	fam154b	ENSDARG00000006474	641580	ZDB-GENE-051127-27	GO:0008150 (biological_process), GO:0005575 (cellular_component), GO:0003674 (molecular_function)	ENSG00000188659 (1.0)	15	21	9	13	72	25	8	6	18	23	12	9	15.3115	19.8592	1.29701	0.29171	1	1
6	ddi2	ENSDARG00000006477	386644	ZDB-GENE-031030-15	GO:0006508 (proteolysis), GO:0004190 (aspartic-type endopeptidase activity), GO:0005515 (protein binding), GO:0005575 (cellular_component)	ENSG00000197312 (0.0)	787	1084	688	1027	3004	1063	1052	783	674	848	1047	806	986.001	1058.03	1.07306	0.464882	1	1
7	anp32a	ENSDARG00000006487	335907	ZDB-GENE-030131-7850	GO:0006913 (nucleocytoplasmic transport), GO:0005634 (nucleus), GO:0005737 (cytoplasm), GO:0005783 (endoplasmic reticulum), GO:0048471 (perinuclear region of cytoplasm), GO:0005515 (protein binding)	ENSG00000139223 (1.0), ENSG00000140350 (1.0)	4320	5950	3667	5473	16128	5709	6971	5191	3634	4574	5829	4488	5764.31	5710.59	-1.00941	0.856096	1	1
5	agpat9l	ENSDARG00000006491	567414	ZDB-GENE-060531-19	GO:0008152 (metabolic process), GO:0006629 (lipid metabolic process), GO:0008654 (phospholipid biosynthetic process), GO:0019432 (triglyceride biosynthetic process), GO:0016024 (CDP-diacylglycerol biosynthetic process), GO:0016021 (integral to membrane), GO:0016020 (membrane), GO:0005783 (endoplasmic reticulum), GO:0005789 (endoplasmic reticulum membrane), GO:0016746 (transferase activity, transf…	ENSG00000138678 (0.0)	56	77	61	91	232	82	49	36	56	70	66	51	63.8253	83.4308	1.30717	0.177274	0.975979	1
7	asb7	ENSDARG00000006494	405798	ZDB-GENE-040426-2429	GO:0035556 (intracellular signal transduction), GO:0016567 (protein ubiquitination), GO:0003674 (molecular_function), GO:0005515 (protein binding)	ENSG00000183475 (0.0)	149	205	120	179	648	229	141	105	170	214	264	203	211.263	204.563	-1.03275	0.799604	1	1
13	rtn1a	ENSDARG00000006497	323706	ZDB-GENE-030131-2426	GO:0008150 (biological_process), GO:0016021 (integral to membrane), GO:0016020 (membrane), GO:0003674 (molecular_function)	ENSG00000139970 (1.0)	1922	2647	1675	2500	6322	2238	3642	2712	1869	2353	3140	2418	3026	2461.64	-1.22926	0.0143484	0.422613	1
7	cyp2x10.2	ENSDARG00000006501	322545	ZDB-GENE-060818-12	GO:0055114 (oxidation-reduction process), GO:0020037 (heme binding), GO:0016705 (oxidoreductase activity, acting on paired donors, with incorporation or reduction of molecular oxygen), GO:0005506 (iron ion binding)		3	4	0	0	8	3	0	0	0	0	3	2	0.935157	2.32122	2.48217	0.670504	1	1
14	CABZ01067175.1	ENSDARG00000006503	100008066		GO:0006355 (regulation of transcription, DNA-dependent), GO:0003677 (DNA binding), GO:0003700 (sequence-specific DNA binding transcription factor activity), GO:0043565 (sequence-specific DNA binding)	ENSG00000164438 (1.0)	0	0	2	3	4	1	1	1	4	5	3	2	3.27247	1.46695	-2.23079	0.787999	1	1
8	pip5k1bb	ENSDARG00000006508	447840	ZDB-GENE-040912-141	GO:0046488 (phosphatidylinositol metabolic process), GO:0005575 (cellular_component), GO:0016307 (phosphatidylinositol phosphate kinase activity)	ENSG00000107242 (1.0)	115	158	97	145	364	129	166	124	68	86	115	89	120.407	144.003	1.19596	0.55983	1	1
6	her6	ENSDARG00000006514	30288	ZDB-GENE-980526-144	GO:0006355 (regulation of transcription, DNA-dependent), GO:0007219 (Notch signaling pathway), GO:0006351 (transcription, DNA-templated), GO:0001757 (somite specification), GO:0009952 (anterior/posterior pattern specification), GO:0021794 (thalamus development), GO:0045664 (regulation of neuron differentiation), GO:0005634 (nucleus), GO:0003677 (DNA binding), GO:0046983 (protein dimerization acti…	ENSG00000188290 (0.0)	478	658	405	604	1629	577	996	742	426	536	645	497	717.581	613.144	-1.17033	0.216141	1	1
14	afap1l1a	ENSDARG00000006518	100535038	ZDB-GENE-050913-76		ENSG00000157510 (0.0)	46	63	26	39	167	59	83	62	50	63	70	54	72.2461	53.7579	-1.34392	0.361627	1	1
3	otop2	ENSDARG00000006522	494472	ZDB-GENE-050104-2		ENSG00000183034 (1.0)	1	1	4	6	14	5	19	14	6	8	18	14	14.3816	4.10093	-3.50692	0.083069	0.831124	1
21	supt6h	ENSDARG00000006524	337866	ZDB-GENE-030131-7949	GO:0006355 (regulation of transcription, DNA-dependent), GO:0006351 (transcription, DNA-templated), GO:0032784 (regulation of DNA-dependent transcription, elongation), GO:0006357 (regulation of transcription from RNA polymerase II promoter), GO:0006139 (nucleobase-containing compound metabolic process), GO:0007507 (heart development), GO:0001756 (somitogenesis), GO:0035050 (embryonic heart tube d…	ENSG00000109111 (1.0)	1392	1917	1126	1681	5132	1816	1959	1459	1264	1591	2093	1612	1885.3	1804.78	-1.04462	0.742861	1	1
1	fn1b	ENSDARG00000006526	334613	ZDB-GENE-030131-6545	GO:0005576 (extracellular region), GO:0005515 (protein binding), GO:0001756 (somitogenesis)	ENSG00000115414 (1.0)	3610	4972	2220	3313	10687	3783	4437	3304	2040	2568	3934	3029	3599.74	4022.77	1.11752	0.687043	1	1
21	brd3a	ENSDARG00000006527	327372	ZDB-GENE-030131-6141	GO:0005515 (protein binding)	ENSG00000169925 (1.0)	1024	1410	967	1443	3975	1407	1575	1173	1071	1348	1631	1256	1527.5	1420.21	-1.07555	0.577388	1	1
6	C1QTNF6 (1 of 2)	ENSDARG00000006544	570839		GO:0005515 (protein binding)	ENSG00000133466 (1.0), ENSG00000184471 (1.0)	2	3	1	1	2	1	0	0	3	4	0	0	1.52735	1.6517	1.08142	0.924303	1	1
7	rgp1	ENSDARG00000006545	436881	ZDB-GENE-040718-352	GO:0008150 (biological_process), GO:0005575 (cellular_component), GO:0003674 (molecular_function)	ENSG00000107185 (1.0)	133	183	101	151	378	134	226	168	104	131	157	121	169.878	155.909	-1.0896	0.405139	1	1
6	ak4	ENSDARG00000006546	406590	ZDB-GENE-040426-2505	GO:0006139 (nucleobase-containing compound metabolic process), GO:0016310 (phosphorylation), GO:0046939 (nucleotide phosphorylation), GO:0005524 (ATP binding), GO:0016301 (kinase activity), GO:0019201 (nucleotide kinase activity), GO:0004017 (adenylate kinase activity), GO:0016740 (transferase activity), GO:0019205 (nucleobase-containing compound kinase activity), GO:0016776 (phosphotransferase a…	ENSG00000162433 (1.0)	161	222	169	252	651	230	153	114	147	185	212	163	186.954	234.804	1.25595	0.105401	0.882304	1
3	rras	ENSDARG00000006553	449660	ZDB-GENE-041010-217	GO:0007219 (Notch signaling pathway), GO:0006886 (intracellular protein transport), GO:0007165 (signal transduction), GO:0007264 (small GTPase mediated signal transduction), GO:0006184 (GTP catabolic process), GO:0015031 (protein transport), GO:0006913 (nucleocytoplasmic transport), GO:0045199 (maintenance of epithelial cell apical/basal polarity), GO:0016020 (membrane), GO:0005622 (intracellular…	ENSG00000126458 (1.0)	426	587	405	604	1747	618	745	555	354	446	603	464	592.321	603.192	1.01835	0.955117	1	1
2	irf4a	ENSDARG00000006560	100002070	ZDB-GENE-070912-330	GO:0006355 (regulation of transcription, DNA-dependent), GO:0003700 (sequence-specific DNA binding transcription factor activity), GO:0000975 (regulatory region DNA binding), GO:0005515 (protein binding)	ENSG00000137265 (1.0)	5	7	3	4	21	7	4	3	3	4	8	6	5.22447	6.26577	1.19931	0.812254	1	1
3	nlk1	ENSDARG00000006566	405892	ZDB-GENE-040701-1	GO:0006468 (protein phosphorylation), GO:0016310 (phosphorylation), GO:0030177 (positive regulation of Wnt signaling pathway), GO:0005524 (ATP binding), GO:0016772 (transferase activity, transferring phosphorus-containing groups), GO:0004672 (protein kinase activity), GO:0004713 (protein tyrosine kinase activity), GO:0000166 (nucleotide binding), GO:0004674 (protein serine/threonine kinase activi…		792	1091	614	916	3050	1080	1176	876	746	939	1168	899	1097.68	1028.94	-1.0668	0.727891	1	1
4	dus4l	ENSDARG00000006567	445096	ZDB-GENE-040801-233	GO:0055114 (oxidation-reduction process), GO:0008033 (tRNA processing), GO:0000105 (histidine biosynthetic process), GO:0005575 (cellular_component), GO:0003824 (catalytic activity), GO:0016491 (oxidoreductase activity), GO:0050660 (flavin adenine dinucleotide binding), GO:0017150 (tRNA dihydrouridine synthase activity)	ENSG00000105865 (1.0)	24	33	34	51	60	21	88	66	32	40	44	34	56.4815	35.0131	-1.61315	0.0643198	0.771464	1
2	kcnmb2	ENSDARG00000006568	541398	ZDB-GENE-050320-97	GO:0006813 (potassium ion transport), GO:0016020 (membrane), GO:0015269 (calcium-activated potassium channel activity)	ENSG00000197584 (1.0), ENSG00000145936 (1.0)	17	23	9	13	70	25	47	35	22	28	34	26	35.9386	20.5414	-1.74957	0.20668	1	1
8	nadka	ENSDARG00000006577		ZDB-GENE-050417-39		ENSG00000008130 (1.0)	65	90	56	84	214	76	114	85	43	54	72	55	78.6318	82.9516	1.05494	0.975642	1	1
[truncated: 30,282 more rows]
