# Supplementary material for: Common and specific downstream signaling targets controlled by Tlr2 and Tlr5 innate immune signaling in zebrafish
Source: BMC Genomics. 2015 Jul 25;16(1):547. doi: 10.1186/s12864-015-1740-9 (PMC4514945; doi:10.1186/s12864-015-1740-9)
Supplement: Additional file 5: Table S6. — List of responsive genes to flagellin without any selection criteria. [file 12864_2015_1740_MOESM5_ESM.xlsx]

## Sheet: Sheet1
chromosome	gene	Ensembl gene-id	Entrez gene-id	ZFIN gene-id	GO accessions	Human homologs		Flagellin_Sample_1.fastq.gz (MEAS)	Flagellin_Sample_1.fastq.gz (MEAS, scaled)	Flagellin_Sample_2.fastq.gz (MEAS)	Flagellin_Sample_2.fastq.gz (MEAS, scaled)	Flagellin_Sample_3.fastq.gz (MEAS)	Flagellin_Sample_3.fastq.gz (MEAS, scaled)	Control_Sample_1.fastq.gz (CTRL)	Control_Sample_1.fastq.gz (CTRL, scaled)	Control_Sample_2.fastq.gz (CTRL)	Control_Sample_2.fastq.gz (CTRL, scaled)	Control_Sample_3.fastq.gz (CTRL)	Control_Sample_3.fastq.gz (CTRL, scaled)	CTRL (scaled)	MEAS (scaled)	MEAS/CTRL or -CTRL/MEAS (scaled)	p-value	p-value (adjusted)	best exon p-value
9	slc35a5	ENSDARG00000000001	368418	ZDB-GENE-030616-55	GO:0006810 (transport), GO:0008643 (carbohydrate transport), GO:0016021 (integral to membrane), GO:0016020 (membrane), GO:0000139 (Golgi membrane), GO:0005351 (sugar:hydrogen symporter activity)	ENSG00000138459 (1.0)		66	79	82	75	48	58	50	37	52	65	109	84	62.2051	70.6419	1.13563	0.537888	1	1
9	ccdc80	ENSDARG00000000002	368419	ZDB-GENE-030616-56	GO:0005576 (extracellular region), GO:0005578 (proteinaceous extracellular matrix)	ENSG00000091986 (1.0)		93	111	153	140	106	129	155	115	96	121	165	127	121.103	126.5	1.04456	0.738349	1	1
4	nrf1	ENSDARG00000000018	64604	ZDB-GENE-001221-1	GO:0006355 (regulation of transcription, DNA-dependent), GO:0007275 (multicellular organismal development), GO:0006351 (transcription, DNA-templated), GO:0060041 (retina development in camera-type eye), GO:0014823 (response to activity), GO:0070417 (cellular response to cold), GO:0005634 (nucleus), GO:0003677 (DNA binding)	ENSG00000106459 (1.0)		464	552	527	483	458	556	591	440	456	574	769	592	535.4	530.255	-1.0097	0.946818	1	1
4	ube2h	ENSDARG00000000019	368425	ZDB-GENE-030616-67	GO:0016874 (ligase activity), GO:0016881 (acid-amino acid ligase activity)	ENSG00000186591 (0.0)		971	1155	1337	1226	947	1149	1176	876	783	986	1261	971	944.091	1176.58	1.24626	0.00287947	0.10227	1
12	slc9a3r1	ENSDARG00000000068	327272	ZDB-GENE-031006-7	GO:0043113 (receptor clustering), GO:0055078 (sodium ion homeostasis), GO:0006612 (protein targeting to membrane), GO:0005622 (intracellular), GO:0005515 (protein binding)	ENSG00000109062 (0.0)		120	143	171	157	131	159	127	95	122	154	187	144	130.709	152.817	1.16914	0.212482	0.868102	1
24	dap	ENSDARG00000000069	58093	ZDB-GENE-000511-3		ENSG00000112977 (0.0)		507	603	709	650	545	661	667	497	576	725	843	649	623.609	638.106	1.02325	0.669698	1	1
1	itsn1	ENSDARG00000000086	368504	ZDB-GENE-030616-226	GO:0035556 (intracellular signal transduction), GO:0035023 (regulation of Rho protein signal transduction), GO:0006897 (endocytosis), GO:0005509 (calcium ion binding), GO:0005089 (Rho guanyl-nucleotide exchange factor activity), GO:0005085 (guanyl-nucleotide exchange factor activity), GO:0005515 (protein binding)	ENSG00000205726 (1.0)		591	703	864	792	683	829	1029	766	612	770	973	749	761.936	774.587	1.0166	0.816916	1	1
10	musk	ENSDARG00000000102	334526	ZDB-GENE-030131-6458	GO:0005515 (protein binding), GO:0006468 (protein phosphorylation), GO:0043113 (receptor clustering), GO:0016310 (phosphorylation), GO:0008045 (motor neuron axon guidance), GO:0030517 (negative regulation of axon extension), GO:0071340 (skeletal muscle acetylcholine-gated channel clustering), GO:0051124 (synaptic growth at neuromuscular junction), GO:0016021 (integral to membrane), GO:0016020 (me…	ENSG00000030304 (1.0)		74	88	122	112	80	97	166	124	50	63	85	65	84.0003	98.9779	1.1783	0.561331	1	1
6	myh10	ENSDARG00000000103	555454	ZDB-GENE-030616-162	GO:0016459 (myosin complex), GO:0005524 (ATP binding), GO:0003774 (motor activity), GO:0051015 (actin filament binding), GO:0005515 (protein binding), GO:0003779 (actin binding), GO:0000166 (nucleotide binding)	ENSG00000133026 (1.0)		1859	2212	2490	2283	1881	2282	3373	2512	2322	2923	3844	2960	2798.13	2258.76	-1.23879	0.00238466	0.0893495	1
10	C10H5orf28	ENSDARG00000000142	368645	ZDB-GENE-030616-546	GO:0008150 (biological_process), GO:0016021 (integral to membrane), GO:0016020 (membrane), GO:0003674 (molecular_function)	ENSG00000151881 (1.0)		110	131	187	171	132	160	223	166	111	140	219	169	158.136	154.145	-1.02589	0.839738	1	1
3	thraa	ENSDARG00000000151	30670	ZDB-GENE-990415-263	GO:0006355 (regulation of transcription, DNA-dependent), GO:0043401 (steroid hormone mediated signaling pathway), GO:0005634 (nucleus), GO:0003700 (sequence-specific DNA binding transcription factor activity), GO:0003707 (steroid hormone receptor activity), GO:0043565 (sequence-specific DNA binding), GO:0008270 (zinc ion binding), GO:0007275 (multicellular organismal development), GO:0006351 (tra…	ENSG00000126351 (1.0)		69	82	96	88	77	93	99	74	63	79	106	82	78.2137	87.8364	1.12303	0.53682	1	1
20	itsn2a	ENSDARG00000000161	566412	ZDB-GENE-041014-84	GO:0035023 (regulation of Rho protein signal transduction), GO:0005509 (calcium ion binding), GO:0005089 (Rho guanyl-nucleotide exchange factor activity), GO:0048037 (cofactor binding), GO:0016740 (transferase activity), GO:0005515 (protein binding)	ENSG00000198399 (1.0)		26	31	50	46	33	40	69	51	30	38	59	45	44.8577	38.9346	-1.15213	0.583716	1	1
3	hoxb2a	ENSDARG00000000175	30338	ZDB-GENE-990415-103	GO:0006355 (regulation of transcription, DNA-dependent), GO:0007275 (multicellular organismal development), GO:0006351 (transcription, DNA-templated), GO:0005634 (nucleus), GO:0003677 (DNA binding), GO:0003700 (sequence-specific DNA binding transcription factor activity), GO:0043565 (sequence-specific DNA binding)	ENSG00000173917 (1.0)		77	92	129	118	126	153	244	182	125	157	203	156	165.116	120.907	-1.36564	0.0290537	0.416885	1
22	ptpn4b	ENSDARG00000000183	407634	ZDB-GENE-030131-6259	GO:0016311 (dephosphorylation), GO:0006470 (protein dephosphorylation), GO:0005737 (cytoplasm), GO:0005856 (cytoskeleton), GO:0019898 (extrinsic to membrane), GO:0004725 (protein tyrosine phosphatase activity), GO:0016791 (phosphatase activity), GO:0008092 (cytoskeletal protein binding), GO:0016787 (hydrolase activity), GO:0004721 (phosphoprotein phosphatase activity), GO:0005515 (protein binding)	ENSG00000088179 (1.0)		110	131	179	164	141	171	170	127	110	138	184	142	135.577	155.339	1.14576	0.326668	0.928246	1
16	sema6e	ENSDARG00000000189	556743	ZDB-GENE-040724-119	GO:0007275 (multicellular organismal development), GO:0016020 (membrane), GO:0004872 (receptor activity), GO:0005515 (protein binding), GO:0050919 (negative chemotaxis), GO:0045499 (chemorepellent activity)	ENSG00000143434 (1.0)		139	165	190	174	145	176	399	297	192	242	278	214	250.953	171.819	-1.46056	0.00230371	0.0874348	1
22	zgc:92061	ENSDARG00000000212	436656	ZDB-GENE-040718-78	GO:0005882 (intermediate filament), GO:0005198 (structural molecule activity)	ENSG00000196859 (1.0), ENSG00000171360 (1.0), ENSG00000108417 (1.0), ENSG00000204889 (1.0), ENSG00000171431 (1.0)		949	1129	1399	1283	1065	1292	1578	1175	819	1031	1467	1130	1111.85	1234.52	1.11033	0.197043	0.854193	1
22	usp49	ENSDARG00000000229	559473	ZDB-GENE-050208-484	GO:0006508 (proteolysis), GO:0006511 (ubiquitin-dependent protein catabolic process), GO:0008270 (zinc ion binding), GO:0046872 (metal ion binding), GO:0008234 (cysteine-type peptidase activity), GO:0004221 (ubiquitin thiolesterase activity), GO:0016787 (hydrolase activity), GO:0008233 (peptidase activity)	ENSG00000164663 (1.0)		106	126	162	149	128	155	101	75	110	138	170	131	114.857	143.301	1.24765	0.140921	0.779013	1
9	slc40a1	ENSDARG00000000241	58153	ZDB-GENE-000511-8	GO:0034755 (iron ion transmembrane transport), GO:0016021 (integral to membrane), GO:0005381 (iron ion transmembrane transporter activity)	ENSG00000138449 (1.0)		674	802	718	658	568	689	1120	834	613	772	968	745	783.661	716.383	-1.09391	0.231623	0.886176	1
2	DCAF8	ENSDARG00000000324	100007924	ZDB-GENE-070912-578	GO:0005515 (protein binding)	ENSG00000189186 (1.0), ENSG00000258465 (1.0), ENSG00000226372 (1.0), ENSG00000132716 (1.0)		247	294	269	247	233	283	373	278	230	290	359	276	281.232	274.374	-1.025	0.791683	1	1
21	C21H11orf70	ENSDARG00000000349	497149	ZDB-GENE-040724-203	GO:0008150 (biological_process), GO:0005575 (cellular_component), GO:0003674 (molecular_function)	ENSG00000137691 (1.0)		14	17	13	12	8	10	29	22	11	14	11	8	14.6372	12.7596	-1.14715	0.7652	1	1
9	prkag3b	ENSDARG00000000369	678619	ZDB-GENE-060421-6938	GO:0008150 (biological_process), GO:0005575 (cellular_component), GO:0030554 (adenyl nucleotide binding)	ENSG00000115592 (1.0)		60	71	75	69	45	55	222	165	60	76	103	79	106.716	64.9102	-1.64406	0.140691	0.779013	1
16	trio	ENSDARG00000000370	['368847', '100330442', '100334638']	ZDB-GENE-030616-399	GO:0006468 (protein phosphorylation), GO:0035023 (regulation of Rho protein signal transduction), GO:0016310 (phosphorylation), GO:0005524 (ATP binding), GO:0016772 (transferase activity, transferring phosphorus-containing groups), GO:0005089 (Rho guanyl-nucleotide exchange factor activity), GO:0004672 (protein kinase activity), GO:0000166 (nucleotide binding), GO:0004674 (protein serine/threonin…	ENSG00000038382 (1.0)		252	300	382	350	336	408	684	509	338	425	544	419	451.226	352.539	-1.27994	0.0177857	0.32451	1
14	pde6a	ENSDARG00000000380	368410	ZDB-GENE-030616-42	GO:0007165 (signal transduction), GO:0003824 (catalytic activity), GO:0046872 (metal ion binding), GO:0016787 (hydrolase activity), GO:0008081 (phosphoric diester hydrolase activity), GO:0004114 (3',5'-cyclic-nucleotide phosphodiesterase activity), GO:0005515 (protein binding)	ENSG00000132915 (1.0)		18	21	18	17	13	16	85	63	15	19	24	18	33.5526	17.8957	-1.8749	0.26358	0.905179	1
8	slc15a4	ENSDARG00000000384	393932	ZDB-GENE-040426-1047	GO:0006810 (transport), GO:0016020 (membrane), GO:0005215 (transporter activity), GO:0006857 (oligopeptide transport), GO:0016021 (integral to membrane)	ENSG00000139370 (1.0)		98	117	117	107	91	110	173	129	76	96	153	118	114.1	111.415	-1.02409	0.770164	1	1
14	matr3l1.1	ENSDARG00000000394	556290	ZDB-GENE-030616-40	GO:0005634 (nucleus), GO:0003676 (nucleic acid binding), GO:0008270 (zinc ion binding)	ENSG00000015479 (1.0)		1015	1208	1272	1166	913	1108	1347	1003	927	1167	1514	1166	1111.89	1160.42	1.04364	0.5056	1	1
7	RFESD (1 of 4)	ENSDARG00000000423	368688	ZDB-GENE-030616-19	GO:0055114 (oxidation-reduction process), GO:0016491 (oxidoreductase activity), GO:0051537 (2 iron, 2 sulfur cluster binding)	ENSG00000175449 (0.0)		51	61	50	46	43	52	46	34	40	50	89	69	51.044	52.8924	1.03621	0.938114	1	1
7	slc39a13	ENSDARG00000000442	368686	ZDB-GENE-030616-17	GO:0055085 (transmembrane transport), GO:0030001 (metal ion transport), GO:0016020 (membrane), GO:0046873 (metal ion transmembrane transporter activity)	ENSG00000165915 (1.0)		298	355	326	299	218	264	432	322	258	325	353	272	306.086	305.953	-1.00043	0.967066	1	1
7	nitr2b	ENSDARG00000000460	60647	ZDB-GENE-001106-6	GO:0005515 (protein binding)			0	0	0	0	0	0	0	0	0	0	1	1	0.256651	0	-0.256651	1	1	1
11	cntn2	ENSDARG00000000472	30726	ZDB-GENE-990630-12	GO:0001764 (neuron migration), GO:0007417 (central nervous system development), GO:0007409 (axonogenesis), GO:0045773 (positive regulation of axon extension), GO:0005515 (protein binding)	ENSG00000184144 (1.0)		102	121	144	132	118	143	149	111	160	201	242	186	166.23	132.171	-1.25769	0.318457	0.924063	1
23	tnni1a	ENSDARG00000000474	558408	ZDB-GENE-030616-266	GO:0008150 (biological_process), GO:0005861 (troponin complex), GO:0003674 (molecular_function)	ENSG00000159173 (1.0)		0	0	1	1	3	4	0	0	2	3	0	0	0.839191	1.51867	1.80968	0.755936	1	1
9	pms1	ENSDARG00000000476	368631	ZDB-GENE-030616-528	GO:0006298 (mismatch repair), GO:0007131 (reciprocal meiotic recombination), GO:0006200 (ATP catabolic process), GO:0032389 (MutLalpha complex), GO:0032300 (mismatch repair complex), GO:0005524 (ATP binding), GO:0030983 (mismatched DNA binding), GO:0016887 (ATPase activity), GO:0003697 (single-stranded DNA binding), GO:0032407 (MutSalpha complex binding)	ENSG00000064933 (1.0)		76	90	99	91	63	76	76	57	73	92	94	72	73.6207	85.8682	1.16636	0.307472	0.92009	1
14	upf3b	ENSDARG00000000489	393929	ZDB-GENE-040426-1630	GO:0000166 (nucleotide binding)	ENSG00000125351 (1.0)		317	377	470	431	303	368	330	246	301	379	428	330	318.059	391.865	1.23205	0.0490854	0.53364	1
19	stx1b	ENSDARG00000000503	58038	ZDB-GENE-000330-4	GO:0016192 (vesicle-mediated transport), GO:0006886 (intracellular protein transport), GO:0016020 (membrane), GO:0005484 (SNAP receptor activity), GO:0005515 (protein binding)	ENSG00000099365 (1.0)		763	908	931	854	757	918	1282	955	789	993	1318	1015	987.55	893.194	-1.10564	0.19171	0.848772	1
9	ankar	ENSDARG00000000516	368636	ZDB-GENE-030616-533	GO:0008150 (biological_process), GO:0005575 (cellular_component), GO:0003674 (molecular_function), GO:0005515 (protein binding), GO:0005488 (binding)	ENSG00000151687 (0.0)		18	21	8	7	8	10	1	1	8	10	24	18	9.76461	12.8179	1.31269	0.730608	1	1
9	ofd1	ENSDARG00000000529	327216	ZDB-GENE-030131-5427	GO:0005515 (protein binding)	ENSG00000046651 (1.0)		134	159	152	139	111	135	212	158	113	142	178	137	145.722	144.475	-1.00863	0.925525	1	1
9	asnsd1	ENSDARG00000000540	368827	ZDB-GENE-030616-362	GO:0006529 (asparagine biosynthetic process), GO:0004066 (asparagine synthase (glutamine-hydrolyzing) activity)	ENSG00000138381 (1.0)		226	269	294	270	161	195	239	178	158	199	266	205	193.891	244.573	1.26139	0.0454564	0.513634	1
9	gtf2e1	ENSDARG00000000542	567899	ZDB-GENE-041210-221	GO:0006367 (transcription initiation from RNA polymerase II promoter), GO:0043565 (sequence-specific DNA binding)	ENSG00000153767 (1.0)		203	242	281	258	211	256	369	275	184	232	360	277	261.194	251.697	-1.03774	0.673389	1	1
13	slc1a4	ENSDARG00000000551	368885	ZDB-GENE-030616-566	GO:0006835 (dicarboxylic acid transport), GO:0016020 (membrane), GO:0017153 (sodium:dicarboxylate symporter activity)	ENSG00000115902 (1.0)		1024	1218	1301	1193	896	1087	1148	855	750	944	1253	965	921.241	1165.98	1.26566	0.00183704	0.0740161	1
9	ttnb	ENSDARG00000000563	100001684	ZDB-GENE-030616-413	GO:0006468 (protein phosphorylation), GO:0003676 (nucleic acid binding), GO:0005524 (ATP binding), GO:0016772 (transferase activity, transferring phosphorus-containing groups), GO:0004672 (protein kinase activity), GO:0004713 (protein tyrosine kinase activity), GO:0005515 (protein binding), GO:0055085 (transmembrane transport), GO:0006810 (transport), GO:0016021 (integral to membrane), GO:0042626…			14123	16802	16870	15467	13016	15789	20700	15415	12234	15400	18602	14323	15045.8	16019.3	1.06471	0.311848	0.922494	1
3	CR936437.1	ENSDARG00000000567	100005963	ZDB-GENE-131126-34	GO:0046872 (metal ion binding)	ENSG00000162702 (1.0)		569	677	700	642	504	611	919	684	571	719	927	714	705.622	643.364	-1.09677	0.299369	0.91454	1
22	ell	ENSDARG00000000568	325221	ZDB-GENE-030131-3946	GO:0006368 (transcription elongation from RNA polymerase II promoter), GO:0008023 (transcription elongation factor complex), GO:0006414 (translational elongation), GO:0006412 (translation), GO:0001570 (vasculogenesis), GO:0003746 (translation elongation factor activity)	ENSG00000105656 (1.0)		402	478	457	419	341	414	475	354	311	391	503	387	377.496	436.966	1.15754	0.137575	0.776455	1
23	grasp	ENSDARG00000000588	558950	ZDB-GENE-060312-30	GO:0008150 (biological_process), GO:0005575 (cellular_component), GO:0005515 (protein binding)	ENSG00000161835 (1.0)		45	54	99	91	59	72	19	14	62	78	96	74	55.3696	71.9571	1.29958	0.356239	0.948614	1
1	dnah7l	ENSDARG00000000606	100148193	ZDB-GENE-030616-623	GO:0007018 (microtubule-based movement), GO:0030286 (dynein complex), GO:0003777 (microtubule motor activity), GO:0005524 (ATP binding), GO:0000166 (nucleotide binding), GO:0017111 (nucleoside-triphosphatase activity), GO:0016887 (ATPase activity)	ENSG00000115423 (1.0)		42	50	73	67	43	52	85	63	45	57	90	69	63.0794	56.3521	-1.11938	0.635177	1	1
9	ptpn4a	ENSDARG00000000631	368448	ZDB-GENE-030616-449	GO:0016311 (dephosphorylation), GO:0006470 (protein dephosphorylation), GO:0005856 (cytoskeleton), GO:0004725 (protein tyrosine phosphatase activity), GO:0016791 (phosphatase activity), GO:0008092 (cytoskeletal protein binding), GO:0005515 (protein binding), GO:0005737 (cytoplasm), GO:0016787 (hydrolase activity), GO:0004721 (phosphoprotein phosphatase activity)	ENSG00000088179 (1.0)		395	470	460	422	350	425	571	425	290	365	506	390	393.284	438.746	1.1156	0.337128	0.935382	1
6	opn1mw4	ENSDARG00000000638	30504	ZDB-GENE-990604-43	GO:0007186 (G-protein coupled receptor signaling pathway), GO:0007602 (phototransduction), GO:0007165 (signal transduction), GO:0007601 (visual perception), GO:0018298 (protein-chromophore linkage), GO:0050896 (response to stimulus), GO:0016021 (integral to membrane), GO:0016020 (membrane), GO:0004930 (G-protein coupled receptor activity), GO:0004871 (signal transducer activity), GO:0009881 (phot…			0	0	0	0	0	0	0	0	0	0	0	0	0	0	0	1	1	1
9	osgepl1	ENSDARG00000000651	368635	ZDB-GENE-030616-532	GO:0070526 (threonylcarbamoyladenosine biosynthetic process), GO:0004222 (metalloendopeptidase activity)	ENSG00000128694 (1.0)		16	19	19	17	24	29	18	13	15	19	37	28	20.258	21.8561	1.07888	0.927651	1	1
19	psmb9a	ENSDARG00000000656	30665	ZDB-GENE-990415-140	GO:0006508 (proteolysis), GO:0051603 (proteolysis involved in cellular protein catabolic process), GO:0005634 (nucleus), GO:0005737 (cytoplasm), GO:0005839 (proteasome core complex), GO:0000502 (proteasome complex), GO:0004298 (threonine-type endopeptidase activity), GO:0004175 (endopeptidase activity), GO:0016787 (hydrolase activity), GO:0008233 (peptidase activity)	ENSG00000240065 (1.0)		1	1	3	3	2	2	0	0	4	5	2	2	2.19168	2.12208	-1.0328	0.977679	1	1
9	creg2	ENSDARG00000000666	492339	ZDB-GENE-041114-173	GO:0055114 (oxidation-reduction process), GO:0005575 (cellular_component), GO:0016491 (oxidoreductase activity), GO:0010181 (FMN binding)	ENSG00000175874 (1.0)		175	208	209	192	155	188	201	150	136	171	175	135	151.872	195.945	1.2902	0.0472863	0.525576	1
8	sypl2b	ENSDARG00000000690	799482	ZDB-GENE-050417-309	GO:0006810 (transport), GO:0016021 (integral to membrane), GO:0016020 (membrane), GO:0008021 (synaptic vesicle), GO:0005215 (transporter activity)	ENSG00000143028 (1.0)		172	205	209	192	184	223	161	120	163	205	257	198	174.317	206.482	1.18452	0.225083	0.880305	1
19	daxx	ENSDARG00000000729	561006	ZDB-GENE-010110-3	GO:0045892 (negative regulation of transcription, DNA-dependent), GO:0005634 (nucleus), GO:0016605 (PML body)	ENSG00000204209 (1.0)		326	388	357	327	277	336	490	365	295	371	472	363	366.55	350.388	-1.04613	0.637159	1	1
6	slc6a13	ENSDARG00000000730	368923	ZDB-GENE-030616-629	GO:0006836 (neurotransmitter transport), GO:0016021 (integral to membrane), GO:0005328 (neurotransmitter:sodium symporter activity), GO:0006810 (transport), GO:0016020 (membrane), GO:0015293 (symporter activity)	ENSG00000111181 (1.0)		67	80	83	76	75	91	20	15	56	70	93	72	52.3303	82.2617	1.57197	0.0931567	0.685328	1
9	lcmt2	ENSDARG00000000747	100005300	ZDB-GENE-110714-2	GO:0032259 (methylation), GO:0008168 (methyltransferase activity)	ENSG00000168806 (0.0)		40	48	65	60	43	52	77	57	29	37	71	55	49.5037	53.1141	1.07293	0.861578	1	1
13	znf511	ENSDARG00000000760	368916	ZDB-GENE-030616-621	GO:0006355 (regulation of transcription, DNA-dependent), GO:0006351 (transcription, DNA-templated), GO:0005634 (nucleus), GO:0003677 (DNA binding), GO:0046872 (metal ion binding)	ENSG00000198546 (1.0)		45	54	60	55	42	51	72	54	39	49	58	45	49.1221	53.1646	1.0823	0.745148	1	1
7	spi1b	ENSDARG00000000767	30117	ZDB-GENE-980526-164	GO:0006355 (regulation of transcription, DNA-dependent), GO:0003700 (sequence-specific DNA binding transcription factor activity), GO:0043565 (sequence-specific DNA binding), GO:0030099 (myeloid cell differentiation), GO:0010628 (positive regulation of gene expression), GO:0048821 (erythrocyte development), GO:0030223 (neutrophil differentiation), GO:0030225 (macrophage differentiation), GO:00456…	ENSG00000066336 (0.0)		78	93	67	61	50	61	78	58	41	52	76	59	56.0703	71.6254	1.27742	0.302638	0.917423	1
17	sly1	ENSDARG00000000779	317732	ZDB-GENE-030116-3	GO:0016192 (vesicle-mediated transport), GO:0006904 (vesicle docking involved in exocytosis), GO:0031101 (fin regeneration)	ENSG00000092108 (1.0)		252	300	296	271	212	257	319	238	204	257	344	265	253.069	276.117	1.09107	0.447448	0.992145	1
23	nr4a1	ENSDARG00000000796	431720	ZDB-GENE-040704-11	GO:0006355 (regulation of transcription, DNA-dependent), GO:0006351 (transcription, DNA-templated), GO:0043401 (steroid hormone mediated signaling pathway), GO:0005634 (nucleus), GO:0003677 (DNA binding), GO:0003700 (sequence-specific DNA binding transcription factor activity), GO:0003707 (steroid hormone receptor activity), GO:0043565 (sequence-specific DNA binding), GO:0008270 (zinc ion binding…	ENSG00000123358 (1.0)		124	148	123	113	93	113	217	162	125	157	208	160	159.697	124.369	-1.28407	0.0789417	0.646707	1
10	rassf6	ENSDARG00000000804	751594	ZDB-GENE-030616-513	GO:0007165 (signal transduction), GO:0005575 (cellular_component)	ENSG00000169435 (1.0)		176	209	203	186	145	176	251	187	133	167	221	170	174.83	190.465	1.08943	0.567584	1	1
24	telo2	ENSDARG00000000830	777634	ZDB-GENE-061103-523	GO:0008150 (biological_process), GO:0005634 (nucleus), GO:0016020 (membrane), GO:0005737 (cytoplasm), GO:0003674 (molecular_function)	ENSG00000100726 (1.0)		106	126	151	138	128	155	389	290	123	155	218	168	204.119	139.94	-1.45862	0.115093	0.735392	1
17	snx9a	ENSDARG00000000837	368424	ZDB-GENE-030616-66	GO:0007154 (cell communication), GO:0015031 (protein transport), GO:0007067 (mitosis), GO:0005575 (cellular_component), GO:0035091 (phosphatidylinositol binding), GO:0005515 (protein binding)	ENSG00000130340 (1.0)		84	100	127	116	105	127	232	173	97	122	137	105	133.45	114.581	-1.16468	0.360597	0.950816	1
22	dstyk	ENSDARG00000000853	402922	ZDB-GENE-040826-2	GO:0006468 (protein phosphorylation), GO:0005524 (ATP binding), GO:0016772 (transferase activity, transferring phosphorus-containing groups), GO:0004672 (protein kinase activity), GO:0004713 (protein tyrosine kinase activity), GO:0016310 (phosphorylation), GO:0005737 (cytoplasm), GO:0000166 (nucleotide binding), GO:0004674 (protein serine/threonine kinase activity), GO:0016301 (kinase activity), …	ENSG00000133059 (1.0)		399	475	565	518	507	615	873	650	472	594	786	605	616.476	535.904	-1.15035	0.0957116	0.689085	1
8	mapk14a	ENSDARG00000000857	65237	ZDB-GENE-010202-2	GO:0006355 (regulation of transcription, DNA-dependent), GO:0007275 (multicellular organismal development), GO:0006468 (protein phosphorylation), GO:0006351 (transcription, DNA-templated), GO:0006357 (regulation of transcription from RNA polymerase II promoter), GO:0006950 (response to stress), GO:0016310 (phosphorylation), GO:0009103 (lipopolysaccharide biosynthetic process), GO:0031647 (regulat…	ENSG00000112062 (1.0)		384	457	508	466	343	416	610	454	334	420	559	430	435.029	446.222	1.02573	0.799648	1	1
7	scrib	ENSDARG00000000861	368473	ZDB-GENE-030616-572	GO:0005515 (protein binding), GO:0030154 (cell differentiation), GO:0007275 (multicellular organismal development), GO:0016477 (cell migration), GO:0043065 (positive regulation of apoptotic process), GO:0016337 (cell-cell adhesion), GO:0008283 (cell proliferation), GO:0000132 (establishment of mitotic spindle orientation), GO:0001764 (neuron migration), GO:0060027 (convergent extension involved i…	ENSG00000180900 (1.0)		1211	1441	1665	1526	1345	1632	1510	1124	1131	1424	1788	1377	1308.27	1532.93	1.17172	0.0279624	0.408752	1
23	GTSF1L	ENSDARG00000000887	405758	ZDB-GENE-040426-2099	GO:0005575 (cellular_component)	ENSG00000170627 (1.0)		109	130	162	149	124	150	157	117	68	86	98	75	92.6554	142.874	1.54199	0.00827018	0.202319	1
16	skap2	ENSDARG00000000906	368564	ZDB-GENE-030616-438	GO:0016310 (phosphorylation), GO:0042113 (B cell activation), GO:0005737 (cytoplasm), GO:0016301 (kinase activity), GO:0016740 (transferase activity), GO:0005515 (protein binding)	ENSG00000005020 (1.0)		28	33	33	30	18	22	36	27	16	20	37	28	25.1457	28.4672	1.13209	0.768326	1	1
12	unk	ENSDARG00000000935	393205	ZDB-GENE-040426-707	GO:0046872 (metal ion binding), GO:0005575 (cellular_component), GO:0008270 (zinc ion binding)	ENSG00000132478 (1.0)		133	158	140	128	138	167	91	68	119	150	164	126	114.611	151.329	1.32037	0.143066	0.781359	1
6	dzip1	ENSDARG00000000943	402875	ZDB-GENE-040526-1	GO:0046872 (metal ion binding)	ENSG00000134874 (0.0)		245	291	363	333	244	296	579	431	274	345	413	318	364.688	306.755	-1.18885	0.119646	0.742249	1
8	ncor2	ENSDARG00000000966	561503	ZDB-GENE-030616-81	GO:0003677 (DNA binding), GO:0003682 (chromatin binding), GO:0030097 (hemopoiesis), GO:0005634 (nucleus)	ENSG00000196498 (1.0)		800	952	1065	976	870	1055	1341	999	920	1158	1277	983	1046.64	994.51	-1.05242	0.621599	1	1
21	pcl	ENSDARG00000000972	553283	ZDB-GENE-090908-3	GO:0008152 (metabolic process), GO:0006094 (gluconeogenesis), GO:0003677 (DNA binding), GO:0005524 (ATP binding), GO:0003824 (catalytic activity), GO:0016874 (ligase activity), GO:0004736 (pyruvate carboxylase activity), GO:0046872 (metal ion binding), GO:0000166 (nucleotide binding), GO:0004075 (biotin carboxylase activity), GO:0008716 (D-alanine-D-alanine ligase activity)	ENSG00000173599 (0.0)		829	986	1129	1035	840	1019	1069	796	761	958	1271	979	910.867	1013.44	1.11261	0.139314	0.778272	1
1	CLIC6	ENSDARG00000001009	100333907	ZDB-GENE-121214-172	GO:0006821 (chloride transport), GO:0016020 (membrane), GO:0005247 (voltage-gated chloride channel activity)	ENSG00000159212 (1.0)		8	10	13	12	6	7	13	10	3	4	12	9	7.56551	9.57151	1.26515	0.778101	1	1
3	MYH9 (1 of 2)	ENSDARG00000001014	['561431', '101884494']	ZDB-GENE-030131-998	GO:0016459 (myosin complex), GO:0005524 (ATP binding), GO:0003774 (motor activity), GO:0051015 (actin filament binding), GO:0005515 (protein binding)	ENSG00000100345 (1.0)		2607	3102	3583	3285	3108	3770	4520	3366	3017	3798	4530	3488	3550.52	3385.56	-1.04872	0.551223	1	1
19	znf384l	ENSDARG00000001015	368610	ZDB-GENE-030616-498	GO:0046872 (metal ion binding)	ENSG00000126746 (1.0)		86	102	140	128	100	121	154	115	101	127	173	133	125.006	117.325	-1.06547	0.757235	1	1
22	bysl	ENSDARG00000001057	394081	ZDB-GENE-040426-1287		ENSG00000112578 (0.0)		398	474	708	649	484	587	989	736	467	588	719	554	625.977	569.908	-1.09838	0.491456	1	1
25	slc17a6a	ENSDARG00000001127	494492	ZDB-GENE-050105-4	GO:0055085 (transmembrane transport), GO:0016021 (integral to membrane)	ENSG00000091664 (0.0)		59	70	66	61	54	66	67	50	49	62	111	85	65.6794	65.4025	-1.00423	0.953447	1	1
17	dicer1	ENSDARG00000001129	324724	ZDB-GENE-030131-3445	GO:0006396 (RNA processing), GO:0031047 (gene silencing by RNA), GO:0021591 (ventricular system development), GO:0031054 (pre-miRNA processing), GO:0035196 (production of miRNAs involved in gene silencing by miRNA), GO:0030422 (production of siRNA involved in RNA interference), GO:0035279 (mRNA cleavage involved in gene silencing by miRNA), GO:0030423 (targeting of mRNA for destruction involved i…	ENSG00000100697 (1.0)		748	890	1085	995	770	934	1039	774	615	774	1075	828	791.856	939.565	1.18654	0.0313609	0.431313	1
8	rimbp2	ENSDARG00000001154		ZDB-GENE-040724-96	GO:0005515 (protein binding)	ENSG00000060709 (1.0)		15	18	35	32	17	21	2	1	22	28	33	25	18.197	23.5186	1.29244	0.440443	0.988174	1
14	matr3l1.1	ENSDARG00000001162	556124	ZDB-GENE-030616-40	GO:0003676 (nucleic acid binding)			726	864	885	811	693	841	953	710	571	719	990	762	730.231	838.585	1.14838	0.108034	0.721383	1
19	hsd17b8	ENSDARG00000001169	64815	ZDB-GENE-010110-1	GO:0055114 (oxidation-reduction process), GO:0008152 (metabolic process), GO:0006694 (steroid biosynthetic process), GO:0009058 (biosynthetic process), GO:0044237 (cellular metabolic process), GO:0003824 (catalytic activity), GO:0016491 (oxidoreductase activity), GO:0016616 (oxidoreductase activity, acting on the CH-OH group of donors, NAD or NADP as acceptor), GO:0050662 (coenzyme binding), GO:0…	ENSG00000204228 (1.0)		4	5	3	3	13	16	25	19	11	14	15	12	14.6709	7.7597	-1.89066	0.166879	0.817325	1
7	arl14ep	ENSDARG00000001210	751672	ZDB-GENE-060825-216	GO:0008150 (biological_process), GO:0003676 (nucleic acid binding)	ENSG00000152219 (1.0)		200	238	319	292	204	247	490	365	227	286	376	290	313.379	259.289	-1.20861	0.09106	0.68146	1
9	mycbp2	ENSDARG00000001220	368439	ZDB-GENE-030616-132	GO:0016567 (protein ubiquitination), GO:0007411 (axon guidance), GO:0031290 (retinal ganglion cell axon guidance), GO:0021986 (habenula development), GO:0016198 (axon choice point recognition), GO:0042068 (regulation of pteridine metabolic process), GO:0005737 (cytoplasm), GO:0008270 (zinc ion binding), GO:0004842 (ubiquitin-protein ligase activity), GO:0046872 (metal ion binding), GO:0005515 (pr…	ENSG00000005810 (0.0)		931	1108	1239	1136	1013	1229	2047	1524	1257	1582	1999	1539	1548.59	1157.46	-1.33792	9.04998e-05	0.00739091	1
7	map4k2l	ENSDARG00000001234	['678610', '100537638', '100538181']	ZDB-GENE-030616-163	GO:0006468 (protein phosphorylation), GO:0016310 (phosphorylation), GO:0005575 (cellular_component), GO:0005524 (ATP binding), GO:0016772 (transferase activity, transferring phosphorus-containing groups), GO:0004672 (protein kinase activity), GO:0004713 (protein tyrosine kinase activity), GO:0000166 (nucleotide binding), GO:0004674 (protein serine/threonine kinase activity), GO:0016301 (kinase ac…	ENSG00000168067 (1.0)		30	36	23	21	16	19	12	9	24	30	46	35	24.8549	25.3956	1.02175	0.941934	1	1
7	puf60b	ENSDARG00000001241	415211	ZDB-GENE-040625-116	GO:0006355 (regulation of transcription, DNA-dependent), GO:0006351 (transcription, DNA-templated), GO:0006915 (apoptotic process), GO:0006397 (mRNA processing), GO:0008380 (RNA splicing), GO:0005634 (nucleus), GO:0030529 (ribonucleoprotein complex), GO:0003677 (DNA binding), GO:0003676 (nucleic acid binding), GO:0003723 (RNA binding), GO:0000166 (nucleotide binding)	ENSG00000179950 (1.0)		1225	1457	1514	1388	1143	1387	2223	1655	1219	1534	1957	1507	1565.55	1410.66	-1.10981	0.135487	0.774525	1
17	srrm1	ENSDARG00000001244	406751	ZDB-GENE-040426-2789	GO:0006397 (mRNA processing)	ENSG00000133226 (1.0)		1389	1653	1764	1617	1554	1885	2339	1742	1419	1786	2228	1715	1747.82	1718.28	-1.01719	0.772411	1	1
14	pcgf1	ENSDARG00000001249	368900	ZDB-GENE-030616-605	GO:0008270 (zinc ion binding), GO:0046872 (metal ion binding), GO:0005515 (protein binding)	ENSG00000115289 (1.0)		61	73	78	72	42	51	160	119	56	70	82	63	84.2585	65.0106	-1.29607	0.299353	0.91454	1
25	GAS2 (1 of 2)	ENSDARG00000001259	557312		GO:0007050 (cell cycle arrest), GO:0005515 (protein binding)	ENSG00000148935 (1.0)		2318	2758	4620	4236	3569	4329	6445	4799	3368	4240	5475	4215	4418.16	3774.27	-1.1706	0.262091	0.904401	1
7	rbm14b	ENSDARG00000001285	402858	ZDB-GENE-040426-2455	GO:0003676 (nucleic acid binding), GO:0008270 (zinc ion binding), GO:0000166 (nucleotide binding)	ENSG00000239306 (1.0)		367	437	503	461	398	483	624	465	387	487	612	471	474.345	460.192	-1.03076	0.784915	1	1
19	psmb8	ENSDARG00000001303	30666	ZDB-GENE-990415-141	GO:0006508 (proteolysis), GO:0051603 (proteolysis involved in cellular protein catabolic process), GO:0005634 (nucleus), GO:0005737 (cytoplasm), GO:0005839 (proteasome core complex), GO:0000502 (proteasome complex), GO:0004298 (threonine-type endopeptidase activity), GO:0004175 (endopeptidase activity), GO:0016787 (hydrolase activity), GO:0008233 (peptidase activity)	ENSG00000204264 (0.0)		4	5	11	10	6	7	4	3	14	18	11	8	9.69039	7.37403	-1.31412	0.897383	1	1
17	g2e3	ENSDARG00000001313	368848	ZDB-GENE-030616-400	GO:0008270 (zinc ion binding), GO:0004842 (ubiquitin-protein ligase activity), GO:0016874 (ligase activity), GO:0046872 (metal ion binding), GO:0005515 (protein binding)	ENSG00000092140 (1.0)		578	688	620	568	491	596	1084	807	481	605	859	661	691.363	617.228	-1.12011	0.205443	0.861064	1
6	slc6a13l	ENSDARG00000001354	561024	ZDB-GENE-030616-628	GO:0006810 (transport), GO:0006836 (neurotransmitter transport), GO:0016021 (integral to membrane), GO:0016020 (membrane), GO:0005328 (neurotransmitter:sodium symporter activity), GO:0015293 (symporter activity)	ENSG00000111181 (1.0)		7	8	11	10	8	10	108	80	14	18	22	17	38.3288	9.37244	-4.08953	0.139646	0.778343	1
18	mctp2a	ENSDARG00000001414	562393	ZDB-GENE-040724-63	GO:0005515 (protein binding)	ENSG00000140563 (1.0)		47	56	40	37	39	47	82	61	47	59	109	84	68.0503	46.6327	-1.45928	0.0639512	0.593066	1
7	actn3b	ENSDARG00000001431	323320	ZDB-GENE-030131-2040	GO:0005575 (cellular_component), GO:0005509 (calcium ion binding), GO:0003779 (actin binding), GO:0005515 (protein binding)			5961	7092	7473	6851	5806	7043	8859	6597	5640	7100	8691	6692	6796.09	6995.39	1.02933	0.602036	1	1
23	slc2a1a	ENSDARG00000001437	555778	ZDB-GENE-030131-3158	GO:0055085 (transmembrane transport), GO:0006810 (transport), GO:0043066 (negative regulation of apoptotic process), GO:0008643 (carbohydrate transport), GO:0001885 (endothelial cell development), GO:0061300 (cerebellum vasculature development), GO:0035428 (hexose transmembrane transport), GO:0046323 (glucose import), GO:0016021 (integral to membrane), GO:0016020 (membrane), GO:0005886 (plasma me…	ENSG00000117394 (1.0)		245	291	297	272	231	280	192	143	156	196	222	171	170.092	281.329	1.65398	2.17982e-05	0.00226942	1
14	inppl1b	ENSDARG00000001442	['368433', '572691']	ZDB-GENE-030616-75	GO:0046856 (phosphatidylinositol dephosphorylation), GO:0005515 (protein binding)			50	59	51	47	40	49	122	91	30	38	62	48	58.7835	51.5883	-1.13947	0.551968	1	1
2	mier1b	ENSDARG00000001447		ZDB-GENE-070705-170	GO:0005634 (nucleus), GO:0003677 (DNA binding), GO:0003682 (chromatin binding)	ENSG00000198160 (0.0)		172	205	200	183	194	235	273	203	186	234	276	213	216.646	207.775	-1.04269	0.739978	1	1
13	adam8a	ENSDARG00000001452	368917	ZDB-GENE-030616-622	GO:0006508 (proteolysis), GO:0007229 (integrin-mediated signaling pathway), GO:0008270 (zinc ion binding), GO:0004222 (metalloendopeptidase activity), GO:0008237 (metallopeptidase activity), GO:0005515 (protein binding), GO:0002020 (protease binding)	ENSG00000151651 (1.0)		131	156	170	156	105	127	142	106	124	156	187	144	135.271	146.36	1.08197	0.467339	0.996685	1
17	zgc:165525	ENSDARG00000001463	556781	ZDB-GENE-070620-14	GO:0055114 (oxidation-reduction process), GO:0006694 (steroid biosynthetic process), GO:0044237 (cellular metabolic process), GO:0045226 (extracellular polysaccharide biosynthetic process), GO:0005575 (cellular_component), GO:0003824 (catalytic activity), GO:0016616 (oxidoreductase activity, acting on the CH-OH group of donors, NAD or NADP as acceptor), GO:0050662 (coenzyme binding), GO:0003854 (…			67	80	65	60	67	81	277	206	105	132	211	162	166.969	73.526	-2.27088	1.02051e-05	0.00123529	1
1	mhc1zea	ENSDARG00000001470	['565708', '100038770']	ZDB-GENE-070705-176	GO:0006955 (immune response), GO:0019882 (antigen processing and presentation), GO:0001916 (positive regulation of T cell mediated cytotoxicity), GO:0002474 (antigen processing and presentation of peptide antigen via MHC class I), GO:0016020 (membrane), GO:0005886 (plasma membrane), GO:0042612 (MHC class I protein complex), GO:0042605 (peptide antigen binding), GO:0005515 (protein binding), GO:00…	ENSG00000204520 (1.0), ENSG00000204516 (1.0)		87	104	97	89	73	89	100	74	54	68	96	74	72.119	93.6628	1.29873	0.187102	0.844404	1
12	skap1	ENSDARG00000001498	563784	ZDB-GENE-090721-1	GO:0005515 (protein binding)	ENSG00000141293 (1.0)		62	74	86	79	35	42	76	57	41	52	80	62	56.6005	65.0215	1.14878	0.496254	1	1
9	sp3a	ENSDARG00000001549	558652	ZDB-GENE-070410-111	GO:0003676 (nucleic acid binding), GO:0046872 (metal ion binding)	ENSG00000172845 (1.0)		202	240	273	250	178	216	395	294	203	256	356	274	274.594	235.511	-1.16595	0.18213	0.837795	1
6	tomm34	ENSDARG00000001557	323361	ZDB-GENE-030131-2081	GO:0005515 (protein binding)	ENSG00000025772 (1.0)		179	213	244	224	169	205	225	168	138	174	229	176	172.528	213.889	1.23974	0.0903228	0.679035	1
19	kifc1	ENSDARG00000001558	['30453', '561143']	ZDB-GENE-000208-21	GO:0007018 (microtubule-based movement), GO:0005871 (kinesin complex), GO:0005874 (microtubule), GO:0003777 (microtubule motor activity), GO:0005524 (ATP binding), GO:0000166 (nucleotide binding), GO:0008017 (microtubule binding)	ENSG00000237649 (1.0)		922	1097	1094	1003	867	1052	1299	967	874	1100	1366	1052	1039.75	1050.54	1.01037	0.858661	1	1
19	csmd2	ENSDARG00000001559	565460	ZDB-GENE-030616-39		ENSG00000121904 (1.0)		56	67	96	88	48	58	100	74	68	86	96	74	77.9934	70.9547	-1.0992	0.788944	1	1
19	prf1.3	ENSDARG00000001572	559849	ZDB-GENE-060503-461	GO:0005515 (protein binding)	ENSG00000180644 (1.0)		0	0	0	0	1	1	1	1	1	1	2	2	1.18112	0.404355	-2.921	0.765239	1	1
13	echs1	ENSDARG00000001578	368912	ZDB-GENE-030616-617	GO:0008152 (metabolic process), GO:0003824 (catalytic activity)	ENSG00000127884 (1.0)		409	487	415	380	311	377	611	455	312	393	532	410	419.117	414.776	-1.01047	0.787629	1	1
8	nfyal	ENSDARG00000001621	573719	ZDB-GENE-040718-491	GO:0006355 (regulation of transcription, DNA-dependent), GO:0016602 (CCAAT-binding factor complex), GO:0003677 (DNA binding), GO:0003700 (sequence-specific DNA binding transcription factor activity)	ENSG00000001167 (1.0)		131	156	170	156	131	159	114	85	116	146	213	164	131.637	156.873	1.19171	0.259228	0.90373	1
7	kirrela	ENSDARG00000001634	405804	ZDB-GENE-040426-2126	GO:0005515 (protein binding), GO:0016020 (membrane), GO:0042802 (identical protein binding)	ENSG00000183853 (1.0)		487	579	742	680	537	651	465	346	428	539	706	544	476.206	637.024	1.33771	0.01573	0.300047	1
13	CU695232.1	ENSDARG00000001637	571446		GO:0055085 (transmembrane transport), GO:0030001 (metal ion transport), GO:0016020 (membrane), GO:0046873 (metal ion transmembrane transporter activity)			41	49	64	59	43	52	78	58	45	57	71	55	56.4655	53.2051	-1.06128	0.846794	1	1
19	psmb10	ENSDARG00000001656	64280	ZDB-GENE-001208-2	GO:0006508 (proteolysis), GO:0051603 (proteolysis involved in cellular protein catabolic process), GO:0005634 (nucleus), GO:0005737 (cytoplasm), GO:0005839 (proteasome core complex), GO:0000502 (proteasome complex), GO:0004298 (threonine-type endopeptidase activity), GO:0004175 (endopeptidase activity), GO:0016787 (hydrolase activity), GO:0008233 (peptidase activity)			3	4	10	9	5	6	4	3	11	14	11	8	8.4316	6.2675	-1.34529	0.857933	1	1
9	gpm6bb	ENSDARG00000001676	503756	ZDB-GENE-030710-10	GO:0016021 (integral to membrane)	ENSG00000046653 (0.0)		1835	2183	2208	2024	1746	2118	2374	1768	1569	1975	2635	2029	1923.9	2108.48	1.09594	0.188007	0.845724	1
8	uckl1a	ENSDARG00000001686	570547	ZDB-GENE-040724-238	GO:0008152 (metabolic process), GO:0016310 (phosphorylation), GO:0044206 (UMP salvage), GO:0044211 (CTP salvage), GO:0005524 (ATP binding), GO:0000166 (nucleotide binding), GO:0016301 (kinase activity), GO:0016740 (transferase activity), GO:0016773 (phosphotransferase activity, alcohol group as acceptor), GO:0004849 (uridine kinase activity)	ENSG00000198276 (1.0)		28	33	48	44	24	29	60	45	34	43	49	38	41.7356	35.4773	-1.1764	0.630787	1	1
19	flot1a	ENSDARG00000001710	561345	ZDB-GENE-020430-1		ENSG00000137312 (1.0)		462	550	598	548	432	524	676	503	375	472	626	482	485.811	540.646	1.11287	0.261532	0.904401	1
11	CR855338.1	ENSDARG00000001712	796753		GO:0006813 (potassium ion transport), GO:0016020 (membrane), GO:0015269 (calcium-activated potassium channel activity)	ENSG00000197584 (1.0), ENSG00000145936 (1.0)		8	10	26	24	18	22	18	13	14	18	23	18	16.2453	18.3966	1.13242	0.706821	1	1
2	oc90	ENSDARG00000001721	['568941', '100537480']	ZDB-GENE-070912-300	GO:0016042 (lipid catabolic process), GO:0048840 (otolith development), GO:0005509 (calcium ion binding), GO:0004623 (phospholipase A2 activity)	ENSG00000253117 (1.0), ENSG00000258417 (1.0)		321	382	452	414	293	355	510	380	267	336	364	280	332.047	383.907	1.15618	0.139918	0.778343	1
17	strn3	ENSDARG00000001729	563124	ZDB-GENE-030616-405	GO:0005515 (protein binding)	ENSG00000196792 (1.0)		872	1037	1126	1032	837	1015	1178	877	696	876	1090	839	864.196	1028.36	1.18996	0.02669	0.400914	1
9	gulp1a	ENSDARG00000001733	368404	ZDB-GENE-030616-21	GO:0006810 (transport), GO:0006915 (apoptotic process), GO:0006909 (phagocytosis), GO:0005737 (cytoplasm), GO:0005515 (protein binding)	ENSG00000144366 (0.0)		122	145	142	130	100	121	187	139	120	151	220	169	153.233	132.212	-1.15899	0.315312	0.924063	1
22	fkbp8	ENSDARG00000001734	393858	ZDB-GENE-040426-1849	GO:0006457 (protein folding), GO:0000413 (protein peptidyl-prolyl isomerization), GO:0005740 (mitochondrial envelope), GO:0030176 (integral to endoplasmic reticulum membrane), GO:0003755 (peptidyl-prolyl cis-trans isomerase activity), GO:0005515 (protein binding), GO:0005528 (FK506 binding)	ENSG00000105701 (1.0)		104	124	147	135	114	138	264	197	141	177	230	177	183.724	132.263	-1.38908	0.0190963	0.33846	1
23	noc2l	ENSDARG00000001754	58013	ZDB-GENE-000607-75	GO:0005488 (binding)	ENSG00000188976 (0.0)		396	471	537	492	388	471	411	306	304	383	524	403	364.062	478.039	1.31307	0.00393372	0.125281	1
16	tnxb	ENSDARG00000001760	100536295	ZDB-GENE-100922-112	GO:0005515 (protein binding)	ENSG00000168477 (1.0)		5	6	4	4	3	4	1	1	0	0	4	3	1.27483	4.41832	3.46582	0.343665	0.939776	1
21	slc29a2	ENSDARG00000001767	503537	ZDB-GENE-050220-15	GO:0006810 (transport), GO:0016021 (integral to membrane), GO:0005337 (nucleoside transmembrane transporter activity)	ENSG00000174669 (1.0)		6500	7733	8103	7429	6328	7676	13186	9819	7346	9247	11909	9169	9411.88	7612.75	-1.23633	0.000497832	0.0282903	1
21	ptpra	ENSDARG00000001769	140818	ZDB-GENE-020107-1	GO:0016311 (dephosphorylation), GO:0006470 (protein dephosphorylation), GO:0060027 (convergent extension involved in gastrulation), GO:0045859 (regulation of protein kinase activity), GO:0060041 (retina development in camera-type eye), GO:0004725 (protein tyrosine phosphatase activity), GO:0016791 (phosphatase activity), GO:0016787 (hydrolase activity), GO:0004721 (phosphoprotein phosphatase acti…	ENSG00000132670 (1.0)		943	1122	1165	1068	919	1115	1131	842	821	1033	1448	1115	996.86	1101.59	1.10506	0.199116	0.856203	1
2	otol1a	ENSDARG00000001771	553759	ZDB-GENE-050707-1	GO:0048840 (otolith development), GO:0005576 (extracellular region), GO:0005581 (collagen), GO:0005515 (protein binding)	ENSG00000182447 (1.0)		4	5	4	4	4	5	0	0	2	3	7	5	2.63575	4.4261	1.67926	0.645822	1	1
7	stim2	ENSDARG00000001776	563901	ZDB-GENE-120404-3	GO:0005515 (protein binding)	ENSG00000109689 (1.0)		21	25	35	32	24	29	39	29	32	40	47	36	35.1704	28.7285	-1.22423	0.583015	1	1
10	nup155	ENSDARG00000001777	393125	ZDB-GENE-040426-711	GO:0006913 (nucleocytoplasmic transport), GO:0005643 (nuclear pore), GO:0017056 (structural constituent of nuclear pore), GO:0005515 (protein binding)	ENSG00000113569 (1.0)		845	1005	1129	1035	896	1087	1114	830	913	1149	1365	1051	1009.94	1042.43	1.03217	0.602329	1	1
4	tspan11	ENSDARG00000001781	564029	ZDB-GENE-041210-93	GO:0016021 (integral to membrane), GO:0016020 (membrane)	ENSG00000110900 (0.0)		190	226	203	186	186	226	347	258	124	156	243	187	200.53	212.595	1.06017	0.94154	1	1
11	prkacba	ENSDARG00000001782	393998	ZDB-GENE-040426-1351	GO:0006468 (protein phosphorylation), GO:0016310 (phosphorylation), GO:0005575 (cellular_component), GO:0005524 (ATP binding), GO:0016772 (transferase activity, transferring phosphorus-containing groups), GO:0004672 (protein kinase activity), GO:0004713 (protein tyrosine kinase activity), GO:0000166 (nucleotide binding), GO:0004674 (protein serine/threonine kinase activity), GO:0016301 (kinase ac…	ENSG00000142875 (0.0)		226	269	260	238	149	181	216	161	98	123	149	115	132.978	229.33	1.72457	0.00130845	0.0579392	1
19	hoxa5a	ENSDARG00000001784	58055	ZDB-GENE-000823-9	GO:0006355 (regulation of transcription, DNA-dependent), GO:0007275 (multicellular organismal development), GO:0006351 (transcription, DNA-templated), GO:0005634 (nucleus), GO:0003677 (DNA binding), GO:0003700 (sequence-specific DNA binding transcription factor activity), GO:0043565 (sequence-specific DNA binding)	ENSG00000106004 (1.0)		135	161	174	160	160	194	156	116	135	170	199	153	146.442	171.408	1.17049	0.221032	0.876601	1
16	irx2a	ENSDARG00000001785	394032	ZDB-GENE-040426-1446	GO:0006355 (regulation of transcription, DNA-dependent), GO:0060042 (retina morphogenesis in camera-type eye), GO:0005634 (nucleus), GO:0003677 (DNA binding), GO:0003700 (sequence-specific DNA binding transcription factor activity), GO:0043565 (sequence-specific DNA binding)	ENSG00000170561 (0.0)		62	74	71	65	82	99	189	141	89	112	156	120	124.296	79.4421	-1.56461	0.00508397	0.147058	1
9	atp5o	ENSDARG00000001788	335191	ZDB-GENE-050522-147	GO:0015986 (ATP synthesis coupled proton transport), GO:0046933 (proton-transporting ATP synthase activity, rotational mechanism)	ENSG00000249209 (1.0), ENSG00000241837 (1.0)		1332	1585	1630	1494	1197	1452	2686	2000	1212	1526	2264	1743	1756.34	1510.37	-1.16285	0.0569989	0.567611	1
3	kcnh6	ENSDARG00000001803	405763	ZDB-GENE-040702-5	GO:0007165 (signal transduction), GO:0055085 (transmembrane transport), GO:0006811 (ion transport), GO:0016020 (membrane), GO:0004871 (signal transducer activity), GO:0005216 (ion channel activity), GO:0006810 (transport), GO:0006813 (potassium ion transport), GO:0071805 (potassium ion transmembrane transport), GO:0008016 (regulation of heart contraction), GO:0034765 (regulation of ion transmembr…	ENSG00000055118 (0.0)		33	39	57	52	28	34	53	39	47	59	76	59	52.3823	41.828	-1.25233	0.473751	0.999449	1
3	zgc:112148	ENSDARG00000001804	550424	ZDB-GENE-050417-235	GO:0008150 (biological_process), GO:0016021 (integral to membrane), GO:0003674 (molecular_function)	ENSG00000175106 (1.0), ENSG00000171928 (1.0), ENSG00000259024 (1.0)		31	37	36	33	34	41	35	26	48	60	49	38	41.4043	37.0434	-1.11773	0.863232	1	1
20	tnfrsf21	ENSDARG00000001807	564874	ZDB-GENE-030131-5971	GO:0007165 (signal transduction), GO:0002040 (sprouting angiogenesis), GO:0014045 (establishment of endothelial blood-brain barrier), GO:0005515 (protein binding)	ENSG00000146072 (1.0)		148	176	219	201	149	181	243	181	157	198	207	159	179.322	185.868	1.03651	0.673834	1	1
2	CABZ01112877.1	ENSDARG00000001817	798602		GO:0007276 (gamete generation)	ENSG00000186767 (0.0)		3	4	7	6	6	7	11	8	4	5	5	4	5.6921	5.75505	1.01106	1	1	1
22	C3 (1 of 9)	ENSDARG00000001818	566347	ZDB-GENE-030131-3063	GO:0005576 (extracellular region), GO:0005615 (extracellular space), GO:0004866 (endopeptidase inhibitor activity), GO:0005515 (protein binding)	ENSG00000125730 (0.0)		429	510	520	477	370	449	1667	1241	920	1158	1615	1243	1214.31	478.652	-2.53693	2.11058e-29	5.23366e-26	1
13	wdr96	ENSDARG00000001825	568701	ZDB-GENE-080815-3	GO:0005515 (protein binding)	ENSG00000197748 (1.0)		33	39	49	45	44	53	119	89	21	26	55	42	52.466	45.8529	-1.14422	0.615706	1	1
24	zgc:112982	ENSDARG00000001829	503771	ZDB-GENE-050306-55	GO:0008150 (biological_process), GO:0005575 (cellular_component), GO:0003674 (molecular_function)			949	1129	1064	975	848	1029	1245	927	754	949	1238	953	943.147	1044.4	1.10735	0.220775	0.876193	1
8	si:ch1073-403i13.1	ENSDARG00000001832	['335509', '449802']	['ZDB-GENE-030131-7449', 'ZDB-GENE-041010-50', 'ZDB-GENE-100921-25']	GO:0006955 (immune response), GO:0019882 (antigen processing and presentation), GO:0002504 (antigen processing and presentation of peptide or polysaccharide antigen via MHC class II), GO:0016021 (integral to membrane), GO:0016020 (membrane), GO:0042613 (MHC class II protein complex), GO:0005515 (protein binding)	ENSG00000237541 (0.0)		1	1	0	0	0	0	0	0	0	0	0	0	0	0.396569	0.396569	0.981903	1	1
9	nalcn	ENSDARG00000001835	548345	ZDB-GENE-050410-12	GO:0055085 (transmembrane transport), GO:0006811 (ion transport), GO:0016020 (membrane), GO:0005216 (ion channel activity), GO:0006810 (transport), GO:0016021 (integral to membrane)	ENSG00000102452 (0.0)		119	142	136	125	108	131	132	98	108	136	180	139	124.279	132.424	1.06554	0.647094	1	1
21	aff4	ENSDARG00000001857	556421	ZDB-GENE-100910-5		ENSG00000072364 (1.0)		309	368	400	367	317	385	457	340	294	370	451	347	352.549	372.961	1.0579	0.55705	1	1
25	dbx1b	ENSDARG00000001859	30416	ZDB-GENE-000128-11	GO:0006355 (regulation of transcription, DNA-dependent), GO:0003677 (DNA binding), GO:0003700 (sequence-specific DNA binding transcription factor activity), GO:0043565 (sequence-specific DNA binding)	ENSG00000109851 (1.0)		199	237	307	281	212	257	313	233	216	272	314	242	248.915	258.46	1.03835	0.617551	1	1
1	atp1a1a.4	ENSDARG00000001870	64615	ZDB-GENE-001212-4	GO:0006754 (ATP biosynthetic process), GO:0015672 (monovalent inorganic cation transport), GO:0006812 (cation transport), GO:0016021 (integral to membrane), GO:0016020 (membrane), GO:0005524 (ATP binding), GO:0046872 (metal ion binding), GO:0019829 (cation-transporting ATPase activity), GO:0015077 (monovalent inorganic cation transmembrane transporter activity), GO:0000166 (nucleotide binding), G…	ENSG00000105675 (0.0)		1144	1361	1505	1380	1103	1338	1640	1221	884	1113	1469	1131	1155.03	1359.61	1.17712	0.033931	0.448853	1
9	phgdh	ENSDARG00000001873	321928	ZDB-GENE-030131-647	GO:0055114 (oxidation-reduction process), GO:0008152 (metabolic process), GO:0006564 (L-serine biosynthetic process), GO:0005575 (cellular_component), GO:0016616 (oxidoreductase activity, acting on the CH-OH group of donors, NAD or NADP as acceptor), GO:0051287 (NAD binding), GO:0048037 (cofactor binding), GO:0004617 (phosphoglycerate dehydrogenase activity)	ENSG00000092621 (0.0)		1485	1767	2062	1890	1425	1729	2125	1582	963	1212	1673	1288	1360.92	1795.26	1.31915	0.000827787	0.0411285	1
25	nav2b	ENSDARG00000001879	557290	ZDB-GENE-061207-13	GO:0005524 (ATP binding), GO:0000166 (nucleotide binding), GO:0017111 (nucleoside-triphosphatase activity), GO:0005515 (protein binding)	ENSG00000166833 (1.0)		458	545	598	548	413	501	713	531	420	529	680	524	527.736	531.377	1.0069	0.913484	1	1
14	stx3a	ENSDARG00000001880	393515	ZDB-GENE-040426-1489	GO:0016192 (vesicle-mediated transport), GO:0006886 (intracellular protein transport), GO:0006836 (neurotransmitter transport), GO:0016020 (membrane), GO:0005484 (SNAP receptor activity), GO:0005515 (protein binding)	ENSG00000166900 (1.0)		87	104	116	106	93	113	87	65	55	69	108	83	72.3915	107.556	1.48576	0.0311486	0.430125	1
23	cacnb3a	ENSDARG00000001881	565158	ZDB-GENE-060221-2	GO:0070588 (calcium ion transmembrane transport), GO:0005891 (voltage-gated calcium channel complex), GO:0005245 (voltage-gated calcium channel activity), GO:0005515 (protein binding)	ENSG00000167535 (1.0)		10	12	10	9	8	10	6	4	12	15	8	6	8.57769	10.2565	1.19572	0.645247	1	1
6	kbtbd12	ENSDARG00000001882	559380	ZDB-GENE-050904-1	GO:0008150 (biological_process), GO:0005575 (cellular_component), GO:0005515 (protein binding)	ENSG00000187715 (0.0)		39	46	43	39	35	42	70	52	49	62	104	80	64.6275	42.7595	-1.51142	0.0664235	0.600215	1
13	ppm1ba	ENSDARG00000001888	30672	ZDB-GENE-991102-16	GO:0003824 (catalytic activity), GO:0006470 (protein dephosphorylation), GO:0046872 (metal ion binding), GO:0000287 (magnesium ion binding), GO:0016787 (hydrolase activity), GO:0004721 (phosphoprotein phosphatase activity), GO:0004722 (protein serine/threonine phosphatase activity), GO:0030145 (manganese ion binding)	ENSG00000138032 (1.0)		116	138	138	127	100	121	235	175	110	138	166	128	147.092	128.611	-1.1437	0.335614	0.933946	1
23	TUBA1A (1 of 2)	ENSDARG00000001889	['573216', '641561']	['ZDB-GENE-051127-7', 'ZDB-GENE-090507-4']	GO:0006184 (GTP catabolic process), GO:0051258 (protein polymerization), GO:0007017 (microtubule-based process), GO:0043066 (negative regulation of apoptotic process), GO:0021634 (optic nerve formation), GO:0005737 (cytoplasm), GO:0005856 (cytoskeleton), GO:0005874 (microtubule), GO:0043234 (protein complex), GO:0003924 (GTPase activity), GO:0005525 (GTP binding), GO:0000166 (nucleotide binding),…	ENSG00000167552 (1.0)		3265	3884	4265	3910	3439	4172	7745	5767	4411	5553	6958	5357	5559.11	3988.77	-1.39369	1.97321e-07	3.87218e-05	1
16	stt3b	ENSDARG00000001890	323918	ZDB-GENE-030131-2638	GO:0006486 (protein glycosylation), GO:0016020 (membrane), GO:0004576 (oligosaccharyl transferase activity), GO:0016740 (transferase activity)	ENSG00000163527 (1.0)		872	1037	1200	1100	938	1138	1397	1040	1053	1326	1574	1212	1192.57	1091.82	-1.09228	0.362702	0.951214	1
20	syt14b	ENSDARG00000001891	561547	ZDB-GENE-041014-36	GO:0005515 (protein binding)	ENSG00000143469 (1.0)		22	26	31	28	27	33	46	34	14	18	47	36	29.3552	29.1158	-1.00822	0.857874	1	1
11	man2b1	ENSDARG00000001897	541519	ZDB-GENE-050327-52	GO:0005975 (carbohydrate metabolic process), GO:0006013 (mannose metabolic process), GO:0005575 (cellular_component), GO:0008270 (zinc ion binding), GO:0003824 (catalytic activity), GO:0004553 (hydrolase activity, hydrolyzing O-glycosyl compounds), GO:0030246 (carbohydrate binding), GO:0004559 (alpha-mannosidase activity), GO:0015923 (mannosidase activity)	ENSG00000104774 (1.0), ENSG00000269590 (1.0), ENSG00000269242 (1.0)		363	432	548	502	422	512	650	484	319	402	573	441	442.257	482.062	1.09	0.424073	0.976566	1
17	manea	ENSDARG00000001898	447827	ZDB-GENE-040912-87	GO:0008150 (biological_process), GO:0005575 (cellular_component), GO:0003674 (molecular_function)	ENSG00000172469 (0.0)		71	84	89	82	84	102	163	121	53	67	91	70	86.0543	89.3208	1.03796	0.991123	1	1
21	si:dkey-247m21.3	ENSDARG00000001906		ZDB-GENE-091204-249	GO:0007186 (G-protein coupled receptor signaling pathway), GO:0007165 (signal transduction), GO:0007268 (synaptic transmission), GO:0032098 (regulation of appetite), GO:0016021 (integral to membrane), GO:0016020 (membrane), GO:0005887 (integral to plasma membrane), GO:0004930 (G-protein coupled receptor activity), GO:0004871 (signal transducer activity), GO:0004993 (serotonin receptor activity)			1	1	2	2	1	1	0	0	4	5	0	0	1.67838	1.41213	-1.18855	1	1	1
24	CR388015.1	ENSDARG00000001909	555361		GO:0007010 (cytoskeleton organization), GO:0003779 (actin binding)			56	67	48	44	53	64	81	60	58	73	113	87	73.4442	58.3076	-1.2596	0.226877	0.882689	1
7	rorab	ENSDARG00000001910	554722	ZDB-GENE-040426-855	GO:0006355 (regulation of transcription, DNA-dependent), GO:0006351 (transcription, DNA-templated), GO:0043401 (steroid hormone mediated signaling pathway), GO:0005634 (nucleus), GO:0003677 (DNA binding), GO:0003700 (sequence-specific DNA binding transcription factor activity), GO:0003707 (steroid hormone receptor activity), GO:0043565 (sequence-specific DNA binding), GO:0008270 (zinc ion binding…			187	222	193	177	155	188	278	207	173	218	290	223	216.025	195.815	-1.10321	0.408405	0.972998	1
4	drd4-rs	ENSDARG00000001912	503566	ZDB-GENE-051113-172	GO:0007186 (G-protein coupled receptor signaling pathway), GO:0007165 (signal transduction), GO:0007195 (adenylate cyclase-inhibiting dopamine receptor signaling pathway), GO:0016021 (integral to membrane), GO:0016020 (membrane), GO:0005887 (integral to plasma membrane), GO:0004930 (G-protein coupled receptor activity), GO:0004871 (signal transducer activity), GO:0004952 (dopamine neurotransmitte…	ENSG00000069696 (0.0)		23	27	26	24	19	23	79	59	21	26	32	25	36.634	24.7495	-1.48019	0.255865	0.900429	1
2	palmda	ENSDARG00000001913	559824	ZDB-GENE-070705-48	GO:0008360 (regulation of cell shape), GO:0016020 (membrane)	ENSG00000099260 (1.0)		77	92	109	100	78	95	59	44	50	63	73	56	54.3605	95.3861	1.7547	0.00273898	0.0990739	1
1	phc2b	ENSDARG00000001915	100332229	ZDB-GENE-040426-1113	GO:0006334 (nucleosome assembly), GO:0005634 (nucleus), GO:0005622 (intracellular), GO:0000786 (nucleosome), GO:0003677 (DNA binding), GO:0043565 (sequence-specific DNA binding), GO:0046982 (protein heterodimerization activity)			0	0	2	2	0	0	0	0	0	0	0	0	0	0.611204	0.611204	0.763771	1	1
23	pink1	ENSDARG00000001929	494085	ZDB-GENE-041212-53	GO:0006468 (protein phosphorylation), GO:0016310 (phosphorylation), GO:0051402 (neuron apoptotic process), GO:0071542 (dopaminergic neuron differentiation), GO:1900746 (regulation of vascular endothelial growth factor signaling pathway), GO:2000377 (regulation of reactive oxygen species metabolic process), GO:0048823 (nucleate erythrocyte development), GO:0060872 (semicircular canal development),…	ENSG00000158828 (1.0)		55	65	90	83	63	76	28	21	56	70	95	73	54.8294	74.7898	1.36405	0.197287	0.854364	1
24	klhl15	ENSDARG00000001930	445186	ZDB-GENE-040801-99	GO:0005515 (protein binding)	ENSG00000174010 (0.0)		111	132	154	141	117	142	209	156	109	137	171	132	141.502	138.391	-1.02248	0.874765	1	1
2	prkag2	ENSDARG00000001933	568316	ZDB-GENE-070912-442	GO:0030554 (adenyl nucleotide binding)	ENSG00000106617 (1.0)		81	96	70	64	59	72	89	66	64	81	99	76	74.3545	77.3711	1.04057	0.871903	1	1
17	CABZ01043017.1	ENSDARG00000001937	100334818		GO:0055085 (transmembrane transport), GO:0016021 (integral to membrane), GO:0016020 (membrane), GO:0022891 (substrate-specific transmembrane transporter activity), GO:0022857 (transmembrane transporter activity)	ENSG00000181856 (0.0)		21	25	35	32	17	21	60	45	16	20	32	25	29.8198	25.898	-1.15143	0.621008	1	1
7	b3gat3	ENSDARG00000001939	192334	ZDB-GENE-020419-3	GO:0015012 (heparan sulfate proteoglycan biosynthetic process), GO:0051216 (cartilage development), GO:0030198 (extracellular matrix organization), GO:0030166 (proteoglycan biosynthetic process), GO:0050650 (chondroitin sulfate proteoglycan biosynthetic process), GO:0016020 (membrane), GO:0015018 (galactosylgalactosylxylosylprotein 3-beta-glucuronosyltransferase activity), GO:0016740 (transferase…	ENSG00000149541 (0.0)		223	265	252	231	210	255	254	189	220	277	397	306	257.25	250.361	-1.02752	0.887814	1	1
2	dnajc1	ENSDARG00000001940	553324	ZDB-GENE-061103-529	GO:0005634 (nucleus), GO:0003677 (DNA binding), GO:0003682 (chromatin binding)	ENSG00000136770 (1.0)		301	358	430	394	293	355	276	206	241	303	387	298	268.956	369.252	1.37291	0.00165903	0.068462	1
5	ak1	ENSDARG00000001950	445486	ZDB-GENE-040822-37	GO:0006139 (nucleobase-containing compound metabolic process), GO:0046034 (ATP metabolic process), GO:0016310 (phosphorylation), GO:0005737 (cytoplasm), GO:0005524 (ATP binding), GO:0016301 (kinase activity), GO:0004017 (adenylate kinase activity), GO:0016740 (transferase activity), GO:0019205 (nucleobase-containing compound kinase activity)	ENSG00000106992 (1.0)		1572	1870	2415	2214	1861	2258	3053	2273	1948	2452	3327	2562	2429.08	2113.94	-1.14908	0.0534809	0.55319	1
4	pfkfb3	ENSDARG00000001953	554477	ZDB-GENE-040426-2724	GO:0008152 (metabolic process), GO:0006000 (fructose metabolic process), GO:0016310 (phosphorylation), GO:0006003 (fructose 2,6-bisphosphate metabolic process), GO:0005575 (cellular_component), GO:0005524 (ATP binding), GO:0003824 (catalytic activity), GO:0016301 (kinase activity), GO:0004331 (fructose-2,6-bisphosphate 2-phosphatase activity), GO:0016740 (transferase activity), GO:0003873 (6-phos…	ENSG00000170525 (1.0)		92	109	104	95	63	76	150	112	68	86	117	90	95.7942	93.7413	-1.0219	0.857586	1	1
8	dock5	ENSDARG00000001968	571688	ZDB-GENE-080108-4	GO:0007264 (small GTPase mediated signal transduction), GO:0007520 (myoblast fusion), GO:0005085 (guanyl-nucleotide exchange factor activity), GO:0005515 (protein binding), GO:0005488 (binding)	ENSG00000147459 (1.0)		48	57	76	70	60	73	62	46	40	50	95	73	56.5555	66.5224	1.17623	0.483241	1	1
11	txlng	ENSDARG00000001969	324984	ZDB-GENE-060616-122	GO:0008150 (biological_process), GO:0005575 (cellular_component), GO:0019905 (syntaxin binding)	ENSG00000086712 (1.0)		90	107	158	145	123	149	292	217	114	144	183	141	167.282	133.712	-1.25107	0.221619	0.877315	1
16	cthrc1b	ENSDARG00000001971	566140	ZDB-GENE-050420-46		ENSG00000164932 (1.0)		2	2	4	4	6	7	7	5	7	9	9	7	6.98459	4.44168	-1.57251	0.588454	1	1
11	tpst2	ENSDARG00000001972	393391	ZDB-GENE-040426-1400	GO:0006478 (peptidyl-tyrosine sulfation), GO:0008476 (protein-tyrosine sulfotransferase activity), GO:0008146 (sulfotransferase activity)	ENSG00000128294 (1.0)		12	14	14	13	11	13	5	4	10	13	27	21	12.3666	13.4852	1.09045	0.883224	1	1
7	hsd11b2	ENSDARG00000001975	334098	ZDB-GENE-030131-6030	GO:0055114 (oxidation-reduction process), GO:0008152 (metabolic process), GO:0016491 (oxidoreductase activity), GO:0003845 (11-beta-hydroxysteroid dehydrogenase [NAD(P)] activity)	ENSG00000176387 (1.0)		75	89	68	62	57	69	124	92	61	77	116	89	86.1466	73.5718	-1.17092	0.33065	0.930326	1
18	si:ch211-13k12.1	ENSDARG00000001976	497400	ZDB-GENE-050208-116	GO:0006457 (protein folding), GO:0005515 (protein binding)			10	12	23	21	23	28	7	5	22	28	25	19	17.3849	20.2947	1.16737	0.60185	1	1
6	myhb	ENSDARG00000001993	100002040	ZDB-GENE-081124-1	GO:0016192 (vesicle-mediated transport), GO:0016459 (myosin complex), GO:0016020 (membrane), GO:0005524 (ATP binding), GO:0003774 (motor activity), GO:0005515 (protein binding), GO:0003779 (actin binding), GO:0000166 (nucleotide binding)			11	13	22	20	11	13	61	45	12	15	22	17	25.8231	15.5334	-1.66243	0.302532	0.917213	1
21	stxbp1a	ENSDARG00000001994	574003	ZDB-GENE-050626-106	GO:0016192 (vesicle-mediated transport), GO:0006904 (vesicle docking involved in exocytosis), GO:0005575 (cellular_component), GO:0003674 (molecular_function)	ENSG00000136854 (1.0)		626	745	746	684	613	744	1064	792	613	772	972	748	770.787	724.101	-1.06447	0.416251	0.973347	1
7	adamts18	ENSDARG00000001999	100150128	ZDB-GENE-070815-1	GO:0006508 (proteolysis), GO:0005576 (extracellular region), GO:0031012 (extracellular matrix), GO:0005578 (proteinaceous extracellular matrix), GO:0008270 (zinc ion binding), GO:0046872 (metal ion binding), GO:0004222 (metalloendopeptidase activity), GO:0008237 (metallopeptidase activity), GO:0016787 (hydrolase activity), GO:0008233 (peptidase activity)	ENSG00000140873 (1.0)		81	96	128	117	92	112	144	107	70	88	133	102	99.2505	108.44	1.09259	0.642841	1	1
22	LMCD1	ENSDARG00000002002	394045	ZDB-GENE-040426-1067	GO:0008150 (biological_process), GO:0005575 (cellular_component), GO:0008270 (zinc ion binding), GO:0046872 (metal ion binding)	ENSG00000071282 (1.0)		14	17	18	17	12	15	2	1	10	13	18	14	9.31212	15.9051	1.708	0.216572	0.870185	1
16	rxrbb	ENSDARG00000002006	30486	ZDB-GENE-990415-242	GO:0006355 (regulation of transcription, DNA-dependent), GO:0043401 (steroid hormone mediated signaling pathway), GO:0005634 (nucleus), GO:0003700 (sequence-specific DNA binding transcription factor activity), GO:0003707 (steroid hormone receptor activity), GO:0043565 (sequence-specific DNA binding), GO:0008270 (zinc ion binding)	ENSG00000204231 (1.0)		102	121	190	174	145	176	151	112	111	140	219	169	140.263	157.146	1.12036	0.456009	0.992706	1
19	grb10a	ENSDARG00000002013	446167	ZDB-GENE-040822-32	GO:0007165 (signal transduction), GO:0005575 (cellular_component), GO:0005515 (protein binding)	ENSG00000106070 (1.0)		350	416	397	364	292	354	337	251	277	349	453	349	316.142	378.195	1.19628	0.0857676	0.666089	1
5	ppil2	ENSDARG00000002016	393966	ZDB-GENE-040426-1096	GO:0006457 (protein folding), GO:0016567 (protein ubiquitination), GO:0000151 (ubiquitin ligase complex), GO:0004842 (ubiquitin-protein ligase activity), GO:0003755 (peptidyl-prolyl cis-trans isomerase activity), GO:0016853 (isomerase activity)	ENSG00000100023 (1.0)		178	212	218	200	188	228	341	254	202	254	274	211	239.725	213.229	-1.12426	0.345115	0.941094	1
21	rictorb	ENSDARG00000002020	561835	ZDB-GENE-070810-5	GO:0005488 (binding)	ENSG00000164327 (1.0)		128	152	162	149	136	165	157	117	128	161	210	162	146.576	155.261	1.05925	0.643418	1	1
17	pygb	ENSDARG00000002021	403051	ZDB-GENE-040928-2	GO:0005975 (carbohydrate metabolic process), GO:0030170 (pyridoxal phosphate binding), GO:0016740 (transferase activity), GO:0016757 (transferase activity, transferring glycosyl groups), GO:0004645 (phosphorylase activity), GO:0008184 (glycogen phosphorylase activity)	ENSG00000100994 (0.0)		174	207	203	186	151	183	262	195	152	191	231	178	188.1	192.098	1.02126	0.88837	1	1
13	qkib	ENSDARG00000002026	100462714	ZDB-GENE-081028-54	GO:0003723 (RNA binding)	ENSG00000112531 (0.0)		387	460	568	521	402	488	619	461	404	509	674	519	496.15	489.605	-1.01337	0.981709	1	1
2	tox4	ENSDARG00000002031	559853	ZDB-GENE-070912-576		ENSG00000092203 (1.0)		392	466	433	397	386	468	581	433	380	478	541	417	442.512	443.862	1.00305	0.981516	1	1
11	PFKFB2 (1 of 2)	ENSDARG00000002037	564852	ZDB-GENE-120222-1	GO:0006000 (fructose metabolic process), GO:0006003 (fructose 2,6-bisphosphate metabolic process), GO:0005524 (ATP binding), GO:0004331 (fructose-2,6-bisphosphate 2-phosphatase activity), GO:0003873 (6-phosphofructo-2-kinase activity)	ENSG00000123836 (1.0)		53	63	48	44	37	45	87	65	32	40	54	42	48.8817	50.6482	1.03614	1	1	1
19	btr29	ENSDARG00000002046	797384	ZDB-GENE-090512-2	GO:0005622 (intracellular), GO:0008270 (zinc ion binding), GO:0005515 (protein binding)			2	2	0	0	2	2	19	14	0	0	2	2	5.22956	1.60185	-3.2647	0.41124	0.973316	1
10	brf2	ENSDARG00000002060	['445142', '100536580']	ZDB-GENE-040801-43		ENSG00000104221 (1.0)		42	50	42	39	25	30	146	109	29	37	45	35	59.9583	39.6	-1.5141	0.373148	0.955946	1
13	adss	ENSDARG00000002071	550502	ZDB-GENE-050417-337	GO:0006164 (purine nucleotide biosynthetic process), GO:0006167 (AMP biosynthetic process), GO:0044208 ('de novo' AMP biosynthetic process), GO:0005737 (cytoplasm), GO:0005525 (GTP binding), GO:0016874 (ligase activity), GO:0046872 (metal ion binding), GO:0000166 (nucleotide binding), GO:0000287 (magnesium ion binding), GO:0004019 (adenylosuccinate synthase activity)	ENSG00000035687 (1.0)		295	351	361	331	296	359	325	242	268	337	436	336	305.024	346.999	1.13761	0.19115	0.848258	1
13	mnat1	ENSDARG00000002077	450080	ZDB-GENE-041010-203	GO:0007049 (cell cycle), GO:0005634 (nucleus), GO:0008270 (zinc ion binding), GO:0046872 (metal ion binding), GO:0005515 (protein binding)	ENSG00000020426 (1.0)		50	59	74	68	55	67	40	30	57	72	99	76	59.2543	64.6825	1.09161	0.624387	1	1
16	ck2a1	ENSDARG00000002082	30502	ZDB-GENE-990415-27	GO:0006468 (protein phosphorylation), GO:0016310 (phosphorylation), GO:0005524 (ATP binding), GO:0016772 (transferase activity, transferring phosphorus-containing groups), GO:0004672 (protein kinase activity), GO:0004713 (protein tyrosine kinase activity), GO:0000166 (nucleotide binding), GO:0004674 (protein serine/threonine kinase activity), GO:0016301 (kinase activity), GO:0016740 (transferase …	ENSG00000101266 (0.0)		974	1159	1340	1229	1024	1242	2073	1544	1070	1347	1682	1295	1395.22	1209.82	-1.15324	0.0489837	0.53364	1
23	lamb2	ENSDARG00000002084	337767	ZDB-GENE-081030-4	GO:0016203 (muscle attachment), GO:0070831 (basement membrane assembly), GO:0061053 (somite development), GO:0005515 (protein binding)	ENSG00000172037 (1.0)		1127	1341	1658	1520	1312	1592	1881	1401	1237	1557	1882	1449	1468.97	1484.13	1.01033	0.779697	1	1
3	si:dkeyp-52c3.7	ENSDARG00000002097		ZDB-GENE-110411-213	GO:0005525 (GTP binding), GO:0015684 (ferrous iron transport), GO:0016021 (integral to membrane), GO:0003924 (GTPase activity), GO:0015093 (ferrous iron transmembrane transporter activity)			6	7	5	5	3	4	15	11	6	8	15	12	10.0907	5.12049	-1.97065	0.262811	0.904401	1
2	stam	ENSDARG00000002127	386967	ZDB-GENE-031118-123	GO:0006886 (intracellular protein transport), GO:0005515 (protein binding)	ENSG00000136738 (1.0)		503	598	562	515	442	536	689	513	474	597	749	577	562.146	549.947	-1.02218	0.838239	1	1
4	cwf19l1	ENSDARG00000002128	387304	ZDB-GENE-031204-5	GO:0005575 (cellular_component), GO:0003824 (catalytic activity)	ENSG00000095485 (1.0)		176	209	222	204	186	226	271	202	160	201	230	177	193.434	212.85	1.10038	0.458108	0.992706	1
15	slc5a2	ENSDARG00000002129	405862	ZDB-GENE-040426-2498	GO:0055085 (transmembrane transport), GO:0006810 (transport), GO:0016021 (integral to membrane), GO:0016020 (membrane), GO:0005215 (transporter activity)	ENSG00000140675 (1.0)		11	13	21	19	18	22	16	12	5	6	13	10	9.40602	18.0583	1.91986	0.184415	0.841533	1
4	celf2	ENSDARG00000002131	373117	ZDB-GENE-030826-35	GO:0003676 (nucleic acid binding), GO:0006397 (mRNA processing), GO:0005634 (nucleus), GO:0005737 (cytoplasm), GO:0003723 (RNA binding), GO:0000166 (nucleotide binding)	ENSG00000048740 (0.0)		1854	2206	2458	2254	1769	2146	2275	1694	1955	2461	3116	2399	2184.74	2201.71	1.00777	0.800667	1	1
18	DVL3 (1 of 2)	ENSDARG00000002148	100149082		GO:0007275 (multicellular organismal development), GO:0035556 (intracellular signal transduction), GO:0005622 (intracellular), GO:0004871 (signal transducer activity), GO:0005515 (protein binding)	ENSG00000161202 (1.0)		154	183	227	208	143	173	348	259	164	206	260	200	221.925	188.266	-1.17878	0.197337	0.854364	1
24	psme1	ENSDARG00000002165	30648	ZDB-GENE-991110-17	GO:0000502 (proteasome complex), GO:0008537 (proteasome activator complex)	ENSG00000092010 (1.0)		4	5	7	6	10	12	0	0	2	3	10	8	3.4057	7.76904	2.28119	0.310071	0.921527	1
3	cacnb1	ENSDARG00000002167	['436925', '101883573']	ZDB-GENE-040718-399	GO:0070588 (calcium ion transmembrane transport), GO:0006936 (muscle contraction), GO:0034765 (regulation of ion transmembrane transport), GO:0070978 (voltage-gated calcium channel complex assembly), GO:0016020 (membrane), GO:0005891 (voltage-gated calcium channel complex), GO:0005245 (voltage-gated calcium channel activity), GO:0005515 (protein binding)	ENSG00000067191 (1.0)		533	634	776	711	540	655	813	605	495	623	827	637	621.756	666.87	1.07256	0.375298	0.956439	1
9	tra2b	ENSDARG00000002168	394172	ZDB-GENE-040426-1094	GO:0003676 (nucleic acid binding), GO:0000166 (nucleotide binding)	ENSG00000136527 (1.0)		533	634	641	588	493	598	803	598	487	613	763	587	599.491	606.609	1.01187	0.899345	1	1
8	aplnra	ENSDARG00000002172		ZDB-GENE-060929-512	GO:0007186 (G-protein coupled receptor signaling pathway), GO:0007275 (multicellular organismal development), GO:0007165 (signal transduction), GO:0016477 (cell migration), GO:0007507 (heart development), GO:0042074 (cell migration involved in gastrulation), GO:0001702 (gastrulation with mouth forming second), GO:0055113 (epiboly involved in gastrulation with mouth forming second), GO:0007369 (ga…	ENSG00000134817 (0.0)		24	29	66	61	48	58	84	63	40	50	77	59	57.3967	49.0964	-1.16906	0.520428	1	1
4	itfg2	ENSDARG00000002174	550607	ZDB-GENE-041008-161	GO:0003674 (molecular_function)	ENSG00000111203 (0.0)		84	100	110	101	69	84	93	69	75	94	136	105	89.459	94.8285	1.06002	0.684599	1	1
5	igbp1	ENSDARG00000002184	406843	ZDB-GENE-040426-2928	GO:0009966 (regulation of signal transduction), GO:0005575 (cellular_component)	ENSG00000089289 (0.0)		307	365	344	315	260	315	505	376	236	297	434	334	335.764	332.006	-1.01132	0.766662	1	1
1	chmp2bb	ENSDARG00000002190	405840	ZDB-GENE-040426-2539	GO:0006810 (transport), GO:0015031 (protein transport), GO:0016020 (membrane), GO:0005737 (cytoplasm), GO:0005829 (cytosol), GO:0005768 (endosome), GO:0031902 (late endosome membrane)	ENSG00000083937 (1.0)		475	565	553	507	437	530	579	431	401	505	587	452	462.633	534.071	1.15442	0.106124	0.718121	1
22	aspn	ENSDARG00000002192	65228	ZDB-GENE-041105-7	GO:0005515 (protein binding)	ENSG00000106819 (1.0)		10	12	19	17	15	18	46	34	8	10	23	18	20.678	15.8375	-1.30564	0.452865	0.992706	1
8	rho	ENSDARG00000002193	30295	ZDB-GENE-990415-271	GO:0007186 (G-protein coupled receptor signaling pathway), GO:0007602 (phototransduction), GO:0007165 (signal transduction), GO:0007601 (visual perception), GO:0016038 (absorption of visible light), GO:0009584 (detection of visible light), GO:0018298 (protein-chromophore linkage), GO:0050896 (response to stimulus), GO:0016021 (integral to membrane), GO:0016020 (membrane), GO:0001750 (photorecepto…	ENSG00000163914 (1.0)		4	5	0	0	1	1	3	2	0	0	0	0	0.744672	1.99063	2.67316	0.759261	1	1
13	rhd	ENSDARG00000002194	554272	ZDB-GENE-051213-1	GO:0015696 (ammonium transport), GO:0016021 (integral to membrane), GO:0016020 (membrane), GO:0008519 (ammonium transmembrane transporter activity)	ENSG00000187010 (1.0), ENSG00000188672 (1.0)		75	89	108	99	82	99	156	116	78	98	162	125	113.029	95.9048	-1.17855	0.293554	0.912371	1
10	bach1	ENSDARG00000002196	553688	ZDB-GENE-050522-220	GO:0008150 (biological_process), GO:0005575 (cellular_component), GO:0005515 (protein binding)	ENSG00000156273 (1.0)		147	175	203	186	181	220	325	242	100	126	220	169	179.096	193.521	1.08055	0.884299	1	1
13	pygl	ENSDARG00000002197		ZDB-GENE-041205-1	GO:0005975 (carbohydrate metabolic process), GO:0030170 (pyridoxal phosphate binding), GO:0004645 (phosphorylase activity), GO:0008184 (glycogen phosphorylase activity)	ENSG00000100504 (1.0)		24	29	40	37	31	38	115	86	81	102	84	65	84.0917	34.2767	-2.45332	0.000118321	0.00927424	1
21	hspb11	ENSDARG00000002204	796767	ZDB-GENE-030131-5148				267	318	368	337	277	336	105	78	76	96	160	123	99.0169	330.352	3.33632	1.40004e-20	1.66039e-17	1
6	stk25a	ENSDARG00000002210	449653	ZDB-GENE-041010-92	GO:0006468 (protein phosphorylation), GO:0007507 (heart development), GO:0003401 (axis elongation), GO:0005575 (cellular_component), GO:0005524 (ATP binding), GO:0016772 (transferase activity, transferring phosphorus-containing groups), GO:0004672 (protein kinase activity), GO:0004713 (protein tyrosine kinase activity), GO:0000166 (nucleotide binding)	ENSG00000115694 (1.0)		36	43	36	33	30	36	57	42	36	45	58	45	44.1399	37.4088	-1.17994	0.522675	1	1
16	invs	ENSDARG00000002213	245946	ZDB-GENE-020507-2	GO:0005515 (protein binding)	ENSG00000119509 (1.0)		60	71	75	69	50	61	81	60	58	73	94	72	68.5679	66.932	-1.02444	0.976493	1	1
22	rtca	ENSDARG00000002215	321129	ZDB-GENE-030131-9687	GO:0006396 (RNA processing), GO:0005524 (ATP binding), GO:0003824 (catalytic activity), GO:0000166 (nucleotide binding), GO:0003963 (RNA-3'-phosphate cyclase activity)	ENSG00000137996 (1.0)		731	870	899	824	688	835	1224	911	642	808	1060	816	845.256	842.824	-1.00289	0.889546	1	1
5	tbx3a	ENSDARG00000002216	556870	ZDB-GENE-070209-80	GO:0006355 (regulation of transcription, DNA-dependent), GO:0006351 (transcription, DNA-templated), GO:0035050 (embryonic heart tube development), GO:0005634 (nucleus), GO:0003677 (DNA binding), GO:0003700 (sequence-specific DNA binding transcription factor activity)	ENSG00000135111 (1.0)		195	232	208	191	204	247	175	130	226	284	357	275	229.892	223.385	-1.02913	0.977809	1	1
14	scocb	ENSDARG00000002217	791709	ZDB-GENE-041010-41	GO:0008150 (biological_process), GO:0016020 (membrane), GO:0005737 (cytoplasm), GO:0005794 (Golgi apparatus), GO:0000139 (Golgi membrane), GO:0005829 (cytosol), GO:0003674 (molecular_function)	ENSG00000153130 (1.0)		92	109	193	177	140	170	217	162	120	151	258	199	170.432	152.075	-1.12071	0.497084	1	1
13	si:dkey-103j14.5	ENSDARG00000002219	570552	ZDB-GENE-090313-170	GO:0016787 (hydrolase activity)			12	14	17	16	9	11	25	19	17	21	27	21	20.2683	13.5933	-1.49106	0.370089	0.954729	1
5	C5H9orf78	ENSDARG00000002220	449772	ZDB-GENE-041010-15	GO:0008150 (biological_process), GO:0005575 (cellular_component), GO:0003674 (molecular_function)	ENSG00000136819 (1.0)		121	144	192	176	106	129	251	187	99	125	205	158	156.458	149.522	-1.04638	0.72401	1	1
20	TRIM67	ENSDARG00000002226	100332164		GO:0005622 (intracellular), GO:0008270 (zinc ion binding), GO:0046872 (metal ion binding), GO:0005515 (protein binding)	ENSG00000119283 (1.0)		18	21	37	34	28	34	48	36	29	37	46	35	35.889	29.7675	-1.20564	0.570833	1	1
8	sypb	ENSDARG00000002230	436774	ZDB-GENE-040718-205	GO:0006810 (transport), GO:0016021 (integral to membrane), GO:0016020 (membrane), GO:0008021 (synaptic vesicle), GO:0005215 (transporter activity)	ENSG00000102003 (1.0)		58	69	100	92	79	96	210	156	87	110	157	121	128.926	85.5052	-1.50781	0.0109403	0.241366	1
2	PPAP2C (1 of 2)	ENSDARG00000002231	563806		GO:0016020 (membrane), GO:0003824 (catalytic activity)	ENSG00000141934 (1.0)		30	36	38	35	32	39	78	58	21	26	41	32	38.6957	36.4493	-1.06163	0.700663	1	1
7	mmp14a	ENSDARG00000002235	373882	ZDB-GENE-030901-1	GO:0006508 (proteolysis), GO:0048701 (embryonic cranial skeleton morphogenesis), GO:0060027 (convergent extension involved in gastrulation), GO:0042074 (cell migration involved in gastrulation), GO:0051216 (cartilage development), GO:0001666 (response to hypoxia), GO:0060026 (convergent extension), GO:0030010 (establishment of cell polarity), GO:0009948 (anterior/posterior axis specification), GO…	ENSG00000157227 (1.0)		312	371	390	358	309	375	360	268	265	334	492	379	326.826	367.86	1.12555	0.253932	0.898597	1
23	psmb6	ENSDARG00000002240	30388	ZDB-GENE-990415-216	GO:0006508 (proteolysis), GO:0051603 (proteolysis involved in cellular protein catabolic process), GO:0005634 (nucleus), GO:0005737 (cytoplasm), GO:0005839 (proteasome core complex), GO:0000502 (proteasome complex), GO:0004298 (threonine-type endopeptidase activity), GO:0004175 (endopeptidase activity), GO:0016787 (hydrolase activity), GO:0008233 (peptidase activity)	ENSG00000142507 (1.0)		361	429	634	581	474	575	1087	809	429	540	806	621	656.686	528.577	-1.24237	0.152687	0.795252	1
6	KCNA2 (1 of 2)	ENSDARG00000002241	100537815		GO:0055085 (transmembrane transport), GO:0006811 (ion transport), GO:0051260 (protein homooligomerization), GO:0016020 (membrane), GO:0005216 (ion channel activity), GO:0005515 (protein binding)	ENSG00000177301 (1.0)		4	5	2	2	4	5	0	0	1	1	3	2	1.18955	3.8149	3.20702	0.383087	0.958985	1
18	tbxas1	ENSDARG00000002249	792041	ZDB-GENE-030131-8805	GO:0055114 (oxidation-reduction process), GO:0020037 (heme binding), GO:0016491 (oxidoreductase activity), GO:0046872 (metal ion binding), GO:0016705 (oxidoreductase activity, acting on paired donors, with incorporation or reduction of molecular oxygen), GO:0005506 (iron ion binding), GO:0004497 (monooxygenase activity)	ENSG00000059377 (1.0)		381	453	493	452	371	450	580	432	336	423	489	377	410.456	451.77	1.10065	0.311317	0.922252	1
24	CABZ01090303.1	ENSDARG00000002255			GO:0030866 (cortical actin cytoskeleton organization), GO:0005856 (cytoskeleton), GO:0005198 (structural molecule activity), GO:0003779 (actin binding), GO:0008092 (cytoskeletal protein binding)	ENSG00000082397 (1.0)		60	71	91	83	68	82	107	80	89	112	156	120	103.941	79.1	-1.31405	0.157439	0.803154	1
12	ca15c	ENSDARG00000002259	768190	ZDB-GENE-061013-737	GO:0006730 (one-carbon metabolic process), GO:0005575 (cellular_component), GO:0008270 (zinc ion binding), GO:0046872 (metal ion binding), GO:0004089 (carbonate dehydratase activity)	ENSG00000167434 (0.0)		2	2	2	2	3	4	0	0	0	0	2	2	0.513302	2.61741	5.09916	0.416641	0.973347	1
5	mrpl41	ENSDARG00000002264	553805	ZDB-GENE-050522-200		ENSG00000182154 (1.0)		80	95	125	115	91	110	108	80	80	101	153	118	99.6434	106.722	1.07104	0.650279	1	1
16	dcaf13	ENSDARG00000002267	393097	ZDB-GENE-040426-703	GO:0005515 (protein binding)	ENSG00000164934 (1.0)		244	290	301	276	243	295	319	238	206	259	316	243	246.722	287.007	1.16328	0.181343	0.837362	1
10	zfand5b	ENSDARG00000002271	393923	ZDB-GENE-040426-875	GO:0003677 (DNA binding), GO:0008270 (zinc ion binding), GO:0046872 (metal ion binding)	ENSG00000107372 (0.0)		567	675	825	756	629	763	948	706	574	723	954	735	721.009	731.315	1.01429	0.836291	1	1
1	mcoln1a	ENSDARG00000002285		ZDB-GENE-040426-2704		ENSG00000090674 (1.0)		239	284	372	341	252	306	304	226	256	322	484	373	307.095	310.361	1.01063	0.848832	1	1
22	si:ch211-197g15.9	ENSDARG00000002293	555440	ZDB-GENE-050208-616	GO:0007049 (cell cycle), GO:0005525 (GTP binding)	ENSG00000137959 (0.0)		24	29	20	18	14	17	0	0	0	0	1	1	0.256651	21.2907	82.9557	1.0594e-07	2.22286e-05	1
8	si:dkey-21p1.3	ENSDARG00000002295		ZDB-GENE-081105-162	GO:0005581 (collagen), GO:0005201 (extracellular matrix structural constituent)	ENSG00000171502 (0.0)		9	11	12	11	5	6	11	8	3	4	2	2	4.50255	9.25812	2.05619	0.292939	0.912371	1
12	ankrd22	ENSDARG00000002298	393244	ZDB-GENE-040426-1120	GO:0008150 (biological_process), GO:0005575 (cellular_component), GO:0003674 (molecular_function), GO:0005515 (protein binding)	ENSG00000152766 (1.0)		24	29	38	35	25	30	11	8	15	19	28	22	16.2106	31.2394	1.9271	0.0441382	0.507756	1
9	arsh	ENSDARG00000002299	100332997	ZDB-GENE-081104-120	GO:0008152 (metabolic process), GO:0003824 (catalytic activity), GO:0008484 (sulfuric ester hydrolase activity)	ENSG00000157399 (0.0), ENSG00000006756 (0.0), ENSG00000062096 (0.0), ENSG00000205667 (0.0)		68	81	83	76	59	72	41	31	42	53	40	31	38.0662	76.1886	2.00147	0.000856867	0.0421891	1
5	p2rx2	ENSDARG00000002300	387297	ZDB-GENE-030319-2	GO:0006810 (transport), GO:0006812 (cation transport), GO:0006811 (ion transport), GO:0034220 (ion transmembrane transport), GO:0035590 (purinergic nucleotide receptor signaling pathway), GO:0016021 (integral to membrane), GO:0016020 (membrane), GO:0005524 (ATP binding), GO:0005216 (ion channel activity), GO:0001614 (purinergic nucleotide receptor activity), GO:0004931 (extracellular ATP-gated ca…	ENSG00000187848 (1.0)		8	10	13	12	10	12	1	1	12	15	16	12	9.38978	11.1889	1.19161	0.63047	1	1
4	xpot	ENSDARG00000002303	558020	ZDB-GENE-041210-4	GO:0006810 (transport), GO:0005634 (nucleus), GO:0005737 (cytoplasm), GO:0003723 (RNA binding), GO:0000049 (tRNA binding), GO:0005488 (binding)	ENSG00000184575 (1.0)		792	942	1035	949	776	941	1428	1063	687	865	1154	889	938.901	944.16	1.0056	0.946694	1	1
18	gins2	ENSDARG00000002304	554146	ZDB-GENE-050419-19	GO:0006260 (DNA replication), GO:0005634 (nucleus)	ENSG00000131153 (1.0)		110	131	135	124	71	86	231	172	92	116	165	127	138.29	113.588	-1.21747	0.24547	0.892164	1
9	me3	ENSDARG00000002305	492719	ZDB-GENE-041111-294	GO:0055114 (oxidation-reduction process), GO:0006108 (malate metabolic process), GO:0005575 (cellular_component), GO:0016491 (oxidoreductase activity), GO:0046872 (metal ion binding), GO:0016616 (oxidoreductase activity, acting on the CH-OH group of donors, NAD or NADP as acceptor), GO:0051287 (NAD binding), GO:0004470 (malic enzyme activity), GO:0004471 (malate dehydrogenase (decarboxylating) (N…	ENSG00000151376 (1.0)		518	616	631	579	465	564	919	684	487	613	877	675	657.544	586.283	-1.12155	0.155383	0.800751	1
16	fabp11b	ENSDARG00000002311	553579	ZDB-GENE-050522-391	GO:0006810 (transport), GO:0033552 (response to vitamin B3), GO:0034694 (response to prostaglandin), GO:0005575 (cellular_component), GO:0005215 (transporter activity), GO:0008289 (lipid binding)			11	13	7	6	12	15	10	7	13	16	25	19	14.3532	11.3537	-1.26419	0.615767	1	1
2	lhx8a	ENSDARG00000002330	378959	ZDB-GENE-031008-2	GO:0006355 (regulation of transcription, DNA-dependent), GO:0005634 (nucleus), GO:0003677 (DNA binding), GO:0003700 (sequence-specific DNA binding transcription factor activity), GO:0043565 (sequence-specific DNA binding), GO:0008270 (zinc ion binding), GO:0046872 (metal ion binding)	ENSG00000162624 (1.0)		5	6	10	9	8	10	23	17	10	13	17	13	14.2682	8.2737	-1.72452	0.285096	0.912371	1
13	frmd6	ENSDARG00000002332	321937	ZDB-GENE-050522-354	GO:0008150 (biological_process), GO:0005856 (cytoskeleton)	ENSG00000139926 (1.0)		269	320	342	314	280	340	499	372	247	311	414	319	333.757	324.412	-1.02881	0.697503	1	1
20	fam102bb	ENSDARG00000002333	557909	ZDB-GENE-041014-330		ENSG00000162636 (1.0)		93	111	108	99	83	101	112	83	96	121	155	119	107.863	103.447	-1.04269	0.885322	1	1
15	dlc	ENSDARG00000002336	30120	ZDB-GENE-000125-4	GO:0007219 (Notch signaling pathway), GO:0007275 (multicellular organismal development), GO:0007154 (cell communication), GO:0016021 (integral to membrane), GO:0016020 (membrane), GO:0005509 (calcium ion binding), GO:0005515 (protein binding)	ENSG00000198719 (0.0)		574	683	643	590	537	651	1295	964	687	865	1071	825	884.585	641.271	-1.37942	6.55445e-05	0.00565777	1
3	ccdc101	ENSDARG00000002339	449813	ZDB-GENE-041010-62		ENSG00000258150 (0.0), ENSG00000258130 (0.0), ENSG00000176476 (0.0)		84	100	119	109	81	98	264	197	85	107	162	125	142.774	102.431	-1.39385	0.120217	0.742901	1
14	tubb4b	ENSDARG00000002344	336681	ZDB-GENE-030131-8625	GO:0006184 (GTP catabolic process), GO:0051258 (protein polymerization), GO:0007017 (microtubule-based process), GO:0005737 (cytoplasm), GO:0005856 (cytoskeleton), GO:0005874 (microtubule), GO:0043234 (protein complex), GO:0003924 (GTPase activity), GO:0005525 (GTP binding), GO:0000166 (nucleotide binding), GO:0005200 (structural constituent of cytoskeleton)	ENSG00000261812 (0.0)		7376	8775	10777	9880	8283	10048	13651	10166	7899	9943	13181	10149	10085.8	9567.84	-1.05414	0.405471	0.972998	1
25	cyp11a1	ENSDARG00000002347	80374	ZDB-GENE-010306-1	GO:0055114 (oxidation-reduction process), GO:0020037 (heme binding), GO:0016705 (oxidoreductase activity, acting on paired donors, with incorporation or reduction of molecular oxygen), GO:0005506 (iron ion binding), GO:0090504 (epiboly), GO:0031116 (positive regulation of microtubule polymerization), GO:0006700 (C21-steroid hormone biosynthetic process), GO:0005739 (mitochondrion), GO:0016491 (ox…	ENSG00000140459 (1.0)		7	8	11	10	9	11	14	10	7	9	7	5	8.20886	9.7768	1.19101	0.786929	1	1
17	tagapa	ENSDARG00000002353	393842	ZDB-GENE-040426-1877	GO:0007165 (signal transduction), GO:0005622 (intracellular)	ENSG00000164691 (1.0)		5	6	15	14	10	12	3	2	6	8	15	12	7.11201	10.6104	1.4919	0.457311	0.992706	1
5	shpk	ENSDARG00000002355	100001676	ZDB-GENE-060526-357	GO:0005975 (carbohydrate metabolic process), GO:0016773 (phosphotransferase activity, alcohol group as acceptor)	ENSG00000197417 (1.0)		12	14	19	17	4	5	0	0	10	13	14	11	7.78906	12.1827	1.56408	0.325052	0.927308	1
12	ubald1a	ENSDARG00000002362	['794012', '100536798']	ZDB-GENE-040718-191	GO:0005515 (protein binding)			89	106	99	91	69	84	151	112	112	141	157	121	124.771	93.4497	-1.33516	0.101561	0.70496	1
22	cers5	ENSDARG00000002365	323020	ZDB-GENE-030131-1740	GO:0006355 (regulation of transcription, DNA-dependent), GO:0005634 (nucleus), GO:0016021 (integral to membrane), GO:0016020 (membrane), GO:0003677 (DNA binding), GO:0003700 (sequence-specific DNA binding transcription factor activity), GO:0043565 (sequence-specific DNA binding)	ENSG00000139624 (1.0)		190	226	279	256	228	277	304	226	194	244	315	243	237.707	252.804	1.06351	0.582408	1	1
5	UBC	ENSDARG00000002369	['336542', '777766']	['ZDB-GENE-061110-88', 'ZDB-GENE-030131-8486']	GO:0005515 (protein binding)	ENSG00000170315 (1.0), ENSG00000150991 (1.0)		5129	6102	6525	5982	5044	6119	7937	5910	5044	6349	8491	6538	6265.81	6067.62	-1.03266	0.621624	1	1
1	smcr7b	ENSDARG00000002377	767710	ZDB-GENE-060929-864	GO:0008150 (biological_process), GO:0005575 (cellular_component), GO:0003674 (molecular_function)	ENSG00000177427 (1.0)		182	217	223	204	151	183	301	224	127	160	215	166	183.184	201.382	1.09934	0.558321	1	1
15	atm	ENSDARG00000002385	403064	ZDB-GENE-040809-1	GO:0016772 (transferase activity, transferring phosphorus-containing groups), GO:0016773 (phosphotransferase activity, alcohol group as acceptor), GO:0005515 (protein binding), GO:0006281 (DNA repair), GO:0000723 (telomere maintenance), GO:0016310 (phosphorylation), GO:0000077 (DNA damage checkpoint), GO:0010212 (response to ionizing radiation), GO:0006974 (cellular response to DNA damage stimulu…	ENSG00000149311 (0.0)		150	178	208	191	149	181	370	276	193	243	284	219	245.714	183.299	-1.3405	0.0198585	0.345539	1
21	tlcd1	ENSDARG00000002391	450051	ZDB-GENE-041010-173	GO:0008150 (biological_process), GO:0016021 (integral to membrane), GO:0016020 (membrane), GO:0003674 (molecular_function)	ENSG00000160606 (1.0)		13	15	9	8	4	5	9	7	6	8	9	7	7.06145	9.52323	1.34862	0.64885	1	1
10	ugt5d1	ENSDARG00000002394	100415794	ZDB-GENE-091118-36	GO:0008152 (metabolic process), GO:0005975 (carbohydrate metabolic process), GO:0030259 (lipid glycosylation), GO:0016758 (transferase activity, transferring hexosyl groups), GO:0030246 (carbohydrate binding), GO:0016740 (transferase activity), GO:0016757 (transferase activity, transferring glycosyl groups)			5	6	0	0	2	2	0	0	0	0	0	0	0	2.79155	2.79155	0.144157	0.78229	1
24	cry-dash	ENSDARG00000002396	402986	ZDB-GENE-040617-2	GO:0006281 (DNA repair), GO:0003913 (DNA photolyase activity)			97	115	149	137	127	154	230	171	45	57	88	68	98.5586	135.355	1.37335	0.452971	0.992706	1
4	nap1l1	ENSDARG00000002400	368260	ZDB-GENE-030516-2	GO:0006334 (nucleosome assembly), GO:0001878 (response to yeast), GO:0005634 (nucleus)	ENSG00000186310 (1.0), ENSG00000186462 (1.0), ENSG00000187109 (1.0), ENSG00000204118 (1.0)		1827	2174	2432	2230	1840	2232	2925	2178	1913	2408	2916	2245	2277.13	2211.77	-1.02955	0.768196	1	1
17	gale	ENSDARG00000002401	678540	ZDB-GENE-060421-6479	GO:0055114 (oxidation-reduction process), GO:0008152 (metabolic process), GO:0006694 (steroid biosynthetic process), GO:0009058 (biosynthetic process), GO:0044237 (cellular metabolic process), GO:0045226 (extracellular polysaccharide biosynthetic process), GO:0006012 (galactose metabolic process), GO:0003824 (catalytic activity), GO:0016491 (oxidoreductase activity), GO:0016616 (oxidoreductase ac…	ENSG00000117308 (1.0)		281	334	359	329	235	285	459	342	243	306	402	310	319.07	316.17	-1.00917	0.928602	1	1
6	ercc3	ENSDARG00000002402	324323	ZDB-GENE-030131-3043	GO:0006289 (nucleotide-excision repair), GO:0003677 (DNA binding), GO:0003676 (nucleic acid binding), GO:0005524 (ATP binding), GO:0004386 (helicase activity), GO:0016787 (hydrolase activity), GO:0004003 (ATP-dependent DNA helicase activity), GO:0055114 (oxidation-reduction process), GO:0020037 (heme binding), GO:0016705 (oxidoreductase activity, acting on paired donors, with incorporation or red…	ENSG00000163161 (1.0)		454	540	623	571	451	547	666	496	415	522	722	556	524.751	552.796	1.05344	0.547006	1	1
13	nusap1	ENSDARG00000002403	567446	ZDB-GENE-030827-5	GO:0007049 (cell cycle), GO:0000226 (microtubule cytoskeleton organization), GO:0000281 (mitotic cytokinesis), GO:0007067 (mitosis), GO:0051301 (cell division), GO:0040001 (establishment of mitotic spindle localization), GO:0001755 (neural crest cell migration), GO:0005634 (nucleus), GO:0005737 (cytoplasm), GO:0005856 (cytoskeleton), GO:0005874 (microtubule), GO:0005730 (nucleolus), GO:0005819 (s…	ENSG00000137804 (1.0)		1016	1209	1365	1251	936	1135	1335	994	968	1219	1514	1166	1126.12	1198.54	1.06431	0.298799	0.914338	1
5	si:ch211-225b11.1	ENSDARG00000002405	561694	ZDB-GENE-060531-39	GO:0006836 (neurotransmitter transport), GO:0016021 (integral to membrane), GO:0005328 (neurotransmitter:sodium symporter activity), GO:0006810 (transport), GO:0016020 (membrane), GO:0015293 (symporter activity)	ENSG00000163817 (0.0)		155	184	213	195	165	200	184	137	99	125	191	147	136.233	193.28	1.41874	0.0147117	0.289359	1
1	zmynd10	ENSDARG00000002406	393368	ZDB-GENE-040426-1218	GO:0003676 (nucleic acid binding), GO:0046872 (metal ion binding)	ENSG00000004838 (1.0)		18	21	20	18	17	21	0	0	15	19	20	15	11.4269	20.1243	1.76113	0.123458	0.74985	1
11	pde4cb	ENSDARG00000002411	571344	ZDB-GENE-030131-4075	GO:0007165 (signal transduction), GO:0003824 (catalytic activity), GO:0004114 (3',5'-cyclic-nucleotide phosphodiesterase activity), GO:0046872 (metal ion binding), GO:0016787 (hydrolase activity), GO:0008081 (phosphoric diester hydrolase activity)	ENSG00000105650 (1.0)		43	51	56	51	37	45	102	76	41	52	63	49	58.6913	49.1273	-1.19468	0.409906	0.972998	1
2	elovl1a	ENSDARG00000002412	449816	ZDB-GENE-041010-66	GO:0016021 (integral to membrane)	ENSG00000066322 (1.0)		270	321	333	305	278	337	479	357	198	249	340	262	289.24	321.25	1.11067	0.506478	1	1
12	glud1b	ENSDARG00000002414	['373092', '100536320']	ZDB-GENE-030828-1	GO:0055114 (oxidation-reduction process), GO:0006520 (cellular amino acid metabolic process), GO:0005575 (cellular_component), GO:0016491 (oxidoreductase activity), GO:0016639 (oxidoreductase activity, acting on the CH-NH2 group of donors, NAD or NADP as acceptor)			2132	2536	2681	2458	2144	2601	3543	2638	2265	2851	3705	2853	2780.73	2531.74	-1.09835	0.168111	0.819005	1
16	prdm1a	ENSDARG00000002445	323473	ZDB-GENE-030131-2193	GO:0000122 (negative regulation of transcription from RNA polymerase II promoter), GO:0045666 (positive regulation of neuron differentiation), GO:0035118 (embryonic pectoral fin morphogenesis), GO:0033333 (fin development), GO:0010629 (negative regulation of gene expression), GO:0060037 (pharyngeal system development), GO:0014033 (neural crest cell differentiation), GO:0035138 (pectoral fin morph…	ENSG00000057657 (0.0)		286	340	414	380	278	337	215	160	201	253	315	243	218.552	352.349	1.6122	1.16706e-05	0.00133969	1
14	CU074314.1	ENSDARG00000002463	101883655		GO:0035023 (regulation of Rho protein signal transduction), GO:0005737 (cytoplasm), GO:0005089 (Rho guanyl-nucleotide exchange factor activity), GO:0005515 (protein binding)	ENSG00000183111 (0.0)		99	118	164	150	113	137	149	111	59	74	131	101	95.3628	135.071	1.41639	0.0423005	0.497299	1
20	rdh14b	ENSDARG00000002467	334665	ZDB-GENE-030131-6605	GO:0008152 (metabolic process), GO:0044237 (cellular metabolic process), GO:0003824 (catalytic activity), GO:0016491 (oxidoreductase activity), GO:0050662 (coenzyme binding)	ENSG00000240857 (1.0)		81	96	110	101	91	110	82	61	108	136	126	97	98.0087	102.535	1.04618	0.667138	1	1
5	ercc6l	ENSDARG00000002479	100005291	ZDB-GENE-060531-56	GO:0007049 (cell cycle), GO:0007067 (mitosis), GO:0051301 (cell division), GO:0016539 (intein-mediated protein splicing), GO:0005694 (chromosome), GO:0000775 (chromosome, centromeric region), GO:0000776 (kinetochore), GO:0000777 (condensed chromosome kinetochore), GO:0003677 (DNA binding), GO:0003676 (nucleic acid binding), GO:0005524 (ATP binding), GO:0000166 (nucleotide binding), GO:0004386 (he…	ENSG00000186871 (1.0)		637	758	841	771	584	708	788	587	561	706	966	744	678.918	745.769	1.09847	0.218839	0.873284	1
11	tuba7l	ENSDARG00000002480	431777	ZDB-GENE-040704-78	GO:0006184 (GTP catabolic process), GO:0051258 (protein polymerization), GO:0007017 (microtubule-based process), GO:0005737 (cytoplasm), GO:0005856 (cytoskeleton), GO:0005874 (microtubule), GO:0043234 (protein complex), GO:0003924 (GTPase activity), GO:0005525 (GTP binding), GO:0000166 (nucleotide binding), GO:0005200 (structural constituent of cytoskeleton)	ENSG00000075886 (0.0)		32	38	36	33	22	27	167	124	33	42	44	34	66.5927	32.5877	-2.04349	0.220514	0.875794	1
23	WNT7A (1 of 2)	ENSDARG00000002483	568110		GO:0016055 (Wnt signaling pathway), GO:0007275 (multicellular organismal development), GO:0005576 (extracellular region), GO:0005102 (receptor binding)	ENSG00000154764 (1.0)		18	21	18	17	20	24	60	45	10	13	27	21	26.019	20.7262	-1.25537	0.480261	1	1
12	noc3l	ENSDARG00000002487	321289	ZDB-GENE-030131-9878	GO:0005488 (binding), GO:0007517 (muscle organ development), GO:0019216 (regulation of lipid metabolic process), GO:0005634 (nucleus), GO:0005730 (nucleolus)	ENSG00000173145 (1.0)		217	258	357	327	236	286	470	350	229	288	383	295	311.05	290.583	-1.07043	0.550966	1	1
11	itgb6	ENSDARG00000002494	100499533	ZDB-GENE-100812-2	GO:0007275 (multicellular organismal development), GO:0007155 (cell adhesion), GO:0007160 (cell-matrix adhesion), GO:0007229 (integrin-mediated signaling pathway), GO:0016021 (integral to membrane), GO:0016020 (membrane), GO:0008305 (integrin complex), GO:0004872 (receptor activity)	ENSG00000115221 (1.0)		123	146	173	159	111	135	116	86	147	185	195	150	140.521	146.531	1.04276	0.652021	1	1
10		ENSDARG00000002498						26	31	29	27	25	30	90	67	31	39	54	42	49.2068	29.2821	-1.68044	0.0378856	0.47209	1
7	C7H16orf87	ENSDARG00000002506	436785	ZDB-GENE-040718-217	GO:0008150 (biological_process), GO:0005575 (cellular_component), GO:0003674 (molecular_function)	ENSG00000155330 (1.0)		253	301	322	295	230	279	486	362	234	295	389	300	318.659	291.737	-1.09228	0.373358	0.955946	1
16	itga10	ENSDARG00000002507	572348	ZDB-GENE-100922-54	GO:0007155 (cell adhesion), GO:0007229 (integrin-mediated signaling pathway), GO:0016021 (integral to membrane), GO:0016020 (membrane), GO:0008305 (integrin complex)	ENSG00000143127 (1.0)		45	54	65	60	37	45	119	89	33	42	43	33	54.4213	52.6709	-1.03323	0.883057	1	1
6	CR753817.1	ENSDARG00000002508	569518	ZDB-GENE-100729-1	GO:0005515 (protein binding)	ENSG00000167612 (1.0)		2	2	0	0	0	0	0	0	0	0	0	0	0	0.793137	0.793137	0.734001	1	1
13	zgc:153911	ENSDARG00000002509	768172	ZDB-GENE-061013-174	GO:0008150 (biological_process), GO:0016021 (integral to membrane), GO:0016020 (membrane), GO:0003674 (molecular_function), GO:0005515 (protein binding)			10	12	22	20	18	22	16	12	9	11	18	14	12.3677	17.9673	1.45277	0.399837	0.969094	1
6	dmbx1b	ENSDARG00000002510	550288	ZDB-GENE-050417-97	GO:0006355 (regulation of transcription, DNA-dependent), GO:0007275 (multicellular organismal development), GO:0051726 (regulation of cell cycle), GO:0030901 (midbrain development), GO:0060041 (retina development in camera-type eye), GO:0050767 (regulation of neurogenesis), GO:0005634 (nucleus), GO:0003677 (DNA binding), GO:0003700 (sequence-specific DNA binding transcription factor activity), GO…	ENSG00000197587 (1.0)		26	31	42	39	19	23	8	6	27	34	40	31	23.5809	30.8288	1.30736	0.34732	0.942418	1
10	hsdl2	ENSDARG00000002523	322347	ZDB-GENE-030131-1066	GO:0055114 (oxidation-reduction process), GO:0008152 (metabolic process), GO:0005777 (peroxisome), GO:0016491 (oxidoreductase activity), GO:0032934 (sterol binding)	ENSG00000119471 (1.0)		589	701	756	693	582	706	782	582	529	666	888	684	643.983	699.949	1.08691	0.308962	0.921527	1
5	adora2b	ENSDARG00000002533	560100	ZDB-GENE-060511-1	GO:0007186 (G-protein coupled receptor signaling pathway), GO:0007165 (signal transduction), GO:0001973 (adenosine receptor signaling pathway), GO:0016021 (integral to membrane), GO:0016020 (membrane), GO:0004930 (G-protein coupled receptor activity), GO:0004871 (signal transducer activity), GO:0001609 (G-protein coupled adenosine receptor activity)	ENSG00000170425 (1.0)		28	33	39	36	31	38	56	42	16	20	21	16	26.0037	35.5574	1.3674	0.366739	0.953651	1
23	tm9sf4	ENSDARG00000002536	393482	ZDB-GENE-040426-1575	GO:0016021 (integral to membrane), GO:0016020 (membrane)	ENSG00000101337 (1.0)		524	623	686	629	510	619	709	528	427	538	747	575	546.876	623.666	1.14042	0.144889	0.783792	1
14	smu1	ENSDARG00000002538	393168	ZDB-GENE-040426-916	GO:0005515 (protein binding)	ENSG00000122692 (1.0)		436	519	507	465	359	435	945	704	343	432	579	446	527.094	473.008	-1.11435	0.470205	0.997727	1
12	rap2ip	ENSDARG00000002546	393118	ZDB-GENE-040426-842		ENSG00000108309 (1.0)		81	96	103	94	96	116	233	174	89	112	158	122	135.731	102.417	-1.32528	0.0726949	0.624734	1
19	eif3eb	ENSDARG00000002549	561049	ZDB-GENE-050208-283	GO:0005737 (cytoplasm), GO:0005852 (eukaryotic translation initiation factor 3 complex), GO:0003743 (translation initiation factor activity), GO:0005515 (protein binding)			70	83	78	72	61	74	112	83	53	67	96	74	74.6781	76.2624	1.02122	1	1	1
11	mapkapk2a	ENSDARG00000002552	327321	ZDB-GENE-030131-5532	GO:0006468 (protein phosphorylation), GO:0016310 (phosphorylation), GO:0055113 (epiboly involved in gastrulation with mouth forming second), GO:0005524 (ATP binding), GO:0016772 (transferase activity, transferring phosphorus-containing groups), GO:0004672 (protein kinase activity), GO:0004713 (protein tyrosine kinase activity), GO:0000166 (nucleotide binding), GO:0004674 (protein serine/threonine…	ENSG00000162889 (1.0)		842	1002	1030	944	822	997	1412	1051	697	877	1147	883	937.329	981.061	1.04666	0.688802	1	1
3	syngr1a	ENSDARG00000002564	450047	ZDB-GENE-041010-169	GO:0008150 (biological_process), GO:0016021 (integral to membrane), GO:0016020 (membrane), GO:0003674 (molecular_function)	ENSG00000100321 (1.0)		238	283	350	321	243	295	359	267	234	295	361	278	279.949	299.602	1.0702	0.464291	0.995635	1
18	tmod2	ENSDARG00000002571	447869	ZDB-GENE-040912-185	GO:0008150 (biological_process), GO:0005856 (cytoskeleton), GO:0005523 (tropomyosin binding)	ENSG00000138594 (1.0), ENSG00000128872 (1.0)		727	865	911	835	688	835	1130	841	683	860	1124	865	855.552	844.905	-1.0126	0.878483	1	1
12	cabp5a	ENSDARG00000002576	393671	ZDB-GENE-040426-1655	GO:0005509 (calcium ion binding)	ENSG00000105507 (1.0)		5	6	0	0	2	2	0	0	1	1	2	2	0.932897	2.79155	2.99235	0.525981	1	1
9	tbx15	ENSDARG00000002582	246222	ZDB-GENE-020529-1	GO:0006355 (regulation of transcription, DNA-dependent), GO:0006351 (transcription, DNA-templated), GO:0005634 (nucleus), GO:0003677 (DNA binding), GO:0003700 (sequence-specific DNA binding transcription factor activity)	ENSG00000092607 (1.0)		130	155	188	172	151	183	352	262	169	213	257	198	224.246	170.065	-1.31859	0.0281415	0.410052	1
21	PITPNM3 (1 of 3)	ENSDARG00000002585	101882041			ENSG00000091622 (0.0)		11	13	15	14	13	16	2	1	3	4	6	5	3.29514	14.2029	4.31026	0.0147455	0.289361	1
21	dpysl3	ENSDARG00000002587	553166	ZDB-GENE-050720-2	GO:0006208 (pyrimidine nucleobase catabolic process), GO:0048936 (peripheral nervous system neuron axonogenesis), GO:0005737 (cytoplasm), GO:0030426 (growth cone), GO:0042995 (cell projection), GO:0016810 (hydrolase activity, acting on carbon-nitrogen (but not peptide) bonds), GO:0016812 (hydrolase activity, acting on carbon-nitrogen (but not peptide) bonds, in cyclic amides), GO:0016787 (hydrola…	ENSG00000113657 (1.0)		926	1102	1211	1110	919	1115	1892	1409	1029	1295	1793	1381	1361.58	1108.91	-1.22785	0.00492172	0.144666	1
12	mylpfb	ENSDARG00000002589	447930	ZDB-GENE-040912-115	GO:0005509 (calcium ion binding), GO:0005575 (cellular_component)	ENSG00000180209 (1.0)		2693	3204	2852	2615	2341	2840	5917	4406	3077	3873	5362	4128	4136	2886.13	-1.43306	1.91296e-08	4.42203e-06	1
6	ruvbl1	ENSDARG00000002591	317679	ZDB-GENE-030109-2	GO:0006281 (DNA repair), GO:0006310 (DNA recombination), GO:0005524 (ATP binding), GO:0000166 (nucleotide binding), GO:0017111 (nucleoside-triphosphatase activity), GO:0003678 (DNA helicase activity), GO:0009378 (four-way junction helicase activity)	ENSG00000175792 (1.0)		418	497	582	534	392	476	698	520	418	526	685	527	524.457	502.133	-1.04446	0.698809	1	1
21	slc45a2	ENSDARG00000002593	558311	ZDB-GENE-050208-97	GO:0009416 (response to light stimulus), GO:0005575 (cellular_component), GO:0003674 (molecular_function)	ENSG00000164175 (1.0)		172	205	190	174	178	216	363	270	185	233	309	238	247.036	198.249	-1.24608	0.0509506	0.542671	1
8	pabpc1l	ENSDARG00000002597	327625	ZDB-GENE-030131-5836	GO:0003676 (nucleic acid binding), GO:0003723 (RNA binding), GO:0005575 (cellular_component), GO:0000166 (nucleotide binding)	ENSG00000101104 (1.0)		0	0	2	2	2	2	0	0	1	1	0	0	0.419595	1.41991	3.38401	0.598637	1	1
21	pcsk1	ENSDARG00000002600	100005716	ZDB-GENE-071009-1	GO:0006508 (proteolysis), GO:0004252 (serine-type endopeptidase activity), GO:0016787 (hydrolase activity), GO:0008233 (peptidase activity), GO:0008236 (serine-type peptidase activity)	ENSG00000175426 (1.0)		11	13	34	31	25	30	14	10	22	28	30	23	20.4058	24.8616	1.21836	0.460158	0.99281	1
23	irx7	ENSDARG00000002601	140746	ZDB-GENE-020103-1	GO:0006355 (regulation of transcription, DNA-dependent), GO:0030182 (neuron differentiation), GO:0030902 (hindbrain development), GO:0060059 (embryonic retina morphogenesis in camera-type eye), GO:0060041 (retina development in camera-type eye), GO:0010842 (retina layer formation), GO:0021575 (hindbrain morphogenesis), GO:0005634 (nucleus), GO:0003677 (DNA binding), GO:0003700 (sequence-specific …			31	37	34	31	19	23	49	36	25	31	45	35	34.2021	30.3668	-1.1263	0.686783	1	1
11	ASAP1 (1 of 3)	ENSDARG00000002607	561879		GO:0032312 (regulation of ARF GTPase activity), GO:0008270 (zinc ion binding), GO:0008060 (ARF GTPase activator activity), GO:0005515 (protein binding)	ENSG00000153317 (0.0)		154	183	174	160	125	152	160	119	135	170	215	166	151.541	164.791	1.08743	0.485861	1	1
14	RNF145 (1 of 3)	ENSDARG00000002609	565986		GO:0008270 (zinc ion binding), GO:0046872 (metal ion binding), GO:0005515 (protein binding)	ENSG00000145860 (1.0)		151	180	168	154	127	154	182	136	99	125	159	122	127.524	162.576	1.27486	0.111086	0.727446	1
19	rpa3	ENSDARG00000002613	393196	ZDB-GENE-040426-977		ENSG00000106399 (1.0)		195	232	226	207	160	194	288	214	141	177	311	239	210.47	211.094	1.00296	0.888453	1	1
19	pip5k1aa	ENSDARG00000002614	553629	ZDB-GENE-050522-517	GO:0016310 (phosphorylation), GO:0046488 (phosphatidylinositol metabolic process), GO:0005575 (cellular_component), GO:0016301 (kinase activity), GO:0016740 (transferase activity), GO:0016307 (phosphatidylinositol phosphate kinase activity)	ENSG00000143398 (0.0)		222	264	260	238	177	215	288	214	183	230	297	229	224.5	239.066	1.06488	0.585732	1	1
12	anxa11b	ENSDARG00000002632	353365	ZDB-GENE-030707-5	GO:0005509 (calcium ion binding), GO:0005544 (calcium-dependent phospholipid binding)	ENSG00000122359 (1.0)		932	1109	1278	1172	1018	1235	1382	1029	949	1195	1471	1133	1118.77	1171.79	1.04739	0.466924	0.99658	1
1	b4galt1	ENSDARG00000002634	550425	ZDB-GENE-050417-236	GO:0005975 (carbohydrate metabolic process), GO:0042074 (cell migration involved in gastrulation), GO:0048570 (notochord morphogenesis), GO:0005575 (cellular_component), GO:0016740 (transferase activity), GO:0016757 (transferase activity, transferring glycosyl groups), GO:0008378 (galactosyltransferase activity)	ENSG00000086062 (1.0)		161	192	204	187	163	198	260	194	159	200	209	161	184.894	192.1	1.03898	0.736145	1	1
17	FAM184A (1 of 2)	ENSDARG00000002635	407982	ZDB-GENE-040516-7	GO:0008150 (biological_process), GO:0005575 (cellular_component), GO:0003674 (molecular_function)	ENSG00000111879 (1.0)		22	26	18	17	17	21	24	18	21	26	38	29	24.5216	21.0994	-1.1622	0.674263	1	1
8	sh3gl1b	ENSDARG00000002642	378838	ZDB-GENE-031001-6	GO:0005737 (cytoplasm), GO:0005515 (protein binding)	ENSG00000141985 (1.0)		248	295	278	255	227	275	354	264	201	253	355	273	263.321	275.095	1.04471	0.793247	1	1
6	rgs5a	ENSDARG00000002644	573765	ZDB-GENE-030131-7570	GO:0038032 (termination of G-protein coupled receptor signaling pathway), GO:0043547 (positive regulation of GTPase activity), GO:0005737 (cytoplasm), GO:0005886 (plasma membrane), GO:0005096 (GTPase activator activity)	ENSG00000143248 (1.0)		58	69	49	45	40	49	221	165	48	60	91	70	98.3533	54.1497	-1.81632	0.154871	0.800274	1
20	stxbp5a	ENSDARG00000002656	556789	ZDB-GENE-041001-161	GO:0016192 (vesicle-mediated transport), GO:0016021 (integral to membrane), GO:0005515 (protein binding)	ENSG00000164506 (1.0)		68	81	68	62	82	99	230	171	68	86	120	92	116.422	80.9047	-1.439	0.169205	0.820806	1
23	mapre1b	ENSDARG00000002659	334728	ZDB-GENE-040426-2256	GO:0008017 (microtubule binding), GO:0005515 (protein binding)	ENSG00000101367 (1.0)		1970	2344	2474	2268	1794	2176	2827	2105	1760	2215	2980	2294	2205.04	2262.71	1.02616	0.691595	1	1
4	optn	ENSDARG00000002663	336159	ZDB-GENE-030131-8103		ENSG00000123240 (1.0)		173	206	272	249	173	210	300	223	118	149	214	165	178.903	221.684	1.23913	0.137968	0.776973	1
10	kcnj1b	ENSDARG00000002666	556608	ZDB-GENE-070620-9	GO:0006810 (transport), GO:0006813 (potassium ion transport), GO:0006811 (ion transport), GO:0034765 (regulation of ion transmembrane transport), GO:0016021 (integral to membrane), GO:0016020 (membrane), GO:0005242 (inward rectifier potassium channel activity), GO:0005244 (voltage-gated ion channel activity)	ENSG00000151704 (1.0)		38	45	47	43	31	38	31	23	48	60	54	42	41.6947	41.9679	1.00655	0.797733	1	1
17	tbpl2	ENSDARG00000002670	['407686', '407713']	['ZDB-GENE-040520-3', 'ZDB-GENE-050913-155']	GO:0010508 (positive regulation of autophagy), GO:0005575 (cellular_component), GO:0006352 (DNA-dependent transcription, initiation), GO:0003677 (DNA binding)	ENSG00000126775 (1.0)		162	193	178	163	173	210	364	271	169	213	309	238	240.57	188.595	-1.27559	0.028782	0.414512	1
15	tbcela	ENSDARG00000002682	393726	ZDB-GENE-040426-1719	GO:0008150 (biological_process), GO:0005515 (protein binding)	ENSG00000154114 (1.0)		163	194	197	181	168	204	438	326	180	227	262	202	251.492	192.776	-1.30458	0.106388	0.718663	1
7	fam113	ENSDARG00000002685	494057	ZDB-GENE-041212-23	GO:0005575 (cellular_component), GO:0016787 (hydrolase activity)	ENSG00000179715 (1.0), ENSG00000132635 (1.0)		15	18	15	14	13	16	14	10	9	11	21	16	12.6412	15.7892	1.24903	0.686217	1	1
11	rabif	ENSDARG00000002690	436784	ZDB-GENE-040718-216	GO:0007264 (small GTPase mediated signal transduction), GO:0005085 (guanyl-nucleotide exchange factor activity)	ENSG00000183155 (1.0)		78	93	147	135	70	85	111	83	77	97	144	111	96.8194	104.161	1.07582	0.564239	1	1
19	gnb3b	ENSDARG00000002696	406483	ZDB-GENE-040426-2280	GO:0005515 (protein binding)	ENSG00000069966 (0.0)		26	31	33	30	29	35	23	17	25	31	40	31	26.4651	32.1219	1.21375	0.496399	1	1
7	rasl12	ENSDARG00000002701	393366	ZDB-GENE-040426-1201	GO:0007165 (signal transduction), GO:0007264 (small GTPase mediated signal transduction), GO:0006184 (GTP catabolic process), GO:0015031 (protein transport), GO:0016020 (membrane), GO:0005622 (intracellular), GO:0003924 (GTPase activity), GO:0005525 (GTP binding), GO:0000166 (nucleotide binding)	ENSG00000103710 (1.0)		4	5	6	6	5	6	2	1	11	14	5	4	6.39525	5.44166	-1.17524	1	1	1
14	her11	ENSDARG00000002707	445409	ZDB-GENE-040824-4	GO:0050768 (negative regulation of neurogenesis), GO:0030917 (midbrain-hindbrain boundary development), GO:0046983 (protein dimerization activity), GO:0046982 (protein heterodimerization activity), GO:0005515 (protein binding)			7	8	5	5	5	6	0	0	5	6	4	3	3.12458	6.32577	2.02452	0.328247	0.929373	1
22	ncl	ENSDARG00000002710	767714	ZDB-GENE-030131-6986	GO:0003676 (nucleic acid binding), GO:0000166 (nucleotide binding)	ENSG00000115053 (1.0)		5822	6926	7999	7334	5775	7005	8628	6425	5368	6757	7992	6153	6445.22	7088.48	1.09981	0.0955983	0.689085	1
18	utp15	ENSDARG00000002720	325106	ZDB-GENE-030131-3831	GO:0006364 (rRNA processing), GO:0045766 (positive regulation of angiogenesis), GO:0005634 (nucleus), GO:0005730 (nucleolus), GO:0005515 (protein binding)	ENSG00000164338 (0.0)		194	231	247	226	182	221	439	327	164	206	308	237	256.832	226.011	-1.13637	0.313685	0.923999	1
13	ankrd2	ENSDARG00000002722	101886079	ZDB-GENE-090313-383	GO:0005515 (protein binding)	ENSG00000165887 (1.0)		1	1	0	0	1	1	0	0	2	3	4	3	1.86579	0.800924	-2.32955	0.7067	1	1
2	kiss1ra	ENSDARG00000002728	561898	ZDB-GENE-070912-521	GO:0007186 (G-protein coupled receptor signaling pathway), GO:0016021 (integral to membrane), GO:0004930 (G-protein coupled receptor activity), GO:0007268 (synaptic transmission), GO:0007218 (neuropeptide signaling pathway), GO:0008188 (neuropeptide receptor activity)	ENSG00000116014 (0.0)		1	1	0	0	1	1	4	3	2	3	8	6	3.88529	0.800924	-4.85102	0.216169	0.869768	1
19	sdc2	ENSDARG00000002731	282667	ZDB-GENE-021206-3	GO:0055113 (epiboly involved in gastrulation with mouth forming second), GO:0002040 (sprouting angiogenesis), GO:0048565 (digestive tract development), GO:0060973 (cell migration involved in heart development), GO:0043206 (extracellular fibril organization), GO:0016021 (integral to membrane), GO:0016020 (membrane), GO:0031012 (extracellular matrix), GO:0008092 (cytoskeletal protein binding)	ENSG00000169439 (1.0)		672	799	960	880	762	924	1004	748	612	770	1045	805	774.209	867.991	1.12113	0.160914	0.809413	1
14	spon2b	ENSDARG00000002732	30202	ZDB-GENE-990415-161	GO:0005578 (proteinaceous extracellular matrix), GO:0003674 (molecular_function)	ENSG00000159674 (1.0)		22	26	20	18	13	16	1	1	27	34	20	15	16.7103	20.0932	1.20244	0.578576	1	1
15	BX663519.1	ENSDARG00000002738	['567650', '101886572']		GO:0007165 (signal transduction), GO:0005622 (intracellular)	ENSG00000148541 (0.0)		0	0	1	1	0	0	0	0	0	0	0	0	0	0.305602	0.305602	0.981901	1	1
20	tdh	ENSDARG00000002745	406528	ZDB-GENE-040426-2379	GO:0055114 (oxidation-reduction process), GO:0006694 (steroid biosynthetic process), GO:0044237 (cellular metabolic process), GO:0045226 (extracellular polysaccharide biosynthetic process), GO:0003824 (catalytic activity), GO:0016616 (oxidoreductase activity, acting on the CH-OH group of donors, NAD or NADP as acceptor), GO:0050662 (coenzyme binding), GO:0003854 (3-beta-hydroxy-delta5-steroid deh…			820	976	997	914	825	1001	1557	1159	744	937	1306	1006	1033.85	963.464	-1.07305	0.255225	0.899685	1
19	sema6d	ENSDARG00000002748	406272	ZDB-GENE-040426-1933	GO:0007275 (multicellular organismal development), GO:0016021 (integral to membrane), GO:0016020 (membrane), GO:0004872 (receptor activity), GO:0005515 (protein binding)	ENSG00000143434 (1.0)		92	109	102	94	74	90	119	89	99	125	150	115	109.576	97.578	-1.12296	0.568676	1	1
11	phf20a	ENSDARG00000002750	563332	ZDB-GENE-070912-270	GO:0008270 (zinc ion binding), GO:0046872 (metal ion binding), GO:0005515 (protein binding)	ENSG00000025293 (1.0)		63	75	89	82	93	113	124	92	79	99	121	93	94.9826	89.7874	-1.05786	0.747418	1	1
25	pdcd2l	ENSDARG00000002754	393192	ZDB-GENE-040426-967	GO:0005737 (cytoplasm), GO:0003674 (molecular_function)	ENSG00000266953 (1.0), ENSG00000126249 (1.0)		53	63	80	73	48	58	49	36	42	53	86	66	51.858	64.8753	1.25102	0.273709	0.908969	1
16	dedd1	ENSDARG00000002758	58125	ZDB-GENE-000616-2	GO:0042981 (regulation of apoptotic process), GO:0005515 (protein binding)	ENSG00000160570 (1.0)		431	513	468	429	341	414	498	371	402	506	609	469	448.593	451.828	1.00721	0.856434	1	1
6	gdf5	ENSDARG00000002760	100334210	ZDB-GENE-990415-39	GO:0040007 (growth), GO:0005576 (extracellular region), GO:0008083 (growth factor activity)	ENSG00000125965 (1.0)		3	4	4	4	2	2	1	1	4	5	10	8	4.49311	3.22082	-1.39502	0.807832	1	1
18	miox	ENSDARG00000002764	571850	ZDB-GENE-050913-113	GO:0055114 (oxidation-reduction process), GO:0019310 (inositol catabolic process), GO:0005737 (cytoplasm), GO:0005506 (iron ion binding), GO:0050113 (inositol oxygenase activity)	ENSG00000100253 (1.0)		182	217	197	181	161	195	341	254	136	171	244	188	204.332	197.48	-1.0347	0.63952	1	1
12	pvalb2	ENSDARG00000002768	58028	ZDB-GENE-000322-4	GO:0005509 (calcium ion binding), GO:0046872 (metal ion binding)			4984	5929	5899	5408	4936	5988	14492	10792	7396	9310	12492	9618	9906.67	5775.14	-1.7154	3.86943e-18	3.29832e-15	1
5	SLC4A5 (1 of 2)	ENSDARG00000002771	559268	ZDB-GENE-060531-64	GO:0006810 (transport), GO:0006820 (anion transport), GO:0016021 (integral to membrane), GO:0016020 (membrane), GO:0005215 (transporter activity), GO:0005452 (inorganic anion exchanger activity), GO:0008509 (anion transmembrane transporter activity)	ENSG00000188687 (1.0)		12	14	15	14	14	17	6	4	16	20	18	14	12.8226	15.0038	1.17011	0.629449	1	1
9	htr1fa	ENSDARG00000002773	100005344	ZDB-GENE-081105-125	GO:0007186 (G-protein coupled receptor signaling pathway), GO:0016021 (integral to membrane), GO:0004930 (G-protein coupled receptor activity)	ENSG00000179097 (1.0)		4	5	0	0	2	2	0	0	0	0	1	1	0.256651	2.39498	9.33169	0.364088	0.952287	1
17	supt3h	ENSDARG00000002776	436898	ZDB-GENE-040718-370	GO:0006366 (transcription from RNA polymerase II promoter), GO:0046982 (protein heterodimerization activity)	ENSG00000196284 (1.0)		93	111	157	144	97	118	183	136	88	111	145	112	119.564	124.083	1.0378	0.80159	1	1
24	pdx1	ENSDARG00000002779	30721	ZDB-GENE-990415-122	GO:0071907 (determination of digestive tract left/right asymmetry), GO:0006355 (regulation of transcription, DNA-dependent), GO:0031016 (pancreas development), GO:0031018 (endocrine pancreas development), GO:0071910 (determination of liver left/right asymmetry), GO:0035469 (determination of pancreatic left/right asymmetry), GO:0005634 (nucleus), GO:0003677 (DNA binding), GO:0003700 (sequence-spec…	ENSG00000139515 (1.0)		5	6	19	17	8	10	1	1	11	14	10	8	7.43028	11.0241	1.48368	0.335399	0.933823	1
18	gro2	ENSDARG00000002787	30206	ZDB-GENE-990415-86	GO:0005515 (protein binding)	ENSG00000140332 (1.0)		837	996	1049	962	910	1104	1841	1371	928	1168	1388	1069	1202.6	1020.47	-1.17848	0.0528867	0.551337	1
2	ap2m1a	ENSDARG00000002790	321051	ZDB-GENE-030131-9784	GO:0016192 (vesicle-mediated transport), GO:0006886 (intracellular protein transport), GO:0006810 (transport), GO:0016020 (membrane), GO:0005886 (plasma membrane), GO:0030131 (clathrin adaptor complex), GO:0005905 (coated pit), GO:0008289 (lipid binding), GO:0005515 (protein binding)	ENSG00000161203 (1.0)		1392	1656	2015	1847	1488	1805	3141	2339	1422	1790	2462	1896	2008.21	1769.49	-1.13491	0.152293	0.794972	1
1	atp1a1a.1	ENSDARG00000002791	64612	ZDB-GENE-001212-1	GO:0006754 (ATP biosynthetic process), GO:0015672 (monovalent inorganic cation transport), GO:0006812 (cation transport), GO:0071805 (potassium ion transmembrane transport), GO:0007420 (brain development), GO:0048840 (otolith development), GO:0035050 (embryonic heart tube development), GO:0030917 (midbrain-hindbrain boundary development), GO:0007368 (determination of left/right symmetry), GO:0006…	ENSG00000163399 (0.0)		4398	5232	5888	5398	4219	5118	5346	3981	3384	4260	5395	4154	4131.55	5249.47	1.27058	0.000125786	0.00969231	1
5	arcn1a	ENSDARG00000002792	266982	ZDB-GENE-021031-2	GO:0016192 (vesicle-mediated transport), GO:0006886 (intracellular protein transport), GO:0006810 (transport), GO:0006890 (retrograde vesicle-mediated transport, Golgi to ER), GO:0030131 (clathrin adaptor complex), GO:0030126 (COPI vesicle coat), GO:0005515 (protein binding)	ENSG00000095139 (1.0)		750	892	1010	926	636	772	1088	810	677	852	1064	819	827.21	863.254	1.04357	0.502587	1	1
15	RNF14 (1 of 5)	ENSDARG00000002794	558876		GO:0008270 (zinc ion binding), GO:0005515 (protein binding)	ENSG00000013561 (1.0)		22	26	24	22	12	15	4	3	12	15	20	15	11.1611	20.9112	1.87359	0.10263	0.708053	1
15	meis3	ENSDARG00000002795	81885	ZDB-GENE-010406-2	GO:0006355 (regulation of transcription, DNA-dependent), GO:0045893 (positive regulation of transcription, DNA-dependent), GO:0045944 (positive regulation of transcription from RNA polymerase II promoter), GO:0030902 (hindbrain development), GO:0031017 (exocrine pancreas development), GO:0031016 (pancreas development), GO:0005634 (nucleus), GO:0005737 (cytoplasm), GO:0003677 (DNA binding), GO:000…	ENSG00000105419 (0.0)		549	653	692	634	509	617	1156	861	573	721	896	690	757.334	635.01	-1.19263	0.0313642	0.431313	1
3	BX908804.1	ENSDARG00000002797	101884769		GO:0006471 (protein ADP-ribosylation), GO:0003956 (NAD(P)+-protein-arginine ADP-ribosyltransferase activity)	ENSG00000167311 (1.0), ENSG00000156219 (1.0), ENSG00000129744 (1.0), ENSG00000111339 (1.0)		0	0	3	3	0	0	0	0	0	0	0	0	0	0.916806	0.916806	0.580325	1	1
18	cog8	ENSDARG00000002798	541379	ZDB-GENE-050320-74	GO:0017119 (Golgi transport complex)	ENSG00000260371 (1.0), ENSG00000213380 (1.0), ENSG00000272617 (1.0)		89	106	127	116	80	97	195	145	83	104	121	93	114.285	106.454	-1.07356	0.65619	1	1
5	rasgrf2b	ENSDARG00000002816	553520	ZDB-GENE-060504-1	GO:0007264 (small GTPase mediated signal transduction), GO:0035023 (regulation of Rho protein signal transduction), GO:0051056 (regulation of small GTPase mediated signal transduction), GO:0016020 (membrane), GO:0005622 (intracellular), GO:0005737 (cytoplasm), GO:0005886 (plasma membrane), GO:0005783 (endoplasmic reticulum), GO:0005789 (endoplasmic reticulum membrane), GO:0005089 (Rho guanyl-nucl…	ENSG00000113319 (1.0)		4	5	7	6	8	10	13	10	9	11	21	16	12.3929	6.96033	-1.78051	0.291028	0.912371	1
20	cep57l1	ENSDARG00000002826	445312	ZDB-GENE-040808-27	GO:0034453 (microtubule anchoring), GO:0008017 (microtubule binding), GO:0042802 (identical protein binding), GO:0043015 (gamma-tubulin binding)	ENSG00000183137 (1.0)		104	124	116	106	96	116	163	121	114	144	190	146	137.058	115.511	-1.18654	0.274186	0.908969	1
5	trmt2a	ENSDARG00000002830	334936	ZDB-GENE-030131-6876	GO:0008152 (metabolic process), GO:0006396 (RNA processing), GO:0006464 (cellular protein modification process), GO:0006479 (protein methylation), GO:0001510 (RNA methylation), GO:0032259 (methylation), GO:0006400 (tRNA modification), GO:0031167 (rRNA methylation), GO:0009452 (7-methylguanosine RNA capping), GO:0005737 (cytoplasm), GO:0005575 (cellular_component), GO:0003676 (nucleic acid binding…	ENSG00000099899 (1.0)		114	136	126	116	96	116	203	151	79	99	152	117	122.548	122.533	-1.00013	0.846523	1	1
15	col4a4	ENSDARG00000002831	554270	ZDB-GENE-101001-1	GO:0005581 (collagen), GO:0005201 (extracellular matrix structural constituent)	ENSG00000081052 (1.0)		194	231	231	212	171	207	400	298	197	248	300	231	258.945	216.673	-1.1951	0.119886	0.742581	1
1	si:dkey-28b4.8	ENSDARG00000002840	562640	ZDB-GENE-090501-2	GO:0006812 (cation transport), GO:0006816 (calcium ion transport), GO:0016021 (integral to membrane), GO:0016020 (membrane), GO:0005524 (ATP binding), GO:0046872 (metal ion binding), GO:0019829 (cation-transporting ATPase activity), GO:0000166 (nucleotide binding), GO:0016787 (hydrolase activity), GO:0005388 (calcium-transporting ATPase activity)	ENSG00000064270 (0.0)		259	308	318	292	279	338	482	359	279	351	436	336	348.611	312.708	-1.11481	0.281875	0.912371	1
20	fndc1	ENSDARG00000002847	557836	ZDB-GENE-041210-332	GO:0005515 (protein binding)	ENSG00000164694 (0.0)		65	77	67	61	48	58	225	168	65	82	94	72	107.249	65.6613	-1.63337	0.152484	0.794972	1
3	zgc:113210	ENSDARG00000002872	541387	ZDB-GENE-050320-83	GO:0008150 (biological_process)			122	145	127	116	97	118	184	137	104	131	179	138	135.252	126.415	-1.0699	0.612566	1	1
20	reps1	ENSDARG00000002877	564535	ZDB-GENE-030131-9536	GO:0006898 (receptor-mediated endocytosis), GO:0005509 (calcium ion binding), GO:0005515 (protein binding)	ENSG00000135597 (1.0)		331	394	389	357	366	444	689	513	311	391	452	348	417.527	398.137	-1.0487	0.620638	1	1
19	CCDC132 (1 of 2)	ENSDARG00000002880	['100034394', '101883616']	ZDB-GENE-060503-41		ENSG00000004766 (1.0)		221	263	245	225	182	221	295	220	180	227	324	249	231.908	236.107	1.0181	0.93625	1	1
20	aven	ENSDARG00000002894	692323	ZDB-GENE-041001-171	GO:0003674 (molecular_function)	ENSG00000169857 (1.0)		224	266	341	313	249	302	613	456	316	398	416	320	391.52	293.726	-1.33294	0.0246769	0.386719	1
11	CR318593.1	ENSDARG00000002897	555899		GO:0046854 (phosphatidylinositol phosphorylation)	ENSG00000151689 (0.0)		41	49	53	49	51	62	79	59	38	48	82	63	56.5997	53.0783	-1.06634	0.692275	1	1
11	DGKA (1 of 2)	ENSDARG00000002898			GO:0035556 (intracellular signal transduction), GO:0007205 (protein kinase C-activating G-protein coupled receptor signaling pathway), GO:0005509 (calcium ion binding), GO:0004143 (diacylglycerol kinase activity)	ENSG00000065357 (1.0)		2	2	5	5	3	4	13	10	3	4	8	6	6.5389	3.53421	-1.85017	0.433488	0.983798	1
22	tjp3	ENSDARG00000002909	373089	ZDB-GENE-030828-10	GO:0005515 (protein binding), GO:0030104 (water homeostasis), GO:0048871 (multicellular organismal homeostasis), GO:0005923 (tight junction)	ENSG00000105289 (1.0)		309	368	358	328	306	371	416	310	332	418	448	345	357.546	355.678	-1.00525	0.924109	1	1
11	adipor1a	ENSDARG00000002912	436740	ZDB-GENE-040718-169	GO:0016021 (integral to membrane)	ENSG00000159346 (1.0)		212	252	251	230	208	252	436	325	177	223	263	202	249.993	244.885	-1.02086	0.786073	1	1
12	sec31b	ENSDARG00000002916	100148383	ZDB-GENE-060418-2	GO:0005515 (protein binding)	ENSG00000075826 (1.0)		406	483	542	497	397	482	864	643	354	446	569	438	509.037	487.172	-1.04488	0.663339	1	1
22	GLS2 (1 of 2)	ENSDARG00000002917	556445	['ZDB-GENE-050208-329', 'ZDB-GENE-050208-408']	GO:0006541 (glutamine metabolic process), GO:0004359 (glutaminase activity), GO:0005515 (protein binding)	ENSG00000135423 (1.0)		4	5	7	6	5	6	0	0	11	14	15	12	8.46531	5.74726	-1.47293	0.720866	1	1
6	gbx2	ENSDARG00000002933	245948	ZDB-GENE-020509-2	GO:0006355 (regulation of transcription, DNA-dependent), GO:0030902 (hindbrain development), GO:0005634 (nucleus), GO:0003677 (DNA binding), GO:0003700 (sequence-specific DNA binding transcription factor activity), GO:0043565 (sequence-specific DNA binding)	ENSG00000168505 (1.0)		89	106	96	88	81	98	165	123	78	98	113	87	102.687	97.3852	-1.05444	0.69222	1	1
1	meis4.1a	ENSDARG00000002937	170455	ZDB-GENE-020122-3	GO:0006355 (regulation of transcription, DNA-dependent), GO:0005634 (nucleus), GO:0003677 (DNA binding), GO:0003700 (sequence-specific DNA binding transcription factor activity), GO:0043565 (sequence-specific DNA binding)	ENSG00000143995 (1.0)		486	578	618	567	449	545	898	669	506	637	836	644	649.78	563.15	-1.15383	0.101255	0.704936	1
23	bgnb	ENSDARG00000002945	792197	ZDB-GENE-040426-21	GO:0005515 (protein binding)	ENSG00000182492 (1.0)		46	55	52	48	38	46	3	2	32	40	51	39	27.2609	49.499	1.81575	0.055482	0.563015	1
2	abcd3b	ENSDARG00000002947	100170781	ZDB-GENE-050517-29	GO:0055085 (transmembrane transport), GO:0006810 (transport), GO:0016021 (integral to membrane), GO:0016020 (membrane), GO:0005524 (ATP binding), GO:0000166 (nucleotide binding), GO:0017111 (nucleoside-triphosphatase activity), GO:0042626 (ATPase activity, coupled to transmembrane movement of substances), GO:0016887 (ATPase activity)	ENSG00000117528 (1.0)		75	89	97	89	63	76	53	39	65	82	106	82	67.6346	84.8604	1.25469	0.183146	0.839185	1
5	ppp6c	ENSDARG00000002949	393980	ZDB-GENE-040426-949	GO:0001878 (response to yeast), GO:0005575 (cellular_component), GO:0016787 (hydrolase activity), GO:0004721 (phosphoprotein phosphatase activity)	ENSG00000119414 (0.0)		588	700	690	633	558	677	1026	764	537	676	858	661	700.207	669.678	-1.04559	0.51749	1	1
4	smo	ENSDARG00000002952	30225	ZDB-GENE-980526-89	GO:0010002 (cardioblast differentiation), GO:0030900 (forebrain development), GO:0021508 (floor plate formation), GO:0030239 (myofibril assembly), GO:0060070 (canonical Wnt signaling pathway), GO:0007166 (cell surface receptor signaling pathway), GO:0007186 (G-protein coupled receptor signaling pathway), GO:0007275 (multicellular organismal development), GO:0007165 (signal transduction), GO:00075…	ENSG00000128602 (1.0)		1022	1216	1377	1262	952	1155	1486	1107	1002	1261	1653	1273	1213.54	1211.05	-1.00205	0.911394	1	1
12	si:dkey-32n7.4	ENSDARG00000002956	101882585	ZDB-GENE-110411-175	GO:0007155 (cell adhesion), GO:0007229 (integrin-mediated signaling pathway), GO:0016021 (integral to membrane), GO:0016020 (membrane), GO:0008305 (integrin complex)	ENSG00000140678 (0.0), ENSG00000156886 (0.0), ENSG00000169896 (0.0)		24	29	23	21	6	7	26	19	23	29	31	24	24.0607	18.9726	-1.26818	0.613186	1	1
9	gpr34b	ENSDARG00000002959	791765	ZDB-GENE-040823-1	GO:0007186 (G-protein coupled receptor signaling pathway), GO:0016021 (integral to membrane), GO:0005887 (integral to plasma membrane), GO:0004930 (G-protein coupled receptor activity)	ENSG00000171659 (1.0)		0	0	0	0	0	0	0	0	0	0	0	0	0	0	0	1	1	1
3	pdap1b	ENSDARG00000002967	393179	ZDB-GENE-040426-942	GO:0008150 (biological_process), GO:0005575 (cellular_component), GO:0003674 (molecular_function)	ENSG00000106244 (1.0)		189	225	213	195	165	200	327	244	160	201	237	182	209.131	206.763	-1.01145	0.86149	1	1
12	a1cf	ENSDARG00000002968	562916	ZDB-GENE-060824-3	GO:0003676 (nucleic acid binding), GO:0000166 (nucleotide binding)	ENSG00000148584 (1.0)		203	242	245	225	182	221	201	150	134	169	236	182	166.688	228.969	1.37363	0.0136765	0.275928	1
2	ss18	ENSDARG00000002970	326668	ZDB-GENE-030131-4867	GO:0005575 (cellular_component)	ENSG00000141380 (1.0)		647	770	821	753	677	821	1002	746	723	910	1044	804	820.031	781.228	-1.04967	0.65663	1	1
16	phc1	ENSDARG00000002971	403008	ZDB-GENE-081022-39	GO:0005634 (nucleus), GO:0008270 (zinc ion binding), GO:0005515 (protein binding), GO:0008150 (biological_process)	ENSG00000111752 (1.0)		304	362	412	378	333	404	331	246	313	394	481	370	336.945	381.115	1.13109	0.276335	0.910056	1
1	vps54	ENSDARG00000002980	562169	ZDB-GENE-081022-176	GO:0042147 (retrograde transport, endosome to Golgi)	ENSG00000143952 (1.0)		95	113	206	189	121	147	184	137	113	142	207	159	146.214	149.555	1.02285	0.782047	1	1
23	cyp2aa4	ENSDARG00000002981	415182	ZDB-GENE-040625-72	GO:0055114 (oxidation-reduction process), GO:0020037 (heme binding), GO:0016491 (oxidoreductase activity), GO:0046872 (metal ion binding), GO:0016705 (oxidoreductase activity, acting on paired donors, with incorporation or reduction of molecular oxygen), GO:0005506 (iron ion binding), GO:0004497 (monooxygenase activity)	ENSG00000100197 (0.0)		258	307	335	307	211	256	573	427	246	310	379	292	342.723	290.01	-1.18176	0.235597	0.886489	1
5	gda	ENSDARG00000002986	553701	ZDB-GENE-050522-434	GO:0006147 (guanine catabolic process), GO:0005575 (cellular_component), GO:0008270 (zinc ion binding), GO:0016810 (hydrolase activity, acting on carbon-nitrogen (but not peptide) bonds), GO:0016787 (hydrolase activity), GO:0008892 (guanine deaminase activity)	ENSG00000119125 (1.0)		9	11	10	9	8	10	0	0	8	10	19	15	8.23313	9.85998	1.1976	0.742407	1	1
25	tnnt2d	ENSDARG00000002988	574000	ZDB-GENE-050626-97	GO:0006937 (regulation of muscle contraction), GO:0045214 (sarcomere organization), GO:0005861 (troponin complex), GO:0003674 (molecular_function)			334	397	449	412	311	377	617	459	416	524	773	595	526.097	395.424	-1.33046	0.00346899	0.114974	1
20	cep135	ENSDARG00000002991	553303	ZDB-GENE-041210-325	GO:0007099 (centriole replication), GO:0010457 (centriole-centriole cohesion)	ENSG00000174799 (1.0)		294	350	291	267	229	278	278	207	240	302	380	293	267.236	298.119	1.11556	0.413179	0.973347	1
21	itpkca	ENSDARG00000002994	562919	ZDB-GENE-030131-6009	GO:0008440 (inositol-1,4,5-trisphosphate 3-kinase activity)	ENSG00000086544 (1.0)		204	243	272	249	213	258	757	564	211	266	331	255	361.392	250.151	-1.44469	0.234548	0.886489	1
12	prkcea	ENSDARG00000003008	100005075	ZDB-GENE-030131-8191	GO:0006468 (protein phosphorylation), GO:0035556 (intracellular signal transduction), GO:0016310 (phosphorylation), GO:0005524 (ATP binding), GO:0016772 (transferase activity, transferring phosphorus-containing groups), GO:0004672 (protein kinase activity), GO:0004713 (protein tyrosine kinase activity), GO:0046872 (metal ion binding), GO:0000166 (nucleotide binding), GO:0004674 (protein serine/th…	ENSG00000171132 (1.0)		209	249	285	261	208	252	216	161	198	249	282	217	209.072	254.085	1.2153	0.0625115	0.588175	1
2	eef2b	ENSDARG00000003016	326929	ZDB-GENE-030131-5128	GO:0006414 (translational elongation), GO:0006412 (translation), GO:0009790 (embryo development), GO:0071466 (cellular response to xenobiotic stimulus), GO:0003924 (GTPase activity), GO:0005525 (GTP binding), GO:0000166 (nucleotide binding), GO:0003746 (translation elongation factor activity)			28204	33554	38907	35670	36513	44293	46880	34910	30912	38912	42117	32428	35416.6	37839.1	1.0684	0.495561	1	1
9	zgc:55512	ENSDARG00000003017	325470	ZDB-GENE-030131-4195	GO:0005575 (cellular_component), GO:0016874 (ligase activity), GO:0016881 (acid-amino acid ligase activity)	ENSG00000177414 (0.0)		301	358	370	339	258	313	687	512	237	298	394	303	371.094	336.764	-1.10194	0.548338	1	1
18	lrrc4.2	ENSDARG00000003020	566572	ZDB-GENE-030131-7997	GO:0005515 (protein binding)	ENSG00000128594 (0.0)		20	24	33	30	24	29	84	63	19	24	33	25	37.2926	27.7208	-1.3453	0.414587	0.973347	1
7	hdac8	ENSDARG00000003021	406740	ZDB-GENE-040426-2772	GO:0016575 (histone deacetylation), GO:0004407 (histone deacetylase activity), GO:0005976 (polysaccharide metabolic process), GO:0003824 (catalytic activity), GO:0004553 (hydrolase activity, hydrolyzing O-glycosyl compounds)	ENSG00000147099 (1.0)		495	589	646	592	478	580	634	472	449	565	822	633	556.739	587.002	1.05436	0.524352	1	1
21	limk1b	ENSDARG00000003022	101883214	ZDB-GENE-110411-106	GO:0006468 (protein phosphorylation), GO:0005524 (ATP binding), GO:0016772 (transferase activity, transferring phosphorus-containing groups), GO:0008270 (zinc ion binding), GO:0004672 (protein kinase activity), GO:0046872 (metal ion binding), GO:0005515 (protein binding), GO:0009103 (lipopolysaccharide biosynthetic process), GO:0016020 (membrane), GO:0004713 (protein tyrosine kinase activity), GO…	ENSG00000106683 (1.0)		141	168	179	164	123	149	196	146	95	120	165	127	130.861	160.355	1.22538	0.187937	0.845724	1
2	ANGPTL1 (1 of 2)	ENSDARG00000003025	334311	ZDB-GENE-030131-6243		ENSG00000116194 (1.0)		6	7	9	8	3	4	1	1	10	13	4	3	5.47078	6.3429	1.15941	0.636163	1	1
16	scnm1	ENSDARG00000003027	321696	ZDB-GENE-030131-415	GO:0006397 (mRNA processing), GO:0008380 (RNA splicing), GO:0005634 (nucleus), GO:0016607 (nuclear speck), GO:0046872 (metal ion binding)	ENSG00000163156 (0.0)		34	40	61	56	29	35	45	34	39	49	59	45	42.6767	43.8514	1.02752	0.777836	1	1
5	eif4a1b	ENSDARG00000003032	399484	ZDB-GENE-040120-6	GO:0006412 (translation), GO:0006413 (translational initiation), GO:0003676 (nucleic acid binding), GO:0005524 (ATP binding), GO:0000166 (nucleotide binding), GO:0004386 (helicase activity), GO:0008026 (ATP-dependent helicase activity), GO:0003743 (translation initiation factor activity), GO:0016787 (hydrolase activity)	ENSG00000161960 (1.0)		2302	2739	2789	2557	2168	2630	3985	2968	2202	2772	3592	2766	2835.01	2641.87	-1.07311	0.251659	0.896032	1
14	hspa9	ENSDARG00000003035	373085	ZDB-GENE-030828-12	GO:0006457 (protein folding), GO:0005975 (carbohydrate metabolic process), GO:0006950 (response to stress), GO:0000902 (cell morphogenesis), GO:0031101 (fin regeneration), GO:0030097 (hemopoiesis), GO:0005759 (mitochondrial matrix), GO:0005524 (ATP binding), GO:0000166 (nucleotide binding), GO:0051082 (unfolded protein binding), GO:0016887 (ATPase activity), GO:0016773 (phosphotransferase activit…	ENSG00000113013 (1.0)		1947	2316	2538	2327	1578	1914	2856	2127	1486	1871	2398	1846	1947.9	2185.81	1.12214	0.148337	0.788645	1
20	CABZ01111496.1	ENSDARG00000003041	100334245		GO:0008063 (Toll signaling pathway)			70	83	115	105	111	135	157	117	104	131	130	100	115.974	107.787	-1.07595	0.726018	1	1
1	sorbs2a	ENSDARG00000003046		ZDB-GENE-070308-2	GO:0005515 (protein binding)	ENSG00000154556 (1.0)		53	63	77	71	67	81	111	83	54	68	120	92	81.0091	71.6413	-1.13076	0.459496	0.992706	1
17	sstr1a	ENSDARG00000003049	568254	ZDB-GENE-090429-1	GO:0007186 (G-protein coupled receptor signaling pathway), GO:0007165 (signal transduction), GO:0016021 (integral to membrane), GO:0016020 (membrane), GO:0004930 (G-protein coupled receptor activity), GO:0004871 (signal transducer activity), GO:0004994 (somatostatin receptor activity)	ENSG00000139874 (0.0)		6	7	6	6	4	5	30	22	5	6	12	9	12.6245	5.83044	-2.16527	0.154375	0.799483	1
24	hccs	ENSDARG00000003051	58016	ZDB-GENE-000607-78	GO:0005739 (mitochondrion), GO:0004408 (holocytochrome-c synthase activity)	ENSG00000004961 (1.0)		218	259	291	267	218	264	190	141	171	215	273	210	188.979	263.532	1.3945	0.00375058	0.12107	1
1	tacr3l	ENSDARG00000003054	559201	ZDB-GENE-061207-19	GO:0007186 (G-protein coupled receptor signaling pathway), GO:0007165 (signal transduction), GO:0007268 (synaptic transmission), GO:0007218 (neuropeptide signaling pathway), GO:0007217 (tachykinin receptor signaling pathway), GO:0016021 (integral to membrane), GO:0016020 (membrane), GO:0005886 (plasma membrane), GO:0004930 (G-protein coupled receptor activity), GO:0004871 (signal transducer activ…	ENSG00000169836 (1.0)		5	6	3	3	1	1	0	0	4	5	7	5	3.47494	3.304	-1.05173	1	1	1
20	fgfr1op	ENSDARG00000003058	415215	ZDB-GENE-090417-1	GO:0034453 (microtubule anchoring), GO:0005815 (microtubule organizing center), GO:0005509 (calcium ion binding), GO:0005515 (protein binding)	ENSG00000213066 (0.0)		132	157	162	149	148	180	129	96	108	136	225	173	135.084	161.699	1.19703	0.297123	0.913138	1
18	cd276	ENSDARG00000003061	791140	ZDB-GENE-070112-452	GO:0016021 (integral to membrane), GO:0016020 (membrane), GO:0003674 (molecular_function), GO:0005515 (protein binding)	ENSG00000103855 (1.0)		373	444	503	461	370	449	915	681	447	563	723	557	600.243	451.249	-1.33018	0.00150178	0.063314	1
2	gorasp1	ENSDARG00000003068	492770	ZDB-GENE-030826-23	GO:0005575 (cellular_component), GO:0005515 (protein binding)	ENSG00000114745 (1.0)		456	543	575	527	394	478	686	511	265	334	530	408	417.499	515.872	1.23562	0.12351	0.749994	1
20	btbd7	ENSDARG00000003069	568372	ZDB-GENE-030131-4477	GO:0005515 (protein binding)	ENSG00000011114 (1.0)		73	87	110	101	80	97	175	130	65	82	113	87	99.7144	94.9141	-1.05058	0.697685	1	1
12	si:ch73-111m19.2	ENSDARG00000003077	794084	ZDB-GENE-130603-13	GO:0055114 (oxidation-reduction process), GO:0006979 (response to oxidative stress), GO:0004602 (glutathione peroxidase activity)			28	33	29	27	26	32	20	15	48	60	84	65	46.6637	30.4796	-1.53098	0.373316	0.955946	1
6	mybphb	ENSDARG00000003081	321053	ZDB-GENE-030131-9794	GO:0005515 (protein binding)	ENSG00000221986 (0.0), ENSG00000133055 (0.0)		2424	2884	3267	2995	3292	3993	4834	3600	3286	4136	4929	3795	3843.74	3290.82	-1.16802	0.160552	0.8089	1
25	spire2	ENSDARG00000003084	492470	ZDB-GENE-041114-29	GO:0003779 (actin binding)	ENSG00000204991 (1.0)		14	17	11	10	19	23	33	25	11	14	18	14	17.4267	16.5963	-1.05003	0.793518	1	1
12	stambpl1	ENSDARG00000003085	570542	ZDB-GENE-100215-4	GO:0005515 (protein binding)	ENSG00000138134 (1.0)		28	33	63	58	32	39	65	48	36	45	55	42	45.3558	43.2962	-1.04757	0.977829	1	1
22	ubxn6	ENSDARG00000003087	554960	ZDB-GENE-030131-5680	GO:0005515 (protein binding)	ENSG00000167671 (1.0)		114	136	141	129	119	144	183	136	129	162	207	159	152.68	136.417	-1.11921	0.465887	0.996508	1
15	or103-4	ENSDARG00000003090	58121	ZDB-GENE-000329-12	GO:0007186 (G-protein coupled receptor signaling pathway), GO:0007165 (signal transduction), GO:0007608 (sensory perception of smell), GO:0050896 (response to stimulus), GO:0016021 (integral to membrane), GO:0016020 (membrane), GO:0005886 (plasma membrane), GO:0004984 (olfactory receptor activity), GO:0004930 (G-protein coupled receptor activity), GO:0004871 (signal transducer activity)	ENSG00000171561 (0.0)		1	1	2	2	1	1	0	0	1	1	0	0	0.419595	1.41213	3.36545	0.599129	1	1
5	oclnb	ENSDARG00000003091	494075	ZDB-GENE-041212-43	GO:0016020 (membrane), GO:0008150 (biological_process), GO:0016021 (integral to membrane), GO:0005923 (tight junction), GO:0005198 (structural molecule activity)	ENSG00000197822 (1.0)		235	280	307	281	249	302	310	231	204	257	405	312	266.49	287.698	1.07958	0.537846	1	1
8	kdm5bb	ENSDARG00000003098	415256	ZDB-GENE-030424-1	GO:0055114 (oxidation-reduction process), GO:0005634 (nucleus), GO:0005622 (intracellular), GO:0003677 (DNA binding), GO:0008270 (zinc ion binding), GO:0016706 (oxidoreductase activity, acting on paired donors, with incorporation or reduction of molecular oxygen, 2-oxoglutarate as one donor, and incorporation of one atom each of oxygen into both donors), GO:0005515 (protein binding)	ENSG00000117139 (1.0)		1614	1920	2041	1871	1682	2040	2924	2177	1718	2163	2621	2018	2119.35	1943.92	-1.09025	0.20595	0.861875	1
22	zgc:101130	ENSDARG00000003102	445160	ZDB-GENE-040801-72	GO:0003676 (nucleic acid binding), GO:0046872 (metal ion binding)			85	101	91	83	97	118	79	59	100	126	140	108	97.5003	100.741	1.03323	0.81338	1	1
9	rcan1a	ENSDARG00000003109	445222	ZDB-GENE-040801-135	GO:0019722 (calcium-mediated signaling)	ENSG00000159200 (1.0)		453	539	550	504	452	548	788	587	345	434	580	447	489.218	530.495	1.08437	0.565406	1	1
23	ada	ENSDARG00000003113	436919	ZDB-GENE-040718-393	GO:0009168 (purine ribonucleoside monophosphate biosynthetic process), GO:0019239 (deaminase activity)	ENSG00000196839 (1.0)		30	36	32	29	35	42	70	52	41	52	77	59	54.3412	35.8287	-1.51669	0.0794689	0.647647	1
21	zgc:123105	ENSDARG00000003127	664766	ZDB-GENE-051113-272	GO:0055114 (oxidation-reduction process), GO:0005737 (cytoplasm), GO:0016491 (oxidoreductase activity)	ENSG00000122203 (1.0)		572	681	743	681	649	787	895	666	528	665	943	726	685.729	716.326	1.04462	0.690258	1	1
7	apip	ENSDARG00000003132	447941	ZDB-GENE-040912-128	GO:0019509 (L-methionine salvage from methylthioadenosine), GO:0005737 (cytoplasm), GO:0046872 (metal ion binding)	ENSG00000149089 (1.0)		168	200	269	247	163	198	333	248	157	198	258	199	214.751	214.74	-1.00005	0.991046	1	1
1	dachc	ENSDARG00000003142	692255	ZDB-GENE-020402-5	GO:0008150 (biological_process), GO:0005634 (nucleus), GO:0000166 (nucleotide binding)	ENSG00000165659 (0.0)		88	105	98	90	84	102	151	112	71	89	134	103	101.664	98.8129	-1.02886	0.76188	1	1
5	pxmp2	ENSDARG00000003144	447868	ZDB-GENE-040912-184	GO:0008150 (biological_process), GO:0016021 (integral to membrane), GO:0003674 (molecular_function)	ENSG00000176894 (1.0)		18	21	24	22	13	16	40	30	21	26	35	27	27.7232	19.7293	-1.40518	0.339278	0.937216	1
10	CLMP	ENSDARG00000003145	567179		GO:0005515 (protein binding)	ENSG00000166250 (1.0)		13	15	25	23	16	19	20	15	15	19	18	14	15.8781	19.2651	1.21331	0.571326	1	1
13	NEFH	ENSDARG00000003146	567924	ZDB-GENE-090313-297	GO:0005882 (intermediate filament), GO:0005198 (structural molecule activity)	ENSG00000100285 (0.0)		20	24	30	28	21	25	65	48	24	30	36	28	35.4443	25.5909	-1.38504	0.264757	0.905665	1
21	skp1	ENSDARG00000003151	393716	ZDB-GENE-040426-1707	GO:0006511 (ubiquitin-dependent protein catabolic process), GO:0016310 (phosphorylation), GO:0016301 (kinase activity), GO:0016740 (transferase activity)	ENSG00000272772 (1.0), ENSG00000113558 (1.0)		1255	1493	1606	1472	1117	1355	2796	2082	1189	1497	1979	1524	1700.85	1440.16	-1.18102	0.154727	0.800242	1
18	cpsf5	ENSDARG00000003153	394092	ZDB-GENE-040426-1316	GO:0006397 (mRNA processing), GO:0006378 (mRNA polyadenylation), GO:0005634 (nucleus), GO:0005849 (mRNA cleavage factor complex), GO:0042382 (paraspeckles), GO:0003723 (RNA binding), GO:0016787 (hydrolase activity), GO:0003729 (mRNA binding), GO:0017091 (AU-rich element binding)	ENSG00000167005 (1.0)		379	451	545	500	356	432	736	548	369	464	638	491	501.267	460.803	-1.08781	0.364942	0.952474	1
10	nfkbil1	ENSDARG00000003157	101887110	ZDB-GENE-040116-7	GO:0005515 (protein binding)	ENSG00000204498 (1.0)		31	37	47	43	33	40	39	29	30	38	48	37	34.5878	40.0006	1.15649	0.555509	1	1
11	nr2f6b	ENSDARG00000003165	406522	ZDB-GENE-040426-2351	GO:0006355 (regulation of transcription, DNA-dependent), GO:0006351 (transcription, DNA-templated), GO:0043401 (steroid hormone mediated signaling pathway), GO:0005634 (nucleus), GO:0003677 (DNA binding), GO:0003700 (sequence-specific DNA binding transcription factor activity), GO:0003707 (steroid hormone receptor activity), GO:0043565 (sequence-specific DNA binding), GO:0008270 (zinc ion binding…	ENSG00000160113 (1.0)		920	1095	1285	1178	962	1167	1803	1343	872	1098	1424	1096	1178.91	1146.53	-1.02824	0.641237	1	1
12	mlst8	ENSDARG00000003167	792689	ZDB-GENE-030131-6176	GO:0005737 (cytoplasm), GO:0003674 (molecular_function), GO:0005515 (protein binding)	ENSG00000167965 (0.0)		168	200	197	181	181	220	158	118	166	209	320	246	191	200.015	1.0472	0.808424	1	1
11	magi1b	ENSDARG00000003169	474349	ZDB-GENE-030131-5110	GO:0005515 (protein binding)	ENSG00000151276 (1.0)		619	736	786	721	703	853	1187	884	687	865	990	762	836.988	769.941	-1.08708	0.292486	0.912371	1
21	stx5al	ENSDARG00000003175	323105	ZDB-GENE-030131-1825	GO:0016192 (vesicle-mediated transport), GO:0016020 (membrane), GO:0005515 (protein binding)	ENSG00000162236 (0.0)		206	245	241	221	179	217	322	240	161	203	300	231	224.478	227.723	1.01445	0.997133	1	1
8	sult1st4	ENSDARG00000003181	402915	ZDB-GENE-040426-2054	GO:0005575 (cellular_component), GO:0016740 (transferase activity), GO:0008146 (sulfotransferase activity)	ENSG00000198203 (0.0)		44	52	68	62	43	52	117	87	46	58	78	60	68.3624	55.6172	-1.22916	0.31643	0.924063	1
22	psmd1	ENSDARG00000003189	554967	ZDB-GENE-040426-810	GO:0042176 (regulation of protein catabolic process), GO:0000502 (proteasome complex), GO:0030234 (enzyme regulator activity), GO:0005488 (binding)	ENSG00000173692 (1.0)		1483	1764	1818	1667	1682	2040	2947	2195	1565	1970	2332	1796	1986.69	1823.82	-1.0893	0.259562	0.90373	1
25	pkmb	ENSDARG00000003191	445094	ZDB-GENE-040801-230	GO:0006096 (glycolysis), GO:0016310 (phosphorylation), GO:0005575 (cellular_component), GO:0003824 (catalytic activity), GO:0030955 (potassium ion binding), GO:0000287 (magnesium ion binding), GO:0004743 (pyruvate kinase activity), GO:0016301 (kinase activity), GO:0016740 (transferase activity)	ENSG00000067225 (1.0)		942	1121	1318	1208	930	1128	2316	1725	1244	1566	1986	1529	1606.57	1152.4	-1.39411	7.4521e-06	0.000958825	1
7	rassf7b	ENSDARG00000003193	368288	ZDB-GENE-030429-1	GO:0007165 (signal transduction), GO:0005575 (cellular_component), GO:0003674 (molecular_function)	ENSG00000099849 (1.0)		67	80	100	92	89	108	142	106	74	93	98	75	91.4496	93.1179	1.01824	0.943515	1	1
16	wdr21	ENSDARG00000003197	393674	ZDB-GENE-040109-2	GO:0005515 (protein binding)	ENSG00000119599 (1.0), ENSG00000182308 (1.0), ENSG00000176566 (1.0)		40	48	74	68	42	51	142	106	58	73	98	75	84.7361	55.4602	-1.52787	0.0375776	0.46954	1
4	foxm1	ENSDARG00000003200	394072	ZDB-GENE-040426-1275	GO:0006355 (regulation of transcription, DNA-dependent), GO:0006351 (transcription, DNA-templated), GO:0051090 (regulation of sequence-specific DNA binding transcription factor activity), GO:0006366 (transcription from RNA polymerase II promoter), GO:0007389 (pattern specification process), GO:0045944 (positive regulation of transcription from RNA polymerase II promoter), GO:0000122 (negative reg…	ENSG00000111206 (1.0)		381	453	482	442	429	520	692	515	403	507	616	474	498.965	471.861	-1.05744	0.520295	1	1
7	rhcga	ENSDARG00000003203	100038797	ZDB-GENE-070424-81	GO:0015696 (ammonium transport), GO:0016021 (integral to membrane), GO:0016020 (membrane), GO:0008519 (ammonium transmembrane transporter activity)	ENSG00000140519 (1.0)		0	0	3	3	1	1	0	0	2	3	7	5	2.63575	1.32116	-1.99502	0.733946	1	1
19	ngly1	ENSDARG00000003205	553627	ZDB-GENE-050522-535	GO:0006289 (nucleotide-excision repair), GO:0006516 (glycoprotein catabolic process), GO:0005634 (nucleus), GO:0005737 (cytoplasm), GO:0003684 (damaged DNA binding), GO:0005515 (protein binding)	ENSG00000151092 (1.0)		182	217	193	177	136	165	327	244	157	198	309	238	226.351	186.149	-1.21597	0.0880757	0.673519	1
23	chchd6a	ENSDARG00000003206	449542	ZDB-GENE-040930-2	GO:0006974 (cellular response to DNA damage stimulus), GO:0042407 (cristae formation), GO:0016020 (membrane), GO:0005739 (mitochondrion), GO:0005743 (mitochondrial inner membrane), GO:0003674 (molecular_function)	ENSG00000159685 (1.0)		58	69	79	72	49	59	124	92	55	69	80	62	74.3896	66.9569	-1.11101	0.601877	1	1
19	mterfd1	ENSDARG00000003207	436888	ZDB-GENE-040718-359	GO:0003674 (molecular_function)	ENSG00000156469 (0.0)		43	51	57	52	43	52	49	36	31	39	94	72	49.2956	51.859	1.052	0.92972	1	1
13	POMK	ENSDARG00000003208	492773	ZDB-GENE-041114-119	GO:0006468 (protein phosphorylation), GO:0016310 (phosphorylation), GO:0046835 (carbohydrate phosphorylation), GO:0006493 (protein O-linked glycosylation), GO:0016021 (integral to membrane), GO:0016020 (membrane), GO:0005783 (endoplasmic reticulum), GO:0005789 (endoplasmic reticulum membrane), GO:0005524 (ATP binding), GO:0016772 (transferase activity, transferring phosphorus-containing groups), …	ENSG00000185900 (1.0)		89	106	127	116	101	123	113	84	87	110	174	134	109.211	114.946	1.05251	0.748032	1	1
2	si:ch73-129a22.11	ENSDARG00000003209	['561147', '561346', '100007738', '100007785', '101886474', '101886565', '101886870']	ZDB-GENE-100921-68	GO:0006468 (protein phosphorylation), GO:0005524 (ATP binding), GO:0016772 (transferase activity, transferring phosphorus-containing groups), GO:0004672 (protein kinase activity), GO:0004713 (protein tyrosine kinase activity), GO:0016310 (phosphorylation), GO:0000166 (nucleotide binding), GO:0004674 (protein serine/threonine kinase activity), GO:0016301 (kinase activity), GO:0016740 (transferase …			9	11	11	10	8	10	30	22	1	1	12	9	10.9461	10.1656	-1.07678	0.784017	1	1
18	ANO2 (1 of 2)	ENSDARG00000003210	563500	ZDB-GENE-091204-400	GO:0016021 (integral to membrane), GO:0016020 (membrane)	ENSG00000047617 (1.0)		13	15	27	25	14	17	32	24	13	16	25	19	19.8142	19.0676	-1.03915	0.962233	1	1
14	naa15a	ENSDARG00000003213	323672	ZDB-GENE-030131-2392	GO:0005515 (protein binding)	ENSG00000164134 (1.0)		943	1122	1232	1130	976	1184	1799	1340	907	1142	1458	1123	1201.32	1145.12	-1.04909	0.452698	0.992706	1
25	anxa2a	ENSDARG00000003216	325557	ZDB-GENE-030131-4282	GO:0005509 (calcium ion binding), GO:0005544 (calcium-dependent phospholipid binding), GO:0008092 (cytoskeletal protein binding), GO:0004859 (phospholipase inhibitor activity)	ENSG00000182718 (1.0)		748	890	956	876	732	888	923	687	589	741	1118	861	763.188	884.777	1.15932	0.0784297	0.64457	1
13	urb2	ENSDARG00000003217	570267	ZDB-GENE-030131-2621		ENSG00000135763 (0.0)		298	355	372	341	245	297	181	135	225	283	361	278	231.988	330.928	1.42649	0.0369832	0.46617	1
23	bin2a	ENSDARG00000003219	492780	ZDB-GENE-041114-126	GO:0005737 (cytoplasm), GO:0005515 (protein binding)	ENSG00000110934 (1.0)		103	123	118	108	89	108	188	140	112	141	166	128	136.265	112.895	-1.207	0.233181	0.886489	1
14	gdf9	ENSDARG00000003229	497643	ZDB-GENE-050221-7	GO:0005576 (extracellular region), GO:0008083 (growth factor activity)	ENSG00000164404 (1.0)		1	1	0	0	1	1	0	0	1	1	1	1	0.676246	0.800924	1.18437	1	1	1
5	nup88	ENSDARG00000003235	321744	ZDB-GENE-050522-297	GO:0008150 (biological_process)	ENSG00000108559 (1.0)		362	431	405	371	337	409	651	485	321	404	508	391	426.663	403.594	-1.05716	0.468895	0.997107	1
2	gbp3	ENSDARG00000003244	563072	ZDB-GENE-070912-176	GO:0042981 (regulation of apoptotic process), GO:0005622 (intracellular), GO:0005524 (ATP binding), GO:0003924 (GTPase activity), GO:0005525 (GTP binding), GO:0000166 (nucleotide binding), GO:0005515 (protein binding)			132	157	156	143	109	132	155	115	102	128	188	145	129.524	144.096	1.1125	0.484702	1	1
23	pik3cd	ENSDARG00000003250	394174	ZDB-GENE-040426-1128	GO:0046854 (phosphatidylinositol phosphorylation), GO:0016310 (phosphorylation), GO:0048015 (phosphatidylinositol-mediated signaling), GO:0036092 (phosphatidylinositol-3-phosphate biosynthetic process), GO:0005886 (plasma membrane), GO:0005942 (phosphatidylinositol 3-kinase complex), GO:0005524 (ATP binding), GO:0016772 (transferase activity, transferring phosphorus-containing groups), GO:0000166…	ENSG00000171608 (0.0)		24	29	31	28	20	24	12	9	26	33	25	19	20.3044	27.0784	1.33362	0.268752	0.907153	1
19	zbtb22b	ENSDARG00000003251	64809	ZDB-GENE-010110-4	GO:0005634 (nucleus), GO:0003676 (nucleic acid binding), GO:0046872 (metal ion binding), GO:0005515 (protein binding)	ENSG00000236104 (1.0)		142	169	213	195	119	144	165	123	164	206	276	213	180.606	169.524	-1.06537	0.903831	1	1
9	zgc:101559	ENSDARG00000003257	492776	ZDB-GENE-041114-122	GO:0006886 (intracellular protein transport), GO:0007165 (signal transduction), GO:0007264 (small GTPase mediated signal transduction), GO:0006184 (GTP catabolic process), GO:0015031 (protein transport), GO:0006913 (nucleocytoplasmic transport), GO:0005634 (nucleus), GO:0016020 (membrane), GO:0005622 (intracellular), GO:0005737 (cytoplasm), GO:0003924 (GTPase activity), GO:0005525 (GTP binding), …			79	94	77	71	53	64	70	52	64	81	84	65	65.7885	76.2911	1.15964	0.393282	0.966445	1
10	lox	ENSDARG00000003259	404621	ZDB-GENE-040426-2398	GO:0022008 (neurogenesis), GO:0055114 (oxidation-reduction process), GO:0007517 (muscle organ development), GO:0051216 (cartilage development), GO:0005575 (cellular_component), GO:0005507 (copper ion binding), GO:0016641 (oxidoreductase activity, acting on the CH-NH2 group of donors, oxygen as acceptor)	ENSG00000113083 (1.0)		6	7	10	9	4	5	1	1	2	3	7	5	2.88397	7.05285	2.44554	0.260229	0.90373	1
7	pop4	ENSDARG00000003263	553787	ZDB-GENE-050522-505	GO:0008033 (tRNA processing), GO:0006364 (rRNA processing), GO:0006379 (mRNA cleavage), GO:0000172 (ribonuclease MRP complex), GO:0030677 (ribonuclease P complex), GO:0005655 (nucleolar ribonuclease P complex), GO:0003723 (RNA binding), GO:0004540 (ribonuclease activity)	ENSG00000105171 (1.0)		65	77	74	68	52	63	164	122	55	69	96	74	88.425	69.418	-1.2738	0.228065	0.883481	1
7	clcn3	ENSDARG00000003269	559340	ZDB-GENE-030131-1699	GO:0055085 (transmembrane transport), GO:0006821 (chloride transport), GO:0016020 (membrane), GO:0005216 (ion channel activity), GO:0005247 (voltage-gated chloride channel activity), GO:0030554 (adenyl nucleotide binding), GO:0016021 (integral to membrane)	ENSG00000109572 (1.0)		564	671	812	744	623	756	921	686	565	711	897	691	695.901	723.727	1.03998	0.60026	1	1
3	dhps	ENSDARG00000003270	['406329', '100330342']	ZDB-GENE-040426-2001	GO:0008612 (peptidyl-lysine modification to hypusine), GO:0005575 (cellular_component), GO:0003674 (molecular_function)	ENSG00000095059 (1.0)		59	70	102	94	72	87	135	101	71	89	111	85	91.7898	83.6825	-1.09688	0.649355	1	1
5	pik3ip1	ENSDARG00000003281	386643	ZDB-GENE-031030-14		ENSG00000100100 (1.0)		125	149	152	139	128	155	284	211	130	164	210	162	178.94	147.78	-1.21085	0.132501	0.769171	1
3	zfand2a	ENSDARG00000003283	393489	ZDB-GENE-040426-1596	GO:0005575 (cellular_component), GO:0008270 (zinc ion binding), GO:0046872 (metal ion binding)	ENSG00000178381 (1.0), ENSG00000158552 (1.0)		140	167	185	170	149	181	247	184	142	179	232	179	180.437	172.305	-1.0472	0.7227	1	1
6	wdr12	ENSDARG00000003287	321652	ZDB-GENE-030131-371	GO:0006364 (rRNA processing), GO:0042254 (ribosome biogenesis), GO:0008283 (cell proliferation), GO:0000463 (maturation of LSU-rRNA from tricistronic rRNA transcript (SSU-rRNA, 5.8S rRNA, LSU-rRNA)), GO:0000466 (maturation of 5.8S rRNA from tricistronic rRNA transcript (SSU-rRNA, 5.8S rRNA, LSU-rRNA)), GO:0005634 (nucleus), GO:0005730 (nucleolus), GO:0005654 (nucleoplasm), GO:0070545 (PeBoW compl…	ENSG00000138442 (1.0)		177	211	242	222	160	194	296	220	147	185	290	223	209.584	208.845	-1.00354	0.928342	1	1
2	dab1b	ENSDARG00000003290	678641	ZDB-GENE-060421-7958	GO:0005515 (protein binding), GO:0008150 (biological_process), GO:0005575 (cellular_component), GO:0003674 (molecular_function)	ENSG00000173406 (1.0)		14	17	38	35	23	28	72	54	35	44	41	32	43.0806	26.465	-1.62783	0.109872	0.724424	1
12	sox9a	ENSDARG00000003293	60641	ZDB-GENE-001103-1	GO:0033339 (pectoral fin development), GO:0035118 (embryonic pectoral fin morphogenesis), GO:0051216 (cartilage development), GO:0048709 (oligodendrocyte differentiation), GO:0048839 (inner ear development), GO:0060536 (cartilage morphogenesis), GO:0030916 (otic vesicle formation), GO:0043049 (otic placode formation), GO:0048708 (astrocyte differentiation), GO:0005737 (cytoplasm)	ENSG00000125398 (0.0)		376	447	533	489	361	438	444	331	400	504	627	483	438.97	457.968	1.04328	0.582331	1	1
8	stc1	ENSDARG00000003303	751747	ZDB-GENE-060825-79	GO:0005576 (extracellular region), GO:0005179 (hormone activity)	ENSG00000159167 (1.0)		2	2	2	2	4	5	0	0	0	0	6	5	1.5399	3.02176	1.9623	0.744932	1	1
6	stx16	ENSDARG00000003307	562857	ZDB-GENE-060810-113	GO:0016192 (vesicle-mediated transport), GO:0016020 (membrane), GO:0005515 (protein binding), GO:0006886 (intracellular protein transport), GO:0039023 (pronephric duct morphogenesis), GO:0005484 (SNAP receptor activity)	ENSG00000124222 (1.0), ENSG00000254995 (1.0)		84	100	119	109	75	91	173	129	81	102	142	109	113.374	100.005	-1.13369	0.440776	0.988174	1
16	emc2	ENSDARG00000003308	407073	ZDB-GENE-040625-82	GO:0008150 (biological_process), GO:0005634 (nucleus), GO:0005737 (cytoplasm), GO:0005783 (endoplasmic reticulum), GO:0072546 (ER membrane protein complex), GO:0005515 (protein binding)	ENSG00000104412 (1.0)		483	575	690	633	502	609	921	686	525	661	874	673	673.215	605.394	-1.11203	0.232593	0.886256	1
13	pank2	ENSDARG00000003311	570866	ZDB-GENE-070112-1952	GO:0015937 (coenzyme A biosynthetic process), GO:0005524 (ATP binding), GO:0004594 (pantothenate kinase activity)	ENSG00000125779 (0.0), ENSG00000120137 (0.0)		397	472	486	446	332	403	631	470	363	457	580	447	457.8	440.206	-1.03997	0.698419	1	1
24	EPS8L1 (1 of 2)	ENSDARG00000003313	553062	ZDB-GENE-050506-143	GO:0008150 (biological_process), GO:0005575 (cellular_component), GO:0003674 (molecular_function), GO:0005515 (protein binding)	ENSG00000131037 (1.0)		56	67	71	65	49	59	107	80	46	58	86	66	67.9333	63.719	-1.06614	0.704589	1	1
10	si:dkeyp-35f12.3	ENSDARG00000003317	571576	ZDB-GENE-090313-385	GO:0005515 (protein binding)			3	4	2	2	6	7	2	1	4	5	10	8	4.74134	4.22704	-1.12167	0.913164	1	1
19	fam91a1	ENSDARG00000003320	393413	ZDB-GENE-040426-1187	GO:0005575 (cellular_component)	ENSG00000176853 (1.0)		236	281	295	270	224	272	370	276	201	253	323	249	259.08	274.318	1.05882	0.657869	1	1
6	cacng5a	ENSDARG00000003326	797409	ZDB-GENE-120104-4	GO:0006816 (calcium ion transport), GO:0016021 (integral to membrane), GO:0016020 (membrane)	ENSG00000075429 (1.0)		8	10	13	12	6	7	33	25	6	8	10	8	13.2755	9.57151	-1.38698	0.519062	1	1
13	fam178a	ENSDARG00000003328	100320914	ZDB-GENE-081107-61		ENSG00000119906 (1.0)		143	170	176	161	120	146	193	144	132	166	202	156	155.137	159.018	1.02501	0.804065	1	1
21	trpc2	ENSDARG00000003344	562120	ZDB-GENE-050712-3	GO:0055085 (transmembrane transport), GO:0006810 (transport), GO:0006811 (ion transport), GO:0070588 (calcium ion transmembrane transport), GO:0016021 (integral to membrane), GO:0016020 (membrane), GO:0005216 (ion channel activity), GO:0005262 (calcium channel activity)			4	5	4	4	7	8	2	1	5	6	11	8	5.41758	5.63917	1.0409	1	1	1
22	commd2	ENSDARG00000003373	436694	ZDB-GENE-040718-118	GO:0008150 (biological_process), GO:0005575 (cellular_component), GO:0003674 (molecular_function)	ENSG00000114744 (1.0)		87	104	149	137	126	153	315	235	120	151	182	140	175.252	130.985	-1.33796	0.166264	0.81676	1
2	gng12a	ENSDARG00000003375	406604	ZDB-GENE-040426-2555	GO:0007186 (G-protein coupled receptor signaling pathway), GO:0007165 (signal transduction), GO:0016020 (membrane), GO:0005886 (plasma membrane), GO:0005834 (heterotrimeric G-protein complex), GO:0004871 (signal transducer activity)	ENSG00000172380 (1.0)		213	253	274	251	191	232	237	176	160	201	284	219	198.853	245.436	1.23426	0.0801033	0.648939	1
13	PAOX	ENSDARG00000003380	562105	ZDB-GENE-090312-204	GO:0055114 (oxidation-reduction process), GO:0016491 (oxidoreductase activity)	ENSG00000148832 (0.0)		24	29	23	21	15	18	2	1	24	30	44	34	21.8594	22.6118	1.03442	0.879727	1	1
17	CU929089.1	ENSDARG00000003381	565707	ZDB-GENE-131121-599	GO:0006886 (intracellular protein transport), GO:0017137 (Rab GTPase binding), GO:0005515 (protein binding)	ENSG00000137501 (0.0)		86	102	85	78	60	73	187	139	101	127	163	126	130.631	84.3424	-1.54882	0.00749106	0.1899	1
2	cwc25	ENSDARG00000003382	406771	ZDB-GENE-040426-2817		ENSG00000108296 (1.0)		176	209	238	218	175	212	295	220	171	215	274	211	215.299	213.291	-1.00941	0.962716	1	1
23	asb8	ENSDARG00000003383	327200	ZDB-GENE-030131-5411	GO:0035556 (intracellular signal transduction), GO:0016567 (protein ubiquitination), GO:0005515 (protein binding)	ENSG00000177981 (1.0)		100	119	130	119	79	96	202	150	122	154	158	122	141.883	111.329	-1.27444	0.150296	0.792243	1
24	snx7	ENSDARG00000003391	431776	ZDB-GENE-040704-77	GO:0006915 (apoptotic process), GO:0007154 (cell communication), GO:0043066 (negative regulation of apoptotic process), GO:0001889 (liver development), GO:0005575 (cellular_component), GO:0035091 (phosphatidylinositol binding), GO:0097153 (cysteine-type endopeptidase activity involved in apoptotic process)	ENSG00000162627 (1.0)		236	281	330	303	225	273	362	270	210	264	345	266	266.517	285.419	1.07092	0.522166	1	1
15	col4a3	ENSDARG00000003395	553354	ZDB-GENE-070802-4	GO:0005581 (collagen), GO:0005201 (extracellular matrix structural constituent)	ENSG00000169031 (1.0)		117	139	165	151	124	150	185	138	148	186	249	192	171.928	146.963	-1.16987	0.321755	0.925671	1
13	sdr42e1	ENSDARG00000003397	565964	ZDB-GENE-051120-63	GO:0055114 (oxidation-reduction process), GO:0006694 (steroid biosynthetic process), GO:0009058 (biosynthetic process), GO:0044237 (cellular metabolic process), GO:0045226 (extracellular polysaccharide biosynthetic process), GO:0016021 (integral to membrane), GO:0016020 (membrane), GO:0003824 (catalytic activity), GO:0016491 (oxidoreductase activity), GO:0016616 (oxidoreductase activity, acting o…	ENSG00000184860 (1.0)		18	21	27	25	14	17	20	15	15	19	30	23	18.9579	21.0505	1.11038	0.764586	1	1
1	rbpja	ENSDARG00000003398	386772	ZDB-GENE-031117-1	GO:0022008 (neurogenesis), GO:0006355 (regulation of transcription, DNA-dependent), GO:0007219 (Notch signaling pathway), GO:0007507 (heart development), GO:0030325 (adrenal gland development), GO:0001757 (somite specification), GO:0007367 (segment polarity determination), GO:0001756 (somitogenesis), GO:0007368 (determination of left/right symmetry), GO:0002040 (sprouting angiogenesis), GO:003902…			394	469	489	448	375	455	530	395	332	418	618	476	429.475	457.321	1.06484	0.551447	1	1
13	fgf8a	ENSDARG00000003399	30538	ZDB-GENE-990415-72	GO:0010002 (cardioblast differentiation), GO:0003208 (cardiac ventricle morphogenesis), GO:0030903 (notochord development), GO:0008543 (fibroblast growth factor receptor signaling pathway), GO:0009887 (organ morphogenesis), GO:0060271 (cilium morphogenesis), GO:0007422 (peripheral nervous system development), GO:0030182 (neuron differentiation), GO:0009880 (embryonic pattern specification), GO:00…	ENSG00000107831 (1.0)		65	77	90	83	86	104	122	91	78	98	110	85	91.2434	88.0557	-1.0362	0.870497	1	1
5	tenm1	ENSDARG00000003403	563094	ZDB-GENE-060531-26	GO:0003824 (catalytic activity), GO:0005515 (protein binding), GO:0007165 (signal transduction), GO:0016021 (integral to membrane)	ENSG00000009694 (1.0)		126	150	164	150	116	141	123	92	102	128	179	138	119.271	146.992	1.23242	0.140904	0.779013	1
17	foxa2	ENSDARG00000003411	30126	ZDB-GENE-980526-404	GO:0006355 (regulation of transcription, DNA-dependent), GO:0003700 (sequence-specific DNA binding transcription factor activity), GO:0043565 (sequence-specific DNA binding), GO:0019904 (protein domain specific binding), GO:0008134 (transcription factor binding)	ENSG00000125798 (1.0)		76	90	120	110	85	103	147	109	79	99	152	117	108.648	101.182	-1.07379	0.67094	1	1
21	capslb	ENSDARG00000003414	550473	ZDB-GENE-050417-298	GO:0005575 (cellular_component), GO:0005509 (calcium ion binding)	ENSG00000152611 (1.0)		6	7	15	14	12	15	0	0	8	10	11	8	6.17992	11.8157	1.91195	0.188704	0.845724	1
18	chrna5	ENSDARG00000003420	550584	ZDB-GENE-050417-440	GO:0006810 (transport), GO:0006811 (ion transport), GO:0016021 (integral to membrane), GO:0016020 (membrane), GO:0005886 (plasma membrane), GO:0045211 (postsynaptic membrane), GO:0045202 (synapse), GO:0030054 (cell junction), GO:0005216 (ion channel activity), GO:0005230 (extracellular ligand-gated ion channel activity), GO:0004889 (acetylcholine-activated cation-selective channel activity)	ENSG00000169684 (1.0)		53	63	81	74	52	63	102	76	63	79	91	70	75.1086	66.7984	-1.12441	0.636175	1	1
9	igf2bp2a	ENSDARG00000003421	100136839	ZDB-GENE-070912-44	GO:0003676 (nucleic acid binding), GO:0003723 (RNA binding), GO:0000166 (nucleotide binding)	ENSG00000073792 (1.0)		262	312	384	352	267	324	373	278	251	316	435	335	309.549	329.215	1.06353	0.505625	1	1
10	hnrpdl	ENSDARG00000003429	406701	ZDB-GENE-040426-2717	GO:0030529 (ribonucleoprotein complex), GO:0019013 (viral nucleocapsid), GO:0019012 (virion), GO:0003676 (nucleic acid binding), GO:0000166 (nucleotide binding)	ENSG00000152795 (1.0)		1661	1976	2268	2079	1626	1972	3230	2405	1709	2151	2778	2139	2231.83	2009.29	-1.11076	0.122873	0.748569	1
13	dhrs7	ENSDARG00000003444	751626	ZDB-GENE-060825-21	GO:0008152 (metabolic process), GO:0005575 (cellular_component), GO:0016491 (oxidoreductase activity)	ENSG00000100612 (1.0)		84	100	112	103	76	92	136	101	59	74	120	92	89.3127	98.2702	1.10029	0.675525	1	1
22	ippk	ENSDARG00000003446	541511	ZDB-GENE-050327-41	GO:0007275 (multicellular organismal development), GO:0016310 (phosphorylation), GO:0007368 (determination of left/right symmetry), GO:0032402 (melanosome transport), GO:0005634 (nucleus), GO:0005737 (cytoplasm), GO:0005813 (centrosome), GO:0005932 (microtubule basal body), GO:0005524 (ATP binding), GO:0000166 (nucleotide binding), GO:0016301 (kinase activity), GO:0016740 (transferase activity), …	ENSG00000127080 (1.0)		205	244	261	239	216	262	314	234	186	234	267	206	224.513	248.399	1.10639	0.399819	0.969094	1
13	pde10a	ENSDARG00000003449	394077	ZDB-GENE-040426-1115	GO:0007165 (signal transduction), GO:0003824 (catalytic activity), GO:0004114 (3',5'-cyclic-nucleotide phosphodiesterase activity), GO:0005515 (protein binding), GO:0046872 (metal ion binding), GO:0016787 (hydrolase activity), GO:0008081 (phosphoric diester hydrolase activity)	ENSG00000112541 (1.0)		41	49	74	68	49	59	38	28	42	53	61	47	42.7112	58.6873	1.37405	0.118891	0.7421	1
21	fech	ENSDARG00000003462	58215	ZDB-GENE-000928-1	GO:0006783 (heme biosynthetic process), GO:0006779 (porphyrin-containing compound biosynthetic process), GO:0043249 (erythrocyte maturation), GO:0016829 (lyase activity), GO:0004325 (ferrochelatase activity)	ENSG00000066926 (1.0)		115	137	152	139	104	126	144	107	99	125	138	106	112.702	134.11	1.18995	0.221609	0.877315	1
23	neurod4	ENSDARG00000003469	266958	ZDB-GENE-030730-1	GO:0006355 (regulation of transcription, DNA-dependent), GO:0030154 (cell differentiation), GO:0007275 (multicellular organismal development), GO:0006351 (transcription, DNA-templated), GO:0007399 (nervous system development), GO:0050769 (positive regulation of neurogenesis), GO:0071698 (olfactory placode development), GO:0001839 (neural plate morphogenesis), GO:0005634 (nucleus), GO:0003677 (DNA…	ENSG00000123307 (1.0)		615	732	734	673	660	801	1305	972	775	976	1262	972	973.012	735.076	-1.32369	0.000380547	0.023067	1
2	slc25a42	ENSDARG00000003470	751743	ZDB-GENE-060825-313	GO:0055085 (transmembrane transport), GO:0006810 (transport), GO:0015866 (ADP transport), GO:0015867 (ATP transport), GO:0035349 (coenzyme A transmembrane transport), GO:0080121 (AMP transport), GO:0016021 (integral to membrane), GO:0016020 (membrane), GO:0005739 (mitochondrion), GO:0005743 (mitochondrial inner membrane), GO:0080122 (AMP transmembrane transporter activity), GO:0015228 (coenzyme A…	ENSG00000181035 (1.0)		317	377	404	370	299	363	547	407	237	298	409	315	340.193	370.078	1.08785	0.529551	1	1
23	sult1st5	ENSDARG00000003475	619193	ZDB-GENE-050809-2	GO:0006805 (xenobiotic metabolic process), GO:0008146 (sulfotransferase activity)	ENSG00000198075 (0.0)		12	14	12	11	7	8	0	0	10	13	19	15	9.07232	11.2565	1.24076	0.629027	1	1
3	ppp1caa	ENSDARG00000003486	407980	ZDB-GENE-040516-3	GO:0005575 (cellular_component), GO:0016787 (hydrolase activity), GO:0004721 (phosphoprotein phosphatase activity)	ENSG00000172531 (0.0)		1488	1770	1857	1703	1560	1892	2590	1929	1545	1945	2395	1844	1905.85	1788.39	-1.06568	0.347862	0.942683	1
18	nup93	ENSDARG00000003487	30172	ZDB-GENE-990415-46	GO:0006810 (transport), GO:0005643 (nuclear pore)	ENSG00000102900 (1.0)		709	844	904	829	706	856	1254	934	749	943	1238	953	943.284	842.906	-1.11909	0.155889	0.801569	1
7	madd	ENSDARG00000003495	100150917	ZDB-GENE-030131-8076		ENSG00000110514 (1.0)		411	489	491	450	377	457	599	446	400	504	596	459	469.488	465.482	-1.00861	0.992265	1	1
19	mrpl3	ENSDARG00000003511	336283	ZDB-GENE-030131-8227	GO:0006412 (translation), GO:0005622 (intracellular), GO:0005840 (ribosome), GO:0003735 (structural constituent of ribosome), GO:0030529 (ribonucleoprotein complex)	ENSG00000114686 (1.0)		198	236	237	217	159	193	313	233	152	191	300	231	218.468	215.241	-1.01499	0.815822	1	1
4	anks1b	ENSDARG00000003512	565408	ZDB-GENE-041210-349	GO:0005515 (protein binding)	ENSG00000185046 (1.0)		206	245	255	234	223	271	360	268	269	339	373	287	297.963	249.793	-1.19284	0.152184	0.794928	1
19	thrap3b	ENSDARG00000003513	407984	ZDB-GENE-040516-9		ENSG00000054118 (1.0)		1142	1359	1506	1381	1116	1354	1962	1461	1032	1299	1635	1259	1339.66	1364.38	1.01845	0.846524	1	1
2	impa1	ENSDARG00000003517	437018	ZDB-GENE-040718-245	GO:0046854 (phosphatidylinositol phosphorylation)	ENSG00000133731 (1.0)		90	107	110	101	96	116	165	123	90	113	151	116	117.475	108.125	-1.08647	0.567611	1	1
7	aprt	ENSDARG00000003519	393641	ZDB-GENE-040426-1492	GO:0009116 (nucleoside metabolic process), GO:0006168 (adenine salvage), GO:0005737 (cytoplasm), GO:0016740 (transferase activity), GO:0003999 (adenine phosphoribosyltransferase activity)	ENSG00000198931 (1.0)		141	168	170	156	161	195	383	285	103	130	190	146	187.052	172.97	-1.08141	0.648139	1	1
7	TBC1D14	ENSDARG00000003520	557744	ZDB-GENE-030131-6136	GO:0032313 (regulation of Rab GTPase activity), GO:0005097 (Rab GTPase activator activity)	ENSG00000132405 (1.0)		55	65	68	62	52	63	99	74	43	54	91	70	65.972	63.6187	-1.03699	0.778796	1	1
14	itln3	ENSDARG00000003523	555334	ZDB-GENE-090527-4		ENSG00000179914 (1.0), ENSG00000158764 (1.0)		3	4	4	4	2	2	2	1	1	1	3	2	1.686	3.22082	1.91034	0.64926	1	1
11	psma5	ENSDARG00000003526	403011	ZDB-GENE-040625-96	GO:0006508 (proteolysis), GO:0051603 (proteolysis involved in cellular protein catabolic process), GO:0006511 (ubiquitin-dependent protein catabolic process), GO:0005634 (nucleus), GO:0005737 (cytoplasm), GO:0005839 (proteasome core complex), GO:0019773 (proteasome core complex, alpha-subunit complex), GO:0000502 (proteasome complex), GO:0004298 (threonine-type endopeptidase activity), GO:0004175…	ENSG00000143106 (1.0)		746	888	856	785	652	791	1561	1162	619	779	1062	818	919.77	821.075	-1.1202	0.346423	0.942418	1
8	mak16	ENSDARG00000003527	192312	ZDB-GENE-020419-35		ENSG00000198042 (1.0)		360	428	445	408	294	357	702	523	264	332	473	364	406.422	397.638	-1.02209	0.780903	1	1
2	tcea1	ENSDARG00000003531	336105	ZDB-GENE-030131-8049	GO:0006355 (regulation of transcription, DNA-dependent), GO:0006351 (transcription, DNA-templated), GO:0006414 (translational elongation), GO:0032784 (regulation of DNA-dependent transcription, elongation), GO:0006412 (translation), GO:0006357 (regulation of transcription from RNA polymerase II promoter), GO:0005634 (nucleus), GO:0003677 (DNA binding), GO:0003676 (nucleic acid binding), GO:000827…	ENSG00000187735 (1.0)		523	622	654	600	509	617	749	558	535	673	853	657	629.326	613.086	-1.02649	0.843186	1	1
22	col8a1b	ENSDARG00000003533	562442	ZDB-GENE-060503-140	GO:0005576 (extracellular region), GO:0005581 (collagen), GO:0005515 (protein binding)	ENSG00000144810 (1.0)		2	2	2	2	1	1	0	0	7	9	3	2	3.70712	1.8087	-2.04961	0.736216	1	1
9	adarb1b	ENSDARG00000003544	558759	ZDB-GENE-030219-15	GO:0006396 (RNA processing), GO:0003723 (RNA binding), GO:0004000 (adenosine deaminase activity)	ENSG00000197381 (1.0)		45	54	69	63	41	50	140	104	36	45	58	45	64.7425	55.5107	-1.16631	0.603497	1	1
25	unc45a	ENSDARG00000003546	['550364', '101885614']	ZDB-GENE-050417-158	GO:0005515 (protein binding), GO:0005488 (binding), GO:0001525 (angiogenesis), GO:0051216 (cartilage development), GO:0048514 (blood vessel morphogenesis), GO:0008015 (blood circulation), GO:0005575 (cellular_component)	ENSG00000140553 (1.0)		126	150	206	189	151	183	275	205	161	203	232	179	195.359	173.979	-1.12289	0.440513	0.988174	1
7	gnrhr2	ENSDARG00000003553	100270671	ZDB-GENE-090128-3	GO:0007186 (G-protein coupled receptor signaling pathway), GO:0097211 (cellular response to gonadotropin-releasing hormone), GO:0016021 (integral to membrane), GO:0004930 (G-protein coupled receptor activity), GO:0004968 (gonadotropin-releasing hormone receptor activity), GO:0016500 (protein-hormone receptor activity)			2	2	0	0	0	0	6	4	1	1	0	0	1.90894	0.793137	-2.40682	0.631795	1	1
8	dohh	ENSDARG00000003564	321732	ZDB-GENE-030131-451	GO:0005515 (protein binding), GO:0005488 (binding)	ENSG00000129932 (1.0)		188	224	227	208	188	228	227	169	175	220	291	224	204.461	219.945	1.07573	0.531495	1	1
4	hsp90b1	ENSDARG00000003570	386590	ZDB-GENE-031002-1	GO:0006457 (protein folding), GO:0006950 (response to stress), GO:0035889 (otolith tethering), GO:0005524 (ATP binding), GO:0051082 (unfolded protein binding)	ENSG00000166598 (1.0)		1054	1254	1255	1151	936	1135	2345	1746	1342	1689	2276	1752	1729.32	1179.99	-1.46554	1.28537e-07	2.63617e-05	1
3	dctn5	ENSDARG00000003573	436770	ZDB-GENE-040718-201	GO:0005575 (cellular_component)	ENSG00000166847 (1.0)		101	120	128	117	65	79	235	175	95	120	170	131	141.825	105.454	-1.3449	0.0872676	0.67053	1
16	klhl32	ENSDARG00000003576	100009653	ZDB-GENE-070209-47	GO:0008150 (biological_process), GO:0005575 (cellular_component), GO:0005515 (protein binding)	ENSG00000186231 (1.0)		36	43	52	48	42	51	29	22	31	39	61	47	35.8617	47.1507	1.31479	0.268784	0.907153	1
25	CCDC34	ENSDARG00000003582	555710	ZDB-GENE-060825-315	GO:0008150 (biological_process), GO:0005575 (cellular_component), GO:0003674 (molecular_function)	ENSG00000109881 (1.0)		58	69	90	83	75	91	82	61	80	101	97	75	78.8171	80.8318	1.02556	0.739693	1	1
20	pla2g7	ENSDARG00000003584	406470	ZDB-GENE-040426-2248	GO:0016042 (lipid catabolic process), GO:0003847 (1-alkyl-2-acetylglycerophosphocholine esterase activity), GO:0015996 (chlorophyll catabolic process), GO:0047746 (chlorophyllase activity)	ENSG00000146070 (1.0)		154	183	170	156	102	124	109	81	114	144	161	124	116.211	154.268	1.32748	0.0944739	0.686758	1
5	surf1	ENSDARG00000003592	557970	ZDB-GENE-041108-2	GO:0055114 (oxidation-reduction process), GO:0048568 (embryonic organ development), GO:0015992 (proton transport), GO:0034220 (ion transmembrane transport), GO:0021522 (spinal cord motor neuron differentiation), GO:0016020 (membrane), GO:0004129 (cytochrome-c oxidase activity)	ENSG00000148290 (1.0)		73	87	80	73	61	74	71	53	65	82	118	91	75.1824	78.0633	1.03832	0.823617	1	1
3	rpl3	ENSDARG00000003599	322571	ZDB-GENE-030131-1291	GO:0006412 (translation), GO:0031017 (exocrine pancreas development), GO:0005622 (intracellular), GO:0005840 (ribosome), GO:0030529 (ribonucleoprotein complex), GO:0003735 (structural constituent of ribosome)	ENSG00000100316 (1.0)		17164	20420	24852	22784	18425	22351	30282	22550	17197	21647	28257	21757	21984.7	21851.8	-1.00608	0.945931	1	1
2	nr2f6a	ENSDARG00000003607	325637	ZDB-GENE-030131-4362	GO:0006355 (regulation of transcription, DNA-dependent), GO:0006351 (transcription, DNA-templated), GO:0043401 (steroid hormone mediated signaling pathway), GO:0005634 (nucleus), GO:0003677 (DNA binding), GO:0003700 (sequence-specific DNA binding transcription factor activity), GO:0003707 (steroid hormone receptor activity), GO:0043565 (sequence-specific DNA binding), GO:0008270 (zinc ion binding…	ENSG00000160113 (1.0)		514	612	682	625	504	611	867	646	504	634	826	636	638.68	616.052	-1.03673	0.688704	1	1
4	SLC26A3 (1 of 2)	ENSDARG00000003615	563896	ZDB-GENE-041210-179	GO:0008272 (sulfate transport), GO:0016021 (integral to membrane), GO:0015116 (sulfate transmembrane transporter activity), GO:0055085 (transmembrane transport), GO:0016020 (membrane), GO:0008271 (secondary active sulfate transmembrane transporter activity)	ENSG00000091138 (1.0)		0	0	3	3	3	4	1	1	2	3	2	2	1.60072	2.12987	1.33057	0.866564	1	1
18	arih1	ENSDARG00000003616	327005	ZDB-GENE-030131-5213	GO:0016567 (protein ubiquitination), GO:0005737 (cytoplasm), GO:0008270 (zinc ion binding), GO:0004842 (ubiquitin-protein ligase activity), GO:0016874 (ligase activity), GO:0046872 (metal ion binding), GO:0005515 (protein binding)	ENSG00000166233 (1.0)		225	268	315	289	214	260	478	356	213	268	361	278	300.676	272.025	-1.10533	0.329691	0.929707	1
1	clock3	ENSDARG00000003631	352927	ZDB-GENE-030408-2	GO:0007165 (signal transduction), GO:0046983 (protein dimerization activity), GO:0004871 (signal transducer activity), GO:0005515 (protein binding), GO:0006355 (regulation of transcription, DNA-dependent), GO:0006351 (transcription, DNA-templated), GO:0007623 (circadian rhythm), GO:0009416 (response to light stimulus), GO:0009648 (photoperiodism), GO:0005634 (nucleus), GO:0005737 (cytoplasm), GO:…	ENSG00000134852 (1.0)		115	137	179	164	144	175	186	139	121	152	196	151	147.244	158.535	1.07668	0.574586	1	1
11	zgc:172270	ENSDARG00000003632	100136849	ZDB-GENE-080204-67	GO:0008150 (biological_process), GO:0016020 (membrane), GO:0005886 (plasma membrane), GO:0005794 (Golgi apparatus), GO:0000139 (Golgi membrane), GO:0005901 (caveola), GO:0003674 (molecular_function)			7	8	4	4	8	10	0	0	8	10	12	9	6.43657	7.23323	1.12377	0.868976	1	1
5	mogat3b	ENSDARG00000003635	494083	ZDB-GENE-041212-51	GO:0015991 (ATP hydrolysis coupled proton transport), GO:0033178 (proton-transporting two-sector ATPase complex, catalytic domain), GO:0016747 (transferase activity, transferring acyl groups other than amino-acyl groups), GO:0046961 (proton-transporting ATPase activity, rotational mechanism)	ENSG00000106384 (1.0)		87	104	123	113	102	124	96	71	64	81	142	109	87.128	113.335	1.30078	0.141349	0.779692	1
9	tfg	ENSDARG00000003641	336466	ZDB-GENE-030131-8410	GO:0005515 (protein binding)	ENSG00000114354 (1.0)		577	686	752	689	683	829	990	737	658	828	943	726	763.857	734.807	-1.03953	0.685052	1	1
17	zfyve19	ENSDARG00000003642	436685	ZDB-GENE-040718-109	GO:0005575 (cellular_component), GO:0046872 (metal ion binding)	ENSG00000166140 (1.0)		74	88	95	87	97	118	35	26	102	128	173	133	95.8872	97.6007	1.01787	0.886536	1	1
22	tmem59l	ENSDARG00000003655	406646	ZDB-GENE-040426-2651	GO:0008150 (biological_process), GO:0016021 (integral to membrane), GO:0016020 (membrane), GO:0003674 (molecular_function)	ENSG00000105696 (1.0)		239	284	233	214	245	297	419	312	246	310	359	276	299.364	265.052	-1.12945	0.223762	0.878867	1
9	cryl1	ENSDARG00000003675	751596	ZDB-GENE-060810-7	GO:0055114 (oxidation-reduction process), GO:0006631 (fatty acid metabolic process), GO:0005575 (cellular_component), GO:0016491 (oxidoreductase activity), GO:0016616 (oxidoreductase activity, acting on the CH-OH group of donors, NAD or NADP as acceptor), GO:0051287 (NAD binding), GO:0070403 (NAD+ binding), GO:0050662 (coenzyme binding), GO:0003857 (3-hydroxyacyl-CoA dehydrogenase activity)	ENSG00000165475 (1.0)		156	186	174	160	119	144	246	183	118	149	170	131	154.206	163.158	1.05805	0.743558	1	1
19	runx1t1	ENSDARG00000003680	767809	ZDB-GENE-060929-164	GO:0006355 (regulation of transcription, DNA-dependent), GO:0003700 (sequence-specific DNA binding transcription factor activity), GO:0046872 (metal ion binding)	ENSG00000079102 (1.0)		269	320	335	307	295	358	496	369	314	395	470	362	375.498	328.338	-1.14363	0.20073	0.858201	1
20	eif5	ENSDARG00000003681	322256	ZDB-GENE-030131-975	GO:0006412 (translation), GO:0006413 (translational initiation), GO:0005575 (cellular_component), GO:0003743 (translation initiation factor activity), GO:0005515 (protein binding), GO:0005488 (binding)	ENSG00000100664 (1.0)		1704	2027	2087	1913	1551	1881	2430	1810	1476	1858	2469	1901	1856.18	1940.7	1.04554	0.535411	1	1
7	HECTD4	ENSDARG00000003682	561109		GO:0004842 (ubiquitin-protein ligase activity)	ENSG00000173064 (1.0)		206	245	285	261	202	245	432	322	210	264	315	243	276.193	250.469	-1.1027	0.386654	0.961797	1
6	obsl1a	ENSDARG00000003684	796577	ZDB-GENE-060503-649	GO:0005515 (protein binding)	ENSG00000124006 (0.0)		803	955	1002	919	725	879	1029	766	484	609	740	570	648.428	917.815	1.41545	5.12675e-05	0.00458499	1
11	BX000993.1	ENSDARG00000003687			GO:0006468 (protein phosphorylation), GO:0005524 (ATP binding), GO:0016772 (transferase activity, transferring phosphorus-containing groups), GO:0004672 (protein kinase activity), GO:0004713 (protein tyrosine kinase activity)			0	0	0	0	0	0	5	4	0	0	2	2	1.75442	0	-1.75442	0.314121	0.924063	1
14	hars	ENSDARG00000003693	447847	ZDB-GENE-040912-152	GO:0006418 (tRNA aminoacylation for protein translation), GO:0006427 (histidyl-tRNA aminoacylation), GO:0005737 (cytoplasm), GO:0005524 (ATP binding), GO:0000166 (nucleotide binding), GO:0004812 (aminoacyl-tRNA ligase activity), GO:0004821 (histidine-tRNA ligase activity), GO:0016874 (ligase activity)	ENSG00000112855 (0.0), ENSG00000170445 (0.0)		836	995	1090	999	837	1015	892	664	686	864	1153	888	805.177	1003.08	1.24579	0.00403861	0.126477	1
8	vdac3	ENSDARG00000003695	406529	ZDB-GENE-040426-2380	GO:0055085 (transmembrane transport), GO:0006820 (anion transport), GO:0044070 (regulation of anion transport), GO:0031101 (fin regeneration), GO:0005741 (mitochondrial outer membrane), GO:0008308 (voltage-gated anion channel activity)	ENSG00000078668 (1.0)		2529	3009	3300	3025	2509	3044	3690	2748	2364	2976	3943	3036	2919.84	3025.94	1.03633	0.562028	1	1
6	slc5a8l	ENSDARG00000003697	556156	ZDB-GENE-061110-98	GO:0055085 (transmembrane transport), GO:0006810 (transport), GO:0016020 (membrane), GO:0005215 (transporter activity)			13	15	19	17	14	17	6	4	19	24	22	17	15.108	16.6228	1.10027	0.679832	1	1
14	atp7a	ENSDARG00000003699	564924	ZDB-GENE-060825-45	GO:0006812 (cation transport), GO:0030001 (metal ion transport), GO:0006825 (copper ion transport), GO:0016021 (integral to membrane), GO:0046872 (metal ion binding), GO:0019829 (cation-transporting ATPase activity), GO:0000166 (nucleotide binding), GO:0005507 (copper ion binding), GO:0010038 (response to metal ion), GO:0046688 (response to copper ion), GO:0016020 (membrane), GO:0005524 (ATP bind…	ENSG00000165240 (1.0)		391	465	466	427	335	406	545	406	269	339	448	345	363.133	432.928	1.1922	0.101073	0.704358	1
1	cldng	ENSDARG00000003701	81586	ZDB-GENE-010328-7	GO:0016338 (calcium-independent cell-cell adhesion), GO:0016021 (integral to membrane), GO:0016020 (membrane), GO:0005886 (plasma membrane), GO:0005923 (tight junction), GO:0030054 (cell junction), GO:0005198 (structural molecule activity), GO:0042802 (identical protein binding)	ENSG00000189143 (1.0)		7	8	17	16	13	16	74	55	10	13	10	8	25.131	13.2278	-1.89986	0.423812	0.976297	1
25	prnprs3	ENSDARG00000003705	503702	ZDB-GENE-041221-3	GO:0042981 (regulation of apoptotic process), GO:0007156 (homophilic cell adhesion), GO:0051260 (protein homooligomerization), GO:0048854 (brain morphogenesis), GO:0021731 (trigeminal motor nucleus development), GO:2000310 (regulation of N-methyl-D-aspartate selective glutamate receptor activity), GO:0016020 (membrane), GO:0005886 (plasma membrane)			443	527	535	490	393	477	622	463	410	516	600	462	480.42	498.089	1.03678	0.635713	1	1
17	ryr2b	ENSDARG00000003706	568463	ZDB-GENE-061226-3	GO:0006355 (regulation of transcription, DNA-dependent), GO:0055085 (transmembrane transport), GO:0006811 (ion transport), GO:0070588 (calcium ion transmembrane transport), GO:0006874 (cellular calcium ion homeostasis), GO:0016021 (integral to membrane), GO:0016020 (membrane), GO:0003677 (DNA binding), GO:0005509 (calcium ion binding), GO:0005216 (ion channel activity), GO:0005262 (calcium channe…			27	32	32	29	18	22	42	31	20	25	21	16	24.207	27.765	1.14698	0.676729	1	1
6	mitfa	ENSDARG00000003732	30080	ZDB-GENE-990910-11	GO:0006355 (regulation of transcription, DNA-dependent), GO:0046983 (protein dimerization activity), GO:0006351 (transcription, DNA-templated), GO:0006357 (regulation of transcription from RNA polymerase II promoter), GO:0006366 (transcription from RNA polymerase II promoter), GO:0030318 (melanocyte differentiation), GO:0005654 (nucleoplasm), GO:0000981 (sequence-specific DNA binding RNA polymera…	ENSG00000187098 (1.0)		81	96	117	107	77	93	182	136	97	122	170	131	129.508	99.0128	-1.30799	0.100014	0.702488	1
8	polb	ENSDARG00000003749	554204	ZDB-GENE-040830-1	GO:0006281 (DNA repair), GO:0003677 (DNA binding), GO:0003824 (catalytic activity), GO:0003887 (DNA-directed DNA polymerase activity), GO:0016779 (nucleotidyltransferase activity), GO:0006260 (DNA replication), GO:0006261 (DNA-dependent DNA replication), GO:0006284 (base-excision repair), GO:0006974 (cellular response to DNA damage stimulus), GO:0005634 (nucleus), GO:0005737 (cytoplasm), GO:00468…	ENSG00000070501 (1.0)		295	351	385	353	262	318	454	338	249	313	502	387	346.012	340.586	-1.01593	0.827292	1	1
20	pfas	ENSDARG00000003750	570437	ZDB-GENE-030131-4420	GO:0006189 ('de novo' IMP biosynthetic process), GO:0003824 (catalytic activity), GO:0004642 (phosphoribosylformylglycinamidine synthase activity)	ENSG00000178921 (0.0)		1642	1953	2222	2037	1580	1917	1903	1417	1352	1702	2070	1594	1570.93	1969.09	1.25346	0.000668557	0.0350697	1
20	lats1	ENSDARG00000003751	553164	ZDB-GENE-050523-2	GO:0006468 (protein phosphorylation), GO:0016310 (phosphorylation), GO:0060027 (convergent extension involved in gastrulation), GO:0005524 (ATP binding), GO:0016772 (transferase activity, transferring phosphorus-containing groups), GO:0004672 (protein kinase activity), GO:0004713 (protein tyrosine kinase activity), GO:0000166 (nucleotide binding), GO:0004674 (protein serine/threonine kinase activ…	ENSG00000131023 (1.0)		198	236	270	248	213	258	260	194	172	217	295	227	212.421	247.161	1.16354	0.205005	0.861064	1
6	tspan2	ENSDARG00000003754	378854	ZDB-GENE-050522-511	GO:0008150 (biological_process), GO:0016021 (integral to membrane), GO:0016020 (membrane), GO:0003674 (molecular_function)	ENSG00000134198 (1.0)		386	459	477	437	361	438	460	343	294	370	474	365	359.197	444.82	1.23837	0.0302585	0.426112	1
2	cnpy1	ENSDARG00000003757	402819	ZDB-GENE-060315-3	GO:0008543 (fibroblast growth factor receptor signaling pathway), GO:0007275 (multicellular organismal development), GO:0030917 (midbrain-hindbrain boundary development), GO:0007368 (determination of left/right symmetry), GO:0070121 (Kupffer's vesicle development), GO:0040036 (regulation of fibroblast growth factor receptor signaling pathway), GO:0005783 (endoplasmic reticulum)	ENSG00000146910 (1.0)		162	193	226	207	161	195	345	257	150	189	224	172	206.066	198.411	-1.03858	0.729815	1	1
7	tada2b	ENSDARG00000003769	554156	ZDB-GENE-050522-557	GO:0003677 (DNA binding), GO:0008270 (zinc ion binding), GO:0003682 (chromatin binding)	ENSG00000173011 (1.0)		84	100	91	83	78	95	133	99	78	98	153	118	105.01	92.6612	-1.13327	0.415121	0.973347	1
24	pip4k2aa	ENSDARG00000003776	560360	ZDB-GENE-080721-18	GO:0016310 (phosphorylation), GO:0046488 (phosphatidylinositol metabolic process), GO:0005575 (cellular_component), GO:0016301 (kinase activity), GO:0016740 (transferase activity), GO:0016307 (phosphatidylinositol phosphate kinase activity)	ENSG00000150867 (1.0)		225	268	291	267	202	245	244	182	199	250	300	231	221.061	259.838	1.17541	0.123879	0.750565	1
2	ctnnd2b	ENSDARG00000003779	558069	ZDB-GENE-070912-532	GO:0005515 (protein binding), GO:0005488 (binding)	ENSG00000169862 (1.0)		473	563	662	607	592	718	925	689	521	656	816	628	657.643	629.264	-1.0451	0.572527	1	1
1	efnb2b	ENSDARG00000003783	['114402', '100333671']	ZDB-GENE-010618-1	GO:0016020 (membrane)	ENSG00000125266 (1.0)		24	29	37	34	30	36	11	8	21	26	35	27	20.5247	32.9556	1.60565	0.10869	0.72329	1
4	dennd5b	ENSDARG00000003789	323528	ZDB-GENE-030131-2248	GO:0005515 (protein binding), GO:0032313 (regulation of Rab GTPase activity), GO:0016021 (integral to membrane), GO:0016020 (membrane), GO:0005085 (guanyl-nucleotide exchange factor activity), GO:0017112 (Rab guanyl-nucleotide exchange factor activity)	ENSG00000170456 (1.0)		545	648	791	725	604	733	1149	856	646	813	937	721	796.75	702.092	-1.13482	0.147061	0.786955	1
18	IDH2	ENSDARG00000003795			GO:0055114 (oxidation-reduction process), GO:0006102 (isocitrate metabolic process), GO:0016616 (oxidoreductase activity, acting on the CH-OH group of donors, NAD or NADP as acceptor), GO:0004450 (isocitrate dehydrogenase (NADP+) activity)	ENSG00000182054 (1.0)		2104	2503	2687	2463	2040	2475	4407	3282	2434	3064	4021	3096	3147.21	2480.42	-1.26882	0.000302523	0.0194163	1
20	asb2a	ENSDARG00000003797	567986	ZDB-GENE-030131-5355	GO:0035556 (intracellular signal transduction), GO:0016567 (protein ubiquitination), GO:0005515 (protein binding)	ENSG00000100628 (0.0)		148	176	153	140	132	160	291	217	182	229	309	238	227.905	158.824	-1.43495	0.00449783	0.136046	1
5	CABZ01029738.1	ENSDARG00000003803			GO:0006355 (regulation of transcription, DNA-dependent), GO:0003677 (DNA binding), GO:0003700 (sequence-specific DNA binding transcription factor activity), GO:0043565 (sequence-specific DNA binding), GO:0008270 (zinc ion binding)	ENSG00000107187 (0.0)		14	17	13	12	16	19	33	25	10	13	29	22	19.8302	15.9945	-1.23982	0.477824	1	1
5	aqp3a	ENSDARG00000003808	406777	ZDB-GENE-040426-2826	GO:0006810 (transport), GO:0071918 (urea transmembrane transport), GO:0034220 (ion transmembrane transport), GO:0006833 (water transport), GO:0015698 (inorganic anion transport), GO:0015793 (glycerol transport), GO:0034219 (carbohydrate transmembrane transport), GO:0016021 (integral to membrane), GO:0016020 (membrane), GO:0005215 (transporter activity), GO:0015204 (urea transmembrane transporter …	ENSG00000165272 (1.0)		658	783	747	685	631	765	1271	946	775	976	1343	1034	985.361	744.375	-1.32374	0.000359357	0.0221268	1
4	plxnb2a	ENSDARG00000003811	561433	ZDB-GENE-030131-8917	GO:0007165 (signal transduction), GO:0005622 (intracellular), GO:0005515 (protein binding), GO:0007275 (multicellular organismal development), GO:0002040 (sprouting angiogenesis), GO:0016021 (integral to membrane), GO:0016020 (membrane), GO:0004872 (receptor activity)	ENSG00000196576 (0.0)		601	715	815	747	574	696	1243	926	657	827	1060	816	856.266	719.503	-1.19008	0.0342568	0.450591	1
17	srp54	ENSDARG00000003813	393963	ZDB-GENE-040426-818	GO:0006614 (SRP-dependent cotranslational protein targeting to membrane), GO:0048500 (signal recognition particle), GO:0003924 (GTPase activity), GO:0005525 (GTP binding), GO:0000166 (nucleotide binding), GO:0017111 (nucleoside-triphosphatase activity), GO:0008312 (7S RNA binding)	ENSG00000100883 (1.0)		877	1043	1117	1024	837	1015	1657	1234	658	828	1122	864	975.363	1027.59	1.05355	0.825331	1	1
6	prkag1	ENSDARG00000003818	406440	ZDB-GENE-040426-2188	GO:0016310 (phosphorylation), GO:0005575 (cellular_component), GO:0016301 (kinase activity), GO:0016740 (transferase activity), GO:0030554 (adenyl nucleotide binding)	ENSG00000181929 (1.0)		418	497	472	433	360	437	598	445	356	448	508	391	428.193	455.578	1.06396	0.520412	1	1
16	nr1d2a	ENSDARG00000003820	402815	ZDB-GENE-040504-1	GO:0006355 (regulation of transcription, DNA-dependent), GO:0043401 (steroid hormone mediated signaling pathway), GO:0005634 (nucleus), GO:0003700 (sequence-specific DNA binding transcription factor activity), GO:0003707 (steroid hormone receptor activity), GO:0043565 (sequence-specific DNA binding), GO:0008270 (zinc ion binding), GO:0006351 (transcription, DNA-templated), GO:0003677 (DNA binding…			32	38	61	56	51	62	45	34	32	40	42	32	35.3765	51.954	1.4686	0.107593	0.721044	1
4	ankrd16	ENSDARG00000003822	550225	ZDB-GENE-041210-253	GO:0008150 (biological_process), GO:0005575 (cellular_component), GO:0003674 (molecular_function), GO:0005515 (protein binding)	ENSG00000134461 (1.0)		20	24	38	35	18	22	101	75	24	30	37	28	44.637	26.8226	-1.66415	0.259961	0.90373	1
13	snapc1b	ENSDARG00000003827	393224	ZDB-GENE-040426-716	GO:0008150 (biological_process), GO:0005575 (cellular_component), GO:0003674 (molecular_function)	ENSG00000023608 (1.0)		91	108	104	95	85	103	212	158	60	76	146	112	115.27	102.241	-1.12744	0.448607	0.992145	1
13	galnt2	ENSDARG00000003829	570248	ZDB-GENE-041111-110	GO:0006486 (protein glycosylation), GO:0016021 (integral to membrane), GO:0016020 (membrane), GO:0005794 (Golgi apparatus), GO:0016740 (transferase activity), GO:0016757 (transferase activity, transferring glycosyl groups)	ENSG00000143641 (1.0)		351	418	441	404	330	400	593	442	355	447	502	387	424.992	407.403	-1.04317	0.716166	1	1
21	stom	ENSDARG00000003835	81534	ZDB-GENE-980526-486	GO:0016020 (membrane), GO:0003674 (molecular_function)	ENSG00000148175 (1.0)		1245	1481	1621	1486	1204	1461	1615	1203	1125	1416	1844	1420	1346.19	1475.95	1.09639	0.17084	0.823669	1
13	tmem63ba	ENSDARG00000003836	100334023	ZDB-GENE-030131-4320	GO:0016020 (membrane), GO:0000166 (nucleotide binding)			228	271	311	285	254	308	256	191	206	259	353	272	240.58	288.166	1.1978	0.0975791	0.695481	1
25	usb1	ENSDARG00000003841	445066	ZDB-GENE-040801-197	GO:0006397 (mRNA processing), GO:0008380 (RNA splicing), GO:0034477 (U6 snRNA 3'-end processing), GO:0090305 (nucleic acid phosphodiester bond hydrolysis), GO:0005634 (nucleus), GO:0003824 (catalytic activity), GO:0016787 (hydrolase activity), GO:0004518 (nuclease activity), GO:0000175 (3'-5'-exoribonuclease activity)	ENSG00000103005 (0.0)		56	67	73	67	54	66	113	84	64	81	102	79	81.0818	66.352	-1.222	0.3155	0.924063	1
21	chm	ENSDARG00000003845	402935	ZDB-GENE-030318-2	GO:0006886 (intracellular protein transport), GO:0050910 (detection of mechanical stimulus involved in sensory perception of sound), GO:0050935 (iridophore differentiation), GO:0060042 (retina morphogenesis in camera-type eye), GO:0048798 (swim bladder inflation), GO:0042491 (auditory receptor cell differentiation), GO:0005968 (Rab-protein geranylgeranyltransferase complex), GO:0004663 (Rab geran…	ENSG00000188419 (1.0), ENSG00000203668 (1.0)		177	211	214	196	148	180	351	261	139	175	241	186	207.303	195.436	-1.06072	0.582571	1	1
7	MRPL21	ENSDARG00000003846	768305	ZDB-GENE-061027-183		ENSG00000197345 (1.0)		97	115	108	99	65	79	166	124	86	108	138	106	112.708	97.7553	-1.15296	0.390956	0.964466	1
14	ACSL1 (1 of 2)	ENSDARG00000003854	445175	ZDB-GENE-040801-88	GO:0008152 (metabolic process), GO:0005575 (cellular_component), GO:0003824 (catalytic activity)	ENSG00000151726 (1.0)		856	1018	1145	1050	893	1083	1085	808	786	989	1234	950	915.832	1050.47	1.14701	0.0589212	0.575024	1
19	cbx3a	ENSDARG00000003860	751689	ZDB-GENE-030131-1158	GO:0005634 (nucleus)	ENSG00000122565 (1.0)		1269	1510	1741	1596	1264	1533	2353	1752	1293	1628	2057	1584	1654.54	1546.4	-1.06993	0.352721	0.944978	1
23	pard6b	ENSDARG00000003865	100124652	ZDB-GENE-090312-133	GO:0016324 (apical plasma membrane), GO:0005515 (protein binding)	ENSG00000124171 (1.0)		24	29	36	33	21	25	85	63	24	30	35	27	40.1521	29.0108	-1.38404	0.333241	0.932503	1
1	tm9sf2	ENSDARG00000003866	334370	ZDB-GENE-030131-6302	GO:0016021 (integral to membrane), GO:0016020 (membrane)	ENSG00000125304 (1.0)		1191	1417	1453	1332	1105	1340	1685	1255	991	1247	1699	1308	1270.13	1363.17	1.07325	0.374235	0.956078	1
8	cdk20	ENSDARG00000003867	494112	ZDB-GENE-041212-84	GO:0007275 (multicellular organismal development), GO:0006468 (protein phosphorylation), GO:0007049 (cell cycle), GO:0016310 (phosphorylation), GO:0051301 (cell division), GO:0060271 (cilium morphogenesis), GO:0005634 (nucleus), GO:0005737 (cytoplasm), GO:0005929 (cilium), GO:0042995 (cell projection), GO:0005524 (ATP binding), GO:0016772 (transferase activity, transferring phosphorus-containing …	ENSG00000156345 (0.0)		9	11	22	20	23	28	1	1	17	21	11	8	10.2045	19.5925	1.91999	0.147175	0.786955	1
16	decr1	ENSDARG00000003869	436717	ZDB-GENE-040718-142	GO:0008152 (metabolic process), GO:0016491 (oxidoreductase activity)	ENSG00000104325 (1.0)		121	144	153	140	104	126	223	166	145	183	211	162	170.349	136.795	-1.24529	0.1506	0.792899	1
7	ccdc102a	ENSDARG00000003872	325319	ZDB-GENE-030131-4044		ENSG00000135736 (1.0)		151	180	247	226	195	237	308	229	204	257	304	234	240.072	214.215	-1.12071	0.421385	0.974955	1
11	PBRM1 (1 of 2)	ENSDARG00000003877			GO:0003682 (chromatin binding), GO:0005515 (protein binding)	ENSG00000163939 (1.0)		81	96	94	86	89	108	105	78	106	133	172	132	114.685	96.8362	-1.18431	0.413411	0.973347	1
24	zdhhc23b	ENSDARG00000003899	445301	ZDB-GENE-040808-13	GO:0008270 (zinc ion binding), GO:0046872 (metal ion binding)	ENSG00000184307 (1.0)		19	23	37	34	11	13	81	60	29	37	41	32	42.7971	23.29	-1.83757	0.0845957	0.662889	1
6	BX664752.1	ENSDARG00000003900	561988	ZDB-GENE-131127-443	GO:0007186 (G-protein coupled receptor signaling pathway), GO:0016021 (integral to membrane), GO:0004930 (G-protein coupled receptor activity)	ENSG00000180929 (0.0)		2	2	2	2	3	4	0	0	1	1	1	1	0.676246	2.61741	3.87049	0.410002	0.972998	1
17	ctsl.1	ENSDARG00000003902	436641	ZDB-GENE-040718-61	GO:0006508 (proteolysis), GO:0005575 (cellular_component), GO:0008234 (cysteine-type peptidase activity), GO:0016787 (hydrolase activity), GO:0008233 (peptidase activity)	ENSG00000135047 (0.0)		0	0	1	1	2	2	1	1	2	3	4	3	2.11402	1.11431	-1.89715	0.766827	1	1
16	hapln2	ENSDARG00000003903	558291	ZDB-GENE-030131-8089	GO:0007155 (cell adhesion), GO:0005540 (hyaluronic acid binding), GO:0042802 (identical protein binding), GO:0005515 (protein binding)	ENSG00000132702 (1.0)		0	0	3	3	0	0	0	0	1	1	2	2	0.932897	0.916806	-1.01755	1	1	1
6	sycp1	ENSDARG00000003904	402797	ZDB-GENE-040910-6	GO:0007130 (synaptonemal complex assembly), GO:0000795 (synaptonemal complex)	ENSG00000198765 (1.0)		33	39	61	56	30	36	2	1	23	29	34	26	18.8733	43.8591	2.32388	0.00767356	0.192736	1
2	ftr01	ENSDARG00000003909	565787	ZDB-GENE-070705-491	GO:0005622 (intracellular), GO:0008270 (zinc ion binding), GO:0046872 (metal ion binding), GO:0005515 (protein binding)	ENSG00000137699 (1.0)		2	2	3	3	0	0	0	0	1	1	3	2	1.18955	1.70994	1.43747	0.879064	1	1
15	med13b	ENSDARG00000003910	564707	ZDB-GENE-030131-3529	GO:0006357 (regulation of transcription from RNA polymerase II promoter), GO:0016592 (mediator complex), GO:0001104 (RNA polymerase II transcription cofactor activity)	ENSG00000108510 (1.0)		499	594	654	600	555	673	944	703	572	720	808	622	681.706	622.169	-1.09569	0.309116	0.921527	1
21	setb	ENSDARG00000003920	321714	ZDB-GENE-030131-433	GO:0006334 (nucleosome assembly), GO:0005634 (nucleus)	ENSG00000119335 (1.0)		3521	4189	4703	4312	3348	4061	5480	4081	3389	4266	5493	4229	4192.06	4187.35	-1.00113	0.94367	1	1
17	cx28.6	ENSDARG00000003925	404728	ZDB-GENE-040406-4	GO:0007154 (cell communication), GO:0016021 (integral to membrane), GO:0016020 (membrane), GO:0005886 (plasma membrane), GO:0005922 (connexon complex), GO:0030054 (cell junction), GO:0005921 (gap junction), GO:0003674 (molecular_function)	ENSG00000189280 (1.0), ENSG00000189433 (1.0)		5	6	6	6	8	10	0	0	7	9	15	12	6.78693	7.0513	1.03895	0.978975	1	1
16	cldn12	ENSDARG00000003927	81593	ZDB-GENE-010328-14	GO:0016021 (integral to membrane), GO:0016020 (membrane)	ENSG00000157224 (1.0)		505	601	621	569	465	564	580	432	485	611	659	507	516.607	578.071	1.11898	0.166503	0.817178	1
19	cndp2	ENSDARG00000003931	327288	ZDB-GENE-030131-5499	GO:0008152 (metabolic process), GO:0006508 (proteolysis), GO:0005575 (cellular_component), GO:0008237 (metallopeptidase activity), GO:0016787 (hydrolase activity), GO:0016805 (dipeptidase activity), GO:0034701 (tripeptidase activity)	ENSG00000133313 (0.0)		243	289	253	232	165	200	419	312	277	349	489	377	345.736	240.402	-1.43816	0.00117297	0.0531482	1
18	pkma	ENSDARG00000003933	335817	ZDB-GENE-031201-4	GO:0003824 (catalytic activity), GO:0006096 (glycolysis), GO:0030955 (potassium ion binding), GO:0000287 (magnesium ion binding), GO:0004743 (pyruvate kinase activity), GO:0016310 (phosphorylation), GO:0005575 (cellular_component), GO:0016301 (kinase activity), GO:0016740 (transferase activity)	ENSG00000067225 (1.0)		356	424	554	508	371	450	656	489	358	451	548	422	453.695	460.498	1.01499	0.811421	1	1
10	nxnl2	ENSDARG00000003934	494087	ZDB-GENE-041212-55	GO:0055114 (oxidation-reduction process), GO:0005575 (cellular_component), GO:0016491 (oxidoreductase activity), GO:0016209 (antioxidant activity)	ENSG00000130045 (1.0)		33	39	27	25	28	34	147	109	26	33	41	32	57.9211	32.66	-1.77346	0.282066	0.912371	1
15	rpa1	ENSDARG00000003938	327491	ZDB-GENE-030912-3	GO:0006260 (DNA replication), GO:0007507 (heart development), GO:0005634 (nucleus), GO:0003677 (DNA binding), GO:0003676 (nucleic acid binding), GO:0046872 (metal ion binding)	ENSG00000132383 (1.0)		1311	1560	1694	1553	1230	1492	2616	1948	1292	1626	2080	1602	1725.3	1534.95	-1.12402	0.0836493	0.659973	1
17	mtfr1l	ENSDARG00000003940	334296	ZDB-GENE-030131-6228	GO:0008150 (biological_process), GO:0005575 (cellular_component), GO:0003674 (molecular_function)	ENSG00000117640 (1.0)		485	577	576	528	432	524	783	583	412	519	718	553	551.508	543.044	-1.01559	0.77559	1	1
24	rrs1	ENSDARG00000003941	337399	ZDB-GENE-030131-9345	GO:0042254 (ribosome biogenesis), GO:0005634 (nucleus), GO:0003674 (molecular_function)	ENSG00000179041 (0.0)		273	325	355	325	253	307	716	533	208	262	356	274	356.372	319.054	-1.11697	0.587316	1	1
2	NMUR1 (1 of 3)	ENSDARG00000003944	569960	ZDB-GENE-131121-154	GO:0007186 (G-protein coupled receptor signaling pathway), GO:0016021 (integral to membrane), GO:0004930 (G-protein coupled receptor activity)	ENSG00000171596 (0.0)		1	1	1	1	0	0	0	0	1	1	1	1	0.676246	0.702171	1.03834	1	1	1
22	pfn2	ENSDARG00000003952	394235	ZDB-GENE-040115-4	GO:0030036 (actin cytoskeleton organization), GO:0003779 (actin binding)	ENSG00000108518 (0.0)		4177	4969	5010	4593	3747	4545	6880	5123	3601	4533	5905	4547	4734.27	4702.65	-1.00672	0.81319	1	1
6	parp3	ENSDARG00000003961	335495	ZDB-GENE-030131-7435	GO:0006471 (protein ADP-ribosylation), GO:0090299 (regulation of neural crest formation), GO:0071696 (ectodermal placode development), GO:0003950 (NAD+ ADP-ribosyltransferase activity)	ENSG00000041880 (1.0)		74	88	101	93	72	87	104	77	68	86	116	89	84.1193	89.3254	1.06189	0.727469	1	1
15	traf4a	ENSDARG00000003963	404045	ZDB-GENE-040308-1	GO:0007165 (signal transduction), GO:0042981 (regulation of apoptotic process), GO:0016567 (protein ubiquitination), GO:0008270 (zinc ion binding), GO:0004842 (ubiquitin-protein ligase activity), GO:0046872 (metal ion binding), GO:0005515 (protein binding)	ENSG00000076604 (1.0)		261	311	357	327	283	343	473	352	267	336	416	320	336.209	327.037	-1.02805	0.795242	1	1
13	tlx1	ENSDARG00000003965	266964	ZDB-GENE-021021-2	GO:0006355 (regulation of transcription, DNA-dependent), GO:0005634 (nucleus), GO:0003677 (DNA binding), GO:0003700 (sequence-specific DNA binding transcription factor activity), GO:0043565 (sequence-specific DNA binding)	ENSG00000107807 (0.0)		17	20	20	18	15	18	13	10	24	30	34	26	22.0233	18.919	-1.16408	0.823193	1	1
11	zgc:162969	ENSDARG00000003968	565767	ZDB-GENE-041008-244	GO:0006396 (RNA processing), GO:0005634 (nucleus), GO:0030529 (ribonucleoprotein complex), GO:0003723 (RNA binding)			1	1	1	1	2	2	0	0	2	3	1	1	1.09584	1.51088	1.37874	0.901638	1	1
18	sf3b3	ENSDARG00000003969						1709	2033	2169	1989	1698	2060	2690	2003	1697	2136	2719	2094	2077.61	2027.18	-1.02488	0.747303	1	1
3	TRIM35 (1 of 42)	ENSDARG00000003970	566281	ZDB-GENE-110920-5	GO:0005622 (intracellular), GO:0008270 (zinc ion binding), GO:0046872 (metal ion binding), GO:0005515 (protein binding)	ENSG00000104228 (1.0)		2	2	3	3	6	7	21	16	13	16	28	22	17.8537	4.13607	-4.31657	0.00585985	0.162438	1
25	isl2a	ENSDARG00000003971	30157	ZDB-GENE-980526-562	GO:0006355 (regulation of transcription, DNA-dependent), GO:0007275 (multicellular organismal development), GO:0048665 (neuron fate specification), GO:0007409 (axonogenesis), GO:0048675 (axon extension), GO:0005634 (nucleus), GO:0003677 (DNA binding), GO:0003700 (sequence-specific DNA binding transcription factor activity), GO:0043565 (sequence-specific DNA binding), GO:0008270 (zinc ion binding)…	ENSG00000159556 (0.0)		155	184	160	147	137	166	216	161	156	196	230	177	178.103	165.761	-1.07446	0.623551	1	1
15	CHORDC1 (1 of 2)	ENSDARG00000003973	573996	ZDB-GENE-050626-79	GO:0008150 (biological_process), GO:0005575 (cellular_component)	ENSG00000110172 (0.0)		97	115	119	109	85	103	70	52	87	110	105	81	80.8288	109.204	1.35105	0.0540404	0.556669	1
11	spoplb	ENSDARG00000003974	558170	ZDB-GENE-061103-277	GO:0016567 (protein ubiquitination), GO:0043161 (proteasome-mediated ubiquitin-dependent protein catabolic process), GO:0031397 (negative regulation of protein ubiquitination), GO:0005634 (nucleus), GO:0031463 (Cul3-RING ubiquitin ligase complex), GO:0005515 (protein binding)	ENSG00000144228 (0.0)		304	362	323	296	252	306	454	338	273	344	448	345	342.223	321.164	-1.06557	0.513493	1	1
20	zgc:153896	ENSDARG00000003977	569930	ZDB-GENE-060825-119	GO:0008152 (metabolic process), GO:0005575 (cellular_component), GO:0003824 (catalytic activity), GO:0046872 (metal ion binding)			19	23	41	38	17	21	26	19	22	28	42	32	26.4643	26.9385	1.01792	0.861749	1	1
10	LTN1	ENSDARG00000003984	100000122	ZDB-GENE-091204-127	GO:0008270 (zinc ion binding), GO:0046872 (metal ion binding), GO:0005515 (protein binding), GO:0005488 (binding)	ENSG00000198862 (1.0)		246	293	378	347	291	353	381	284	263	331	398	306	307.074	330.741	1.07707	0.408778	0.972998	1
3	crhr1	ENSDARG00000003989	567940	ZDB-GENE-081231-1	GO:0007166 (cell surface receptor signaling pathway), GO:0007186 (G-protein coupled receptor signaling pathway), GO:0016021 (integral to membrane), GO:0016020 (membrane), GO:0004930 (G-protein coupled receptor activity), GO:0004888 (transmembrane signaling receptor activity), GO:0007165 (signal transduction), GO:0005886 (plasma membrane), GO:0004871 (signal transducer activity)	ENSG00000120088 (1.0)		4	5	9	8	6	7	2	1	8	10	16	12	7.95962	6.76282	-1.17697	0.932158	1	1
6	fhl2b	ENSDARG00000003991	450007	ZDB-GENE-041010-121	GO:0008270 (zinc ion binding), GO:0046872 (metal ion binding)	ENSG00000115641 (1.0)		8	10	5	5	3	4	4	3	6	8	12	9	6.59028	5.91362	-1.11442	0.940596	1	1
18	syt9a	ENSDARG00000003994	798433	ZDB-GENE-031002-18	GO:0006810 (transport), GO:0016020 (membrane), GO:0008021 (synaptic vesicle), GO:0005215 (transporter activity), GO:0005515 (protein binding)	ENSG00000170743 (0.0)		51	61	36	33	37	45	73	54	45	57	76	59	56.5076	46.1878	-1.22343	0.336524	0.934763	1
17	phyhipla	ENSDARG00000003998	790943	ZDB-GENE-061215-64	GO:0008150 (biological_process), GO:0005575 (cellular_component), GO:0003674 (molecular_function), GO:0005515 (protein binding)	ENSG00000165443 (0.0)		32	38	55	50	40	49	42	31	34	43	61	47	40.3473	45.6725	1.13198	0.585157	1	1
7	adcyap1a	ENSDARG00000004015	259257	ZDB-GENE-020809-4	GO:0007420 (brain development), GO:0043010 (camera-type eye development), GO:0005576 (extracellular region), GO:0005179 (hormone activity)	ENSG00000141433 (1.0)		4	5	6	6	4	5	14	10	8	10	6	5	8.3718	5.03731	-1.66196	0.506296	1	1
19	spag1a	ENSDARG00000004017	564953	ZDB-GENE-030131-9443	GO:0005515 (protein binding)	ENSG00000104450 (0.0)		110	131	109	100	96	116	158	118	63	79	162	125	107.231	115.751	1.07945	0.879293	1	1
23	chst13	ENSDARG00000004018	565671	ZDB-GENE-030131-738	GO:0016021 (integral to membrane), GO:0008146 (sulfotransferase activity)	ENSG00000180767 (1.0)		91	108	93	85	78	95	79	59	65	82	89	69	69.7253	96.0484	1.37753	0.0756074	0.635692	1
5	isl1	ENSDARG00000004023	30147	ZDB-GENE-980526-112	GO:0048666 (neuron development), GO:0006355 (regulation of transcription, DNA-dependent), GO:0007275 (multicellular organismal development), GO:0031017 (exocrine pancreas development), GO:0048665 (neuron fate specification), GO:0021522 (spinal cord motor neuron differentiation), GO:0048936 (peripheral nervous system neuron axonogenesis), GO:0055011 (atrial cardiac muscle cell differentiation), GO…	ENSG00000016082 (1.0)		172	205	222	204	165	200	256	191	180	227	310	239	218.634	202.772	-1.07823	0.59226	1	1
17	chrm5a	ENSDARG00000004026	553978	ZDB-GENE-080723-32	GO:0007186 (G-protein coupled receptor signaling pathway), GO:0007165 (signal transduction), GO:0001696 (gastric acid secretion), GO:0016021 (integral to membrane), GO:0016020 (membrane), GO:0005887 (integral to plasma membrane), GO:0004930 (G-protein coupled receptor activity), GO:0004871 (signal transducer activity), GO:0016907 (G-protein coupled acetylcholine receptor activity)	ENSG00000184984 (1.0)		0	0	2	2	3	4	10	7	1	1	3	2	3.67179	1.82427	-2.01274	0.512527	1	1
3	arhgdig	ENSDARG00000004034	394132	ZDB-GENE-040426-1493	GO:0005737 (cytoplasm), GO:0005094 (Rho GDP-dissociation inhibitor activity)	ENSG00000242173 (1.0)		730	868	882	809	654	793	1474	1098	735	925	1225	943	988.682	823.484	-1.20061	0.0156062	0.298587	1
13	cog2	ENSDARG00000004037	406663	ZDB-GENE-040426-2671	GO:0015031 (protein transport), GO:0007030 (Golgi organization), GO:0016020 (membrane)	ENSG00000135775 (1.0)		152	181	219	201	159	193	279	208	152	191	300	231	210.028	191.498	-1.09677	0.444142	0.99045	1
14	phf6	ENSDARG00000004046	327070	ZDB-GENE-030131-5278	GO:0008270 (zinc ion binding), GO:0046872 (metal ion binding), GO:0005515 (protein binding)	ENSG00000156531 (1.0)		182	217	234	215	167	203	424	316	137	172	301	232	239.983	211.214	-1.13621	0.387745	0.962201	1
20	marcksa	ENSDARG00000004049	554102	ZDB-GENE-050522-145	GO:0016310 (phosphorylation), GO:0007420 (brain development), GO:0035914 (skeletal muscle cell differentiation), GO:0060541 (respiratory system development), GO:0010842 (retina layer formation), GO:0005575 (cellular_component), GO:0005516 (calmodulin binding), GO:0016301 (kinase activity), GO:0016740 (transferase activity)	ENSG00000155130 (1.0)		1004	1194	1290	1183	975	1183	1668	1242	1047	1318	1777	1368	1309.42	1186.63	-1.10348	0.195601	0.852858	1
7	CR354540.1	ENSDARG00000004051	559097		GO:0055114 (oxidation-reduction process), GO:0020037 (heme binding), GO:0016705 (oxidoreductase activity, acting on paired donors, with incorporation or reduction of molecular oxygen), GO:0005506 (iron ion binding)			13	15	17	16	9	11	33	25	11	14	26	20	19.4799	13.9898	-1.39243	0.39405	0.966906	1
4	uhrf1bp1l	ENSDARG00000004055	562208	ZDB-GENE-041210-177		ENSG00000111647 (1.0)		141	168	226	207	154	187	143	106	137	172	228	176	151.497	187.253	1.23602	0.109891	0.724424	1
25	galk2	ENSDARG00000004059	792268	ZDB-GENE-041114-143	GO:0008152 (metabolic process), GO:0016310 (phosphorylation), GO:0046835 (carbohydrate phosphorylation), GO:0006012 (galactose metabolic process), GO:0005737 (cytoplasm), GO:0005524 (ATP binding), GO:0000166 (nucleotide binding), GO:0016301 (kinase activity), GO:0016740 (transferase activity), GO:0016773 (phosphotransferase activity, alcohol group as acceptor), GO:0004335 (galactokinase activity)	ENSG00000156958 (1.0)		10	12	15	14	8	10	181	135	71	89	137	105	109.881	11.7846	-9.32415	1.15137e-17	9.51693e-15	1
11	bhlhe40	ENSDARG00000004060	324413	ZDB-GENE-030131-3133	GO:0006355 (regulation of transcription, DNA-dependent), GO:0006351 (transcription, DNA-templated), GO:0045892 (negative regulation of transcription, DNA-dependent), GO:0005634 (nucleus), GO:0003677 (DNA binding), GO:0046983 (protein dimerization activity)	ENSG00000134107 (1.0)		729	867	967	887	747	906	1031	768	701	882	1049	808	819.282	886.669	1.08225	0.270285	0.907769	1
20	bach2b	ENSDARG00000004074	555350	ZDB-GENE-041001-139	GO:0006355 (regulation of transcription, DNA-dependent), GO:0005634 (nucleus), GO:0003677 (DNA binding), GO:0003700 (sequence-specific DNA binding transcription factor activity), GO:0043565 (sequence-specific DNA binding), GO:0005515 (protein binding)	ENSG00000112182 (1.0)		589	701	806	739	576	699	820	611	563	709	889	684	667.938	712.803	1.06717	0.364197	0.952287	1
14	acsl4a	ENSDARG00000004078	393622	ZDB-GENE-040426-1565	GO:0008152 (metabolic process), GO:0005575 (cellular_component), GO:0003824 (catalytic activity)	ENSG00000068366 (1.0)		413	491	588	539	412	500	469	349	308	388	544	419	385.27	510.071	1.32393	0.00284721	0.101504	1
5	cx39.9	ENSDARG00000004082	404726	ZDB-GENE-040406-2	GO:0007154 (cell communication), GO:0010644 (cell communication by electrical coupling), GO:0031444 (slow-twitch skeletal muscle fiber contraction), GO:0016021 (integral to membrane), GO:0016020 (membrane), GO:0005886 (plasma membrane), GO:0005922 (connexon complex), GO:0030054 (cell junction), GO:0005921 (gap junction)			379	451	478	438	357	433	602	448	310	390	499	384	407.574	440.732	1.08135	0.473061	0.999383	1
8	acsbg2	ENSDARG00000004094	335159	ZDB-GENE-030131-7099	GO:0008152 (metabolic process), GO:0003824 (catalytic activity)	ENSG00000130377 (0.0)		690	821	899	824	760	922	996	742	666	838	1030	793	791.032	855.678	1.08172	0.312755	0.923145	1
6	tie1	ENSDARG00000004105	30746	ZDB-GENE-990415-55	GO:0006468 (protein phosphorylation), GO:0001525 (angiogenesis), GO:0016310 (phosphorylation), GO:0007507 (heart development), GO:0001568 (blood vessel development), GO:0071603 (endothelial cell-cell adhesion), GO:0016021 (integral to membrane), GO:0016020 (membrane), GO:0005886 (plasma membrane), GO:0005524 (ATP binding), GO:0016772 (transferase activity, transferring phosphorus-containing group…	ENSG00000066056 (1.0)		144	171	218	200	161	195	250	186	168	211	283	218	205.18	188.828	-1.0866	0.582009	1	1
3	CR846080.1	ENSDARG00000004109			GO:0005515 (protein binding)			0	0	0	0	0	0	0	0	0	0	0	0	0	0	0	1	1	1
20	esr1	ENSDARG00000004111	259252	ZDB-GENE-020806-5	GO:0006355 (regulation of transcription, DNA-dependent), GO:0043401 (steroid hormone mediated signaling pathway), GO:0005634 (nucleus), GO:0003677 (DNA binding), GO:0003700 (sequence-specific DNA binding transcription factor activity), GO:0003707 (steroid hormone receptor activity), GO:0043565 (sequence-specific DNA binding), GO:0008270 (zinc ion binding), GO:0005496 (steroid binding), GO:0030284…	ENSG00000091831 (1.0)		5	6	9	8	5	6	18	13	4	5	13	10	9.48287	6.75504	-1.40382	0.550216	1	1
23	tti1	ENSDARG00000004114	570077	ZDB-GENE-080819-3	GO:0005488 (binding)	ENSG00000101407 (1.0)		102	121	112	103	81	98	199	148	87	110	147	113	123.629	107.43	-1.15078	0.321788	0.925671	1
14	mgat4b	ENSDARG00000004115	431727	ZDB-GENE-040704-19	GO:0005975 (carbohydrate metabolic process), GO:0006486 (protein glycosylation), GO:0016021 (integral to membrane), GO:0016020 (membrane), GO:0005794 (Golgi apparatus), GO:0000139 (Golgi membrane), GO:0046872 (metal ion binding), GO:0016758 (transferase activity, transferring hexosyl groups), GO:0016740 (transferase activity), GO:0016757 (transferase activity, transferring glycosyl groups), GO:00…	ENSG00000161013 (1.0)		235	280	273	250	226	274	527	392	242	305	356	274	323.724	268.007	-1.20789	0.104784	0.714192	1
5	mvk	ENSDARG00000004130	492477	ZDB-GENE-041114-37	GO:0008152 (metabolic process), GO:0008299 (isoprenoid biosynthetic process), GO:0016310 (phosphorylation), GO:0005737 (cytoplasm), GO:0005524 (ATP binding), GO:0000166 (nucleotide binding), GO:0016301 (kinase activity), GO:0016740 (transferase activity), GO:0016773 (phosphotransferase activity, alcohol group as acceptor), GO:0004496 (mevalonate kinase activity)	ENSG00000110921 (1.0)		30	36	46	42	27	33	56	42	30	38	50	38	39.3209	36.8723	-1.06641	0.859718	1	1
24	rttn	ENSDARG00000004131	100151439	ZDB-GENE-090609-5	GO:0005488 (binding), GO:0005515 (protein binding)	ENSG00000176225 (0.0)		155	184	174	160	147	178	225	168	163	205	227	175	182.504	174.083	-1.04837	0.785672	1	1
23	usp19	ENSDARG00000004132	324335	ZDB-GENE-030131-3055	GO:0006511 (ubiquitin-dependent protein catabolic process), GO:0004221 (ubiquitin thiolesterase activity), GO:0006508 (proteolysis), GO:0021551 (central nervous system morphogenesis), GO:0046872 (metal ion binding), GO:0008234 (cysteine-type peptidase activity), GO:0016787 (hydrolase activity), GO:0008233 (peptidase activity)	ENSG00000172046 (1.0)		576	685	692	634	558	677	820	611	507	638	810	624	624.166	665.53	1.06627	0.474962	0.999697	1
15	zgc:92630	ENSDARG00000004141	436969	ZDB-GENE-040718-449	GO:0008152 (metabolic process), GO:0005575 (cellular_component), GO:0016491 (oxidoreductase activity)			19	23	17	16	16	19	27	20	21	26	29	22	22.9564	19.1997	-1.19566	0.653079	1	1
6	grm2a	ENSDARG00000004150	336153	ZDB-GENE-030131-8097	GO:0007186 (G-protein coupled receptor signaling pathway), GO:0016021 (integral to membrane), GO:0004930 (G-protein coupled receptor activity), GO:0007165 (signal transduction), GO:0016020 (membrane), GO:0005886 (plasma membrane), GO:0004871 (signal transducer activity)	ENSG00000164082 (1.0)		26	31	37	34	27	33	14	10	23	29	45	35	24.6751	32.5356	1.31856	0.32769	0.929232	1
13	rab23	ENSDARG00000004151	553778	ZDB-GENE-050522-328	GO:0006886 (intracellular protein transport), GO:0007165 (signal transduction), GO:0007264 (small GTPase mediated signal transduction), GO:0006184 (GTP catabolic process), GO:0015031 (protein transport), GO:0006913 (nucleocytoplasmic transport), GO:0005634 (nucleus), GO:0016020 (membrane), GO:0005622 (intracellular), GO:0005737 (cytoplasm), GO:0003924 (GTPase activity), GO:0005525 (GTP binding), …	ENSG00000112210 (0.0)		53	63	80	73	72	87	109	81	68	86	105	81	82.5372	74.5799	-1.1067	0.617486	1	1
10	orai1b	ENSDARG00000004154	402892	ZDB-GENE-050522-100		ENSG00000175938 (0.0)		39	46	61	56	32	39	126	94	40	50	70	54	66.0256	47.0473	-1.40339	0.192984	0.850741	1
17	TMEM63C	ENSDARG00000004158	100000800	ZDB-GENE-120928-2	GO:0016020 (membrane)	ENSG00000165548 (0.0)		32	38	42	39	21	25	51	38	35	44	50	38	40.1778	34.0169	-1.18111	0.630561	1	1
12	reep3	ENSDARG00000004160	393130	ZDB-GENE-040426-730	GO:0007049 (cell cycle), GO:0007067 (mitosis), GO:0051301 (cell division), GO:0007084 (mitotic nuclear envelope reassembly), GO:0016021 (integral to membrane), GO:0016020 (membrane), GO:0005783 (endoplasmic reticulum), GO:0005874 (microtubule), GO:0005789 (endoplasmic reticulum membrane), GO:0003674 (molecular_function)	ENSG00000165476 (1.0)		486	578	586	537	455	552	552	411	366	461	595	458	443.299	555.797	1.25377	0.0144149	0.285337	1
21	ik	ENSDARG00000004161	322241	ZDB-GENE-030131-960	GO:0060047 (heart contraction), GO:0005634 (nucleus)	ENSG00000113141 (1.0)		474	564	572	524	423	513	886	660	503	633	724	557	616.798	533.82	-1.15544	0.110912	0.727074	1
2	zgc:110366	ENSDARG00000004167	550476	ZDB-GENE-050417-302	GO:0055114 (oxidation-reduction process), GO:0005575 (cellular_component), GO:0016491 (oxidoreductase activity)			94	112	92	84	99	120	124	92	61	77	98	75	81.5269	105.424	1.29312	0.20479	0.860979	1
19	stmn1a	ENSDARG00000004169	678630	ZDB-GENE-031006-14	GO:0031110 (regulation of microtubule polymerization or depolymerization)	ENSG00000117632 (1.0)		1362	1620	1794	1645	1269	1539	2429	1809	1237	1557	2164	1666	1677.37	1601.5	-1.04737	0.457691	0.992706	1
16	rabac1	ENSDARG00000004171	407650	ZDB-GENE-040625-146	GO:0008150 (biological_process), GO:0005575 (cellular_component)	ENSG00000105404 (1.0)		428	509	479	439	384	466	514	383	292	368	477	367	372.531	471.387	1.26536	0.021545	0.362992	1
2	copa	ENSDARG00000004173	260439	ZDB-GENE-020905-2	GO:0030903 (notochord development), GO:0016192 (vesicle-mediated transport), GO:0006886 (intracellular protein transport), GO:0030117 (membrane coat), GO:0030126 (COPI vesicle coat), GO:0005198 (structural molecule activity), GO:0005515 (protein binding)	ENSG00000122218 (1.0)		2013	2395	2614	2397	1977	2398	3388	2523	1969	2479	3112	2396	2465.86	2396.55	-1.02892	0.680988	1	1
25	cnot1	ENSDARG00000004174	448949	ZDB-GENE-040915-1	GO:0005488 (binding)	ENSG00000125107 (1.0)		2557	3042	3101	2843	2593	3145	4532	3375	2555	3216	3883	2990	3193.59	3010.19	-1.06093	0.329966	0.929707	1
16	ulk4	ENSDARG00000004176	['561925', '100332981']	ZDB-GENE-100922-243	GO:0006468 (protein phosphorylation), GO:0005524 (ATP binding), GO:0016772 (transferase activity, transferring phosphorus-containing groups), GO:0004672 (protein kinase activity), GO:0004713 (protein tyrosine kinase activity), GO:0005488 (binding)	ENSG00000168038 (0.0)		62	74	74	68	67	81	174	130	83	104	97	75	102.913	74.2936	-1.38521	0.0777676	0.641933	1
21	fam169ab	ENSDARG00000004177	553309	ZDB-GENE-091118-95		ENSG00000198780 (1.0)		196	233	289	265	166	201	199	148	163	205	238	183	178.874	233.169	1.30354	0.0176724	0.323357	1
10	nf1b	ENSDARG00000004184	564518	ZDB-GENE-091111-4	GO:0007165 (signal transduction), GO:0051056 (regulation of small GTPase mediated signal transduction), GO:0007507 (heart development), GO:0001568 (blood vessel development), GO:0070373 (negative regulation of ERK1 and ERK2 cascade), GO:0045685 (regulation of glial cell differentiation), GO:0070444 (oligodendrocyte progenitor proliferation), GO:0060251 (regulation of glial cell proliferation), GO…	ENSG00000196712 (1.0)		138	164	210	193	148	180	264	197	162	204	283	218	206.138	178.747	-1.15323	0.300796	0.915384	1
21		ENSDARG00000004187	641576	ZDB-GENE-051127-45	GO:0006457 (protein folding), GO:0005575 (cellular_component), GO:0051082 (unfolded protein binding)			4	5	4	4	4	5	0	0	7	9	9	7	5.24702	4.4261	-1.18547	0.99196	1	1
3	cbx1a	ENSDARG00000004189	326746	ZDB-GENE-030131-4945	GO:0005634 (nucleus)	ENSG00000108468 (0.0)		944	1123	1192	1093	892	1082	1674	1247	853	1074	1490	1147	1155.85	1099.32	-1.05142	0.429231	0.98132	1
7	tnfsf10l	ENSDARG00000004196	114466	ZDB-GENE-010801-1	GO:0006955 (immune response), GO:2001238 (positive regulation of extrinsic apoptotic signaling pathway), GO:0016020 (membrane), GO:0005615 (extracellular space), GO:0005164 (tumor necrosis factor receptor binding), GO:0005125 (cytokine activity), GO:0005515 (protein binding)			195	232	293	269	237	287	183	136	189	238	286	220	198.131	262.704	1.32592	0.0458402	0.516048	1
25	spam1	ENSDARG00000004199	791203	ZDB-GENE-050506-63	GO:0008152 (metabolic process), GO:0005975 (carbohydrate metabolic process), GO:0005575 (cellular_component), GO:0003824 (catalytic activity), GO:0016787 (hydrolase activity), GO:0004415 (hyalurononglucosaminidase activity), GO:0016798 (hydrolase activity, acting on glycosyl bonds)	ENSG00000106304 (0.0)		51	61	41	38	33	40	84	63	43	54	89	69	61.7353	46.0984	-1.33921	0.158528	0.80519	1
9	efhc2	ENSDARG00000004204	567323	ZDB-GENE-031001-10	GO:0005509 (calcium ion binding)	ENSG00000183690 (1.0)		24	29	29	27	19	23	52	39	16	20	22	17	25.2675	26.0629	1.03148	1	1	1
16	CCDC106 (1 of 3)	ENSDARG00000004211	503526	ZDB-GENE-050220-4	GO:0008150 (biological_process), GO:0005575 (cellular_component), GO:0003674 (molecular_function)	ENSG00000173581 (1.0)		288	343	286	262	211	256	509	379	277	349	420	323	350.367	286.933	-1.22108	0.053392	0.55319	1
23	rnd1l	ENSDARG00000004218	553414	ZDB-GENE-060315-7	GO:0007165 (signal transduction), GO:0007264 (small GTPase mediated signal transduction), GO:0006184 (GTP catabolic process), GO:0015031 (protein transport), GO:0016020 (membrane), GO:0005622 (intracellular), GO:0003924 (GTPase activity), GO:0005525 (GTP binding), GO:0000166 (nucleotide binding)	ENSG00000172602 (1.0)		323	384	418	383	314	381	393	293	260	327	438	337	319.06	382.801	1.19978	0.0745407	0.631714	1
16	SLC6A3	ENSDARG00000004219			GO:0006836 (neurotransmitter transport), GO:0016021 (integral to membrane), GO:0005328 (neurotransmitter:sodium symporter activity)	ENSG00000142319 (1.0)		11	13	11	10	11	13	39	29	7	9	8	6	14.6711	12.1718	-1.20534	0.66734	1	1
12	dnah9	ENSDARG00000004221	266676	ZDB-GENE-020925-1	GO:0007018 (microtubule-based movement), GO:0001539 (ciliary or bacterial-type flagellar motility), GO:0007368 (determination of left/right symmetry), GO:0005575 (cellular_component), GO:0003777 (microtubule motor activity)			21	25	35	32	31	38	82	61	63	79	95	73	71.1707	31.559	-2.25516	0.000861961	0.0423634	1
4	pde3a	ENSDARG00000004227	567051	ZDB-GENE-041210-23	GO:0007165 (signal transduction), GO:0003824 (catalytic activity), GO:0004114 (3',5'-cyclic-nucleotide phosphodiesterase activity), GO:0046872 (metal ion binding), GO:0016787 (hydrolase activity), GO:0008081 (phosphoric diester hydrolase activity)	ENSG00000172572 (1.0)		84	100	163	149	131	159	70	52	89	112	181	139	101.173	136.095	1.34517	0.238341	0.887234	1
5	dlb	ENSDARG00000004232	30141	ZDB-GENE-980526-114	GO:0007219 (Notch signaling pathway), GO:0030154 (cell differentiation), GO:0007275 (multicellular organismal development), GO:0007154 (cell communication), GO:0007399 (nervous system development), GO:0030901 (midbrain development), GO:0021536 (diencephalon development), GO:0016021 (integral to membrane), GO:0016020 (membrane), GO:0005509 (calcium ion binding), GO:0005515 (protein binding)	ENSG00000198719 (0.0)		1557	1852	1889	1732	1534	1861	3077	2291	1731	2179	3071	2365	2278.28	1815.02	-1.25524	0.000642466	0.0340944	1
6	asic4b	ENSDARG00000004243	407667	ZDB-GENE-040513-6	GO:0006810 (transport), GO:0006814 (sodium ion transport), GO:0006812 (cation transport), GO:0006811 (ion transport), GO:0034220 (ion transmembrane transport), GO:0016021 (integral to membrane), GO:0016020 (membrane), GO:0005886 (plasma membrane), GO:0005887 (integral to plasma membrane), GO:0005261 (cation channel activity), GO:0005272 (sodium channel activity)	ENSG00000072182 (1.0)		5	6	15	14	9	11	0	0	5	6	14	11	5.69109	10.2061	1.79334	0.301807	0.916985	1
1	slit2	ENSDARG00000004246	80353	ZDB-GENE-010306-3	GO:0007411 (axon guidance), GO:0033564 (anterior/posterior axon guidance), GO:0007414 (axonal defasciculation), GO:0001763 (morphogenesis of a branching structure), GO:0030517 (negative regulation of axon extension), GO:0003262 (endocardial progenitor cell migration to the midline involved in heart field formation), GO:0005576 (extracellular region), GO:0005509 (calcium ion binding), GO:0005515 (…	ENSG00000145147 (1.0)		516	614	673	617	490	594	764	569	495	623	829	638	610.106	608.434	-1.00275	0.983477	1	1
5	dhfr	ENSDARG00000004251	81882	ZDB-GENE-010406-5	GO:0055114 (oxidation-reduction process), GO:0009165 (nucleotide biosynthetic process), GO:0048598 (embryonic morphogenesis), GO:0006545 (glycine biosynthetic process), GO:0001947 (heart looping), GO:0003007 (heart morphogenesis), GO:0060047 (heart contraction), GO:0046655 (folic acid metabolic process), GO:0016491 (oxidoreductase activity), GO:0004146 (dihydrofolate reductase activity), GO:00506…	ENSG00000178700 (1.0), ENSG00000228716 (1.0)		253	301	281	258	203	246	404	301	235	296	297	229	275.113	268.29	-1.02543	0.871037	1	1
5	wnt11	ENSDARG00000004256	791595	ZDB-GENE-990603-12	GO:0016055 (Wnt signaling pathway), GO:0007275 (multicellular organismal development), GO:0005576 (extracellular region), GO:0005102 (receptor binding)			54	64	76	70	55	67	100	74	55	69	85	65	69.7155	66.88	-1.0424	0.865126	1	1
21	cul5b	ENSDARG00000004260	100006147	ZDB-GENE-091113-45	GO:0006511 (ubiquitin-dependent protein catabolic process), GO:0031461 (cullin-RING ubiquitin ligase complex), GO:0031625 (ubiquitin protein ligase binding)	ENSG00000166266 (1.0)		4	5	7	6	5	6	4	3	9	11	9	7	7.07911	5.74726	-1.23174	0.934458	1	1
14	tmed9	ENSDARG00000004261	613145	ZDB-GENE-050417-434	GO:0006810 (transport), GO:0016021 (integral to membrane), GO:0016020 (membrane), GO:0003674 (molecular_function)	ENSG00000184840 (1.0)		1085	1291	1336	1225	907	1100	1646	1226	898	1130	1586	1221	1192.42	1205.31	1.01081	0.940987	1	1
20	cyp46a2	ENSDARG00000004262	393433	ZDB-GENE-040426-1184	GO:0055114 (oxidation-reduction process), GO:0020037 (heme binding), GO:0016491 (oxidoreductase activity), GO:0046872 (metal ion binding), GO:0016705 (oxidoreductase activity, acting on paired donors, with incorporation or reduction of molecular oxygen), GO:0005506 (iron ion binding), GO:0004497 (monooxygenase activity)	ENSG00000036530 (1.0)		24	29	25	23	7	8	10	7	8	10	17	13	10.2021	19.9882	1.95923	0.114572	0.734283	1
17	zgc:109986	ENSDARG00000004265	553566	ZDB-GENE-050522-136	GO:0008150 (biological_process), GO:0005575 (cellular_component)			53	63	77	71	43	52	78	58	41	52	80	62	57.0969	61.9368	1.08476	0.717711	1	1
14	atl3	ENSDARG00000004270	449995	ZDB-GENE-041010-109	GO:0003924 (GTPase activity), GO:0005525 (GTP binding)	ENSG00000184743 (1.0)		260	309	288	264	219	266	481	358	199	250	330	254	287.59	279.675	-1.0283	0.707987	1	1
24	zgc:112496	ENSDARG00000004274	541336	ZDB-GENE-050320-25	GO:0006281 (DNA repair), GO:0003677 (DNA binding), GO:0003824 (catalytic activity)			25	30	36	33	23	28	60	45	34	43	63	49	45.3287	30.2161	-1.50015	0.14196	0.780363	1
19	seh1l	ENSDARG00000004280	334749	ZDB-GENE-030131-6689	GO:0006810 (transport), GO:0015031 (protein transport), GO:0007049 (cell cycle), GO:0007067 (mitosis), GO:0051301 (cell division), GO:0051028 (mRNA transport), GO:0007059 (chromosome segregation), GO:0006999 (nuclear pore organization), GO:0051315 (attachment of spindle microtubules to kinetochore involved in mitotic sister chromatid segregation), GO:0007080 (mitotic metaphase plate congression),…	ENSG00000085415 (1.0)		513	610	678	622	537	651	931	693	524	660	816	628	660.392	627.777	-1.05195	0.548306	1	1
11	zgc:77375	ENSDARG00000004282	402927	ZDB-GENE-040426-1827				43	51	59	54	44	53	23	17	46	58	63	49	41.1795	52.8746	1.284	0.251944	0.896256	1
2	hecw1	ENSDARG00000004291	563730	ZDB-GENE-060503-2	GO:0042787 (protein ubiquitination involved in ubiquitin-dependent protein catabolic process), GO:0005634 (nucleus), GO:0005737 (cytoplasm), GO:0004842 (ubiquitin-protein ligase activity), GO:0016874 (ligase activity), GO:0005515 (protein binding)	ENSG00000002746 (1.0)		86	102	95	87	84	102	99	74	67	84	155	119	92.4679	97.1029	1.05013	0.884096	1	1
10	ambp	ENSDARG00000004296	394093	ZDB-GENE-040426-1608	GO:0005576 (extracellular region), GO:0036094 (small molecule binding), GO:0004867 (serine-type endopeptidase inhibitor activity)	ENSG00000106927 (1.0)		381	453	469	430	338	410	732	545	292	368	485	373	428.697	431.092	1.00559	0.915411	1	1
17	irf2bpl	ENSDARG00000004297	324723	ZDB-GENE-040426-1968	GO:0005575 (cellular_component)	ENSG00000119669 (1.0)		386	459	468	429	449	545	569	424	386	486	611	470	460.017	477.653	1.03834	0.719923	1	1
21	rhogb	ENSDARG00000004301	336933	ZDB-GENE-030131-8877	GO:0006886 (intracellular protein transport), GO:0007165 (signal transduction), GO:0007264 (small GTPase mediated signal transduction), GO:0006184 (GTP catabolic process), GO:0015031 (protein transport), GO:0009617 (response to bacterium), GO:0006913 (nucleocytoplasmic transport), GO:0016020 (membrane), GO:0005622 (intracellular), GO:0003924 (GTPase activity), GO:0005525 (GTP binding), GO:0000166…	ENSG00000177105 (1.0)		69	82	105	96	69	84	162	121	50	63	95	73	85.5739	87.3519	1.02078	0.985221	1	1
11	slc45a1	ENSDARG00000004302	791217	ZDB-GENE-070112-2152	GO:0055085 (transmembrane transport), GO:0016021 (integral to membrane), GO:0003674 (molecular_function)	ENSG00000162426 (1.0)		58	69	73	67	60	73	86	64	74	93	110	85	80.6289	69.5712	-1.15894	0.523097	1	1
9	vangl1	ENSDARG00000004305	403076	ZDB-GENE-040621-2	GO:0007275 (multicellular organismal development), GO:0016021 (integral to membrane)	ENSG00000173218 (1.0)		34	40	57	52	48	58	46	34	42	53	74	57	48.0335	50.3117	1.04743	0.801559	1	1
2	klhl18	ENSDARG00000004306	327574	ZDB-GENE-030131-5785	GO:0005515 (protein binding)	ENSG00000114648 (1.0)		64	76	75	69	66	80	203	151	45	57	81	62	90.06	74.988	-1.20099	0.529078	1	1
9	lypd6	ENSDARG00000004307	447932	ZDB-GENE-040912-117	GO:0008150 (biological_process), GO:0005575 (cellular_component), GO:0003674 (molecular_function)	ENSG00000187123 (1.0)		43	51	64	59	41	50	262	195	52	65	106	82	114.059	53.1895	-2.14438	0.115951	0.737235	1
16	fam8a1	ENSDARG00000004308	548347	ZDB-GENE-050410-14	GO:0008150 (biological_process), GO:0005575 (cellular_component), GO:0003674 (molecular_function)	ENSG00000137414 (1.0)		73	87	93	85	82	99	165	123	76	96	120	92	103.644	90.5276	-1.14489	0.383484	0.95903	1
19	ldlrap1a	ENSDARG00000004311	368278	ZDB-GENE-030328-13	GO:0005575 (cellular_component), GO:0005515 (protein binding)	ENSG00000157978 (1.0)		157	187	196	180	152	184	294	219	133	167	238	183	189.867	183.621	-1.03401	0.696652	1	1
24	vapa	ENSDARG00000004312		ZDB-GENE-030131-6540	GO:0005198 (structural molecule activity)	ENSG00000101558 (1.0)		132	157	235	215	214	260	210	156	192	242	285	219	205.835	210.696	1.02361	0.801941	1	1
8	cbwd	ENSDARG00000004318	406536	ZDB-GENE-040426-2388	GO:0008150 (biological_process), GO:0005575 (cellular_component), GO:0003674 (molecular_function)	ENSG00000196873 (1.0), ENSG00000136682 (1.0), ENSG00000215126 (1.0), ENSG00000172785 (1.0), ENSG00000147996 (1.0), ENSG00000204790 (1.0)		72	86	88	81	86	104	203	151	82	103	126	97	117.134	90.2205	-1.29831	0.11489	0.734786	1
3	USH1G (1 of 2)	ENSDARG00000004322	100330314	ZDB-GENE-131120-173	GO:0005515 (protein binding)	ENSG00000182040 (1.0)		2	2	3	3	1	1	3	2	2	3	4	3	2.61047	2.1143	-1.23467	0.966421	1	1
23	casp9	ENSDARG00000004325	492763	ZDB-GENE-030825-5	GO:0042981 (regulation of apoptotic process), GO:0006508 (proteolysis), GO:0006915 (apoptotic process), GO:0043065 (positive regulation of apoptotic process), GO:0005622 (intracellular), GO:0004197 (cysteine-type endopeptidase activity), GO:0008234 (cysteine-type peptidase activity), GO:0016787 (hydrolase activity), GO:0008233 (peptidase activity), GO:0005515 (protein binding)	ENSG00000132906 (1.0)		63	75	62	57	49	59	64	48	55	69	90	69	62.0627	63.7445	1.0271	0.889541	1	1
16	CABZ01041200.1	ENSDARG00000004328	799825		GO:0006355 (regulation of transcription, DNA-dependent), GO:0003677 (DNA binding), GO:0003676 (nucleic acid binding), GO:0008270 (zinc ion binding)	ENSG00000131914 (1.0)		107	127	174	160	129	156	241	179	105	132	157	121	144.174	147.769	1.02494	0.911382	1	1
4	exoc4	ENSDARG00000004336	559866	ZDB-GENE-041210-112	GO:0015031 (protein transport), GO:0006904 (vesicle docking involved in exocytosis), GO:0000145 (exocyst)	ENSG00000131558 (1.0)		230	274	317	291	262	318	556	414	241	303	434	334	350.521	294.028	-1.19214	0.0799503	0.648856	1
11	srsf11	ENSDARG00000004342	321886	ZDB-GENE-030131-605	GO:0003676 (nucleic acid binding), GO:0000166 (nucleotide binding)	ENSG00000116754 (1.0)		2179	2592	2877	2638	2178	2642	3949	2941	2645	3329	4209	3241	3170.31	2624.03	-1.20819	0.00673165	0.179141	1
19	nelfe	ENSDARG00000004343	436648	ZDB-GENE-040718-69	GO:0003676 (nucleic acid binding), GO:0000166 (nucleotide binding)	ENSG00000204356 (1.0)		217	258	249	228	187	227	260	194	178	224	361	278	231.877	237.765	1.02539	0.884832	1	1
19	nr0b2b	ENSDARG00000004355	797815	ZDB-GENE-080403-9	GO:0006355 (regulation of transcription, DNA-dependent), GO:0006351 (transcription, DNA-templated), GO:0043401 (steroid hormone mediated signaling pathway), GO:0005634 (nucleus), GO:0003700 (sequence-specific DNA binding transcription factor activity), GO:0003707 (steroid hormone receptor activity)	ENSG00000131910 (1.0)		0	0	0	0	0	0	0	0	0	0	3	2	0.769952	0	-0.769952	0.710325	1	1
16	gnb3a	ENSDARG00000004358	436710	ZDB-GENE-040718-134	GO:0005515 (protein binding)	ENSG00000069966 (0.0)		5	6	5	5	6	7	27	20	3	4	9	7	10.2707	5.93698	-1.72995	0.345355	0.941555	1
10	lhfp	ENSDARG00000004363	494110	ZDB-GENE-041212-82	GO:0016021 (integral to membrane), GO:0016020 (membrane), GO:0003674 (molecular_function)	ENSG00000182508 (1.0), ENSG00000183722 (1.0)		171	203	210	193	145	176	404	301	151	190	220	169	220.105	190.621	-1.15467	0.433211	0.983658	1
23	fmnl3	ENSDARG00000004372	407694	ZDB-GENE-030131-1571	GO:0030036 (actin cytoskeleton organization), GO:0016043 (cellular component organization), GO:0003779 (actin binding), GO:0017048 (Rho GTPase binding), GO:0005488 (binding), GO:0016477 (cell migration), GO:0008360 (regulation of cell shape), GO:0007010 (cytoskeleton organization), GO:0001525 (angiogenesis)	ENSG00000161791 (0.0)		314	374	440	403	326	395	441	328	284	357	472	363	349.771	390.807	1.11732	0.253223	0.897734	1
17	ppp1r13ba	ENSDARG00000004377	563577	ZDB-GENE-030131-9805	GO:0006915 (apoptotic process), GO:0045786 (negative regulation of cell cycle), GO:0008134 (transcription factor binding), GO:0005515 (protein binding)	ENSG00000088808 (1.0)		378	450	449	412	349	423	775	577	318	400	461	355	444.121	428.238	-1.03709	0.72973	1	1
19	yrk	ENSDARG00000004378	337571	ZDB-GENE-030131-9517	GO:0006468 (protein phosphorylation), GO:0016310 (phosphorylation), GO:0005524 (ATP binding), GO:0016772 (transferase activity, transferring phosphorus-containing groups), GO:0004672 (protein kinase activity), GO:0004713 (protein tyrosine kinase activity), GO:0000166 (nucleotide binding), GO:0016301 (kinase activity), GO:0016740 (transferase activity), GO:0005515 (protein binding)	ENSG00000000938 (0.0)		219	261	273	250	201	244	247	184	161	203	252	194	193.542	251.553	1.29973	0.0294277	0.419384	1
4	si:dkey-153k10.9	ENSDARG00000004386	566596	ZDB-GENE-030131-3893		ENSG00000164659 (1.0)		130	155	157	144	150	182	242	180	154	194	230	177	183.718	160.187	-1.1469	0.307377	0.92009	1
5	hdr	ENSDARG00000004392	373093	ZDB-GENE-030826-5	GO:0007165 (signal transduction), GO:0043065 (positive regulation of apoptotic process), GO:0043280 (positive regulation of cysteine-type endopeptidase activity involved in apoptotic process), GO:0005515 (protein binding)	ENSG00000104689 (1.0), ENSG00000173535 (1.0), ENSG00000120889 (1.0), ENSG00000173530 (1.0)		136	162	177	162	128	155	120	89	105	132	150	115	112.342	159.782	1.42228	0.0116606	0.251435	1
2	b3gnt5b	ENSDARG00000004396	791470	ZDB-GENE-041010-166	GO:0006486 (protein glycosylation), GO:0016020 (membrane), GO:0016757 (transferase activity, transferring glycosyl groups), GO:0008378 (galactosyltransferase activity)	ENSG00000176597 (1.0)		53	63	53	49	30	36	2	1	25	31	29	22	18.4292	49.3457	2.67758	0.00305109	0.105884	1
14	elovl6	ENSDARG00000004402	317738	ZDB-GENE-030114-1	GO:0006633 (fatty acid biosynthetic process), GO:0006629 (lipid metabolic process), GO:0006631 (fatty acid metabolic process), GO:0042759 (long-chain fatty acid biosynthetic process), GO:0019367 (fatty acid elongation, saturated fatty acid), GO:0016021 (integral to membrane), GO:0016020 (membrane), GO:0005783 (endoplasmic reticulum), GO:0005789 (endoplasmic reticulum membrane), GO:0016740 (transf…	ENSG00000170522 (0.0)		83	99	102	94	83	101	216	161	110	138	205	158	152.385	97.6481	-1.56056	0.0032386	0.110149	1
19	snx10a	ENSDARG00000004405	403027	ZDB-GENE-050809-44	GO:0035091 (phosphatidylinositol binding), GO:0006810 (transport), GO:0007154 (cell communication), GO:0015031 (protein transport), GO:0042384 (cilium assembly), GO:0070121 (Kupffer's vesicle development), GO:0071539 (protein localization to centrosome), GO:0030030 (cell projection organization), GO:0070986 (left/right axis specification), GO:0061512 (protein localization to cilium), GO:0016020 (…	ENSG00000086300 (1.0)		77	92	99	91	76	92	124	92	69	87	118	91	90.0167	91.5214	1.01672	0.968365	1	1
5	spra	ENSDARG00000004406	554136	ZDB-GENE-050522-412	GO:0055114 (oxidation-reduction process), GO:0008152 (metabolic process), GO:0006729 (tetrahydrobiopterin biosynthetic process), GO:0005575 (cellular_component), GO:0016491 (oxidoreductase activity), GO:0004757 (sepiapterin reductase activity)	ENSG00000116096 (1.0)		76	90	94	86	75	91	90	67	107	135	165	127	109.584	89.1924	-1.22863	0.437785	0.986246	1
12	tcf7l2	ENSDARG00000004415	30510	ZDB-GENE-991110-8	GO:0060070 (canonical Wnt signaling pathway), GO:0016055 (Wnt signaling pathway), GO:0006357 (regulation of transcription from RNA polymerase II promoter), GO:0007420 (brain development), GO:0048699 (generation of neurons), GO:0060729 (intestinal epithelial structure maintenance), GO:0044333 (Wnt signaling pathway involved in digestive tract morphogenesis), GO:0005667 (transcription factor comple…	ENSG00000148737 (0.0)		645	767	676	620	592	718	801	596	658	828	1019	785	736.448	701.752	-1.04944	0.726622	1	1
1	dpy30	ENSDARG00000004427	436711	ZDB-GENE-040718-136		ENSG00000162961 (1.0)		245	291	252	231	211	256	410	305	223	281	312	240	275.417	259.49	-1.06138	0.552783	1	1
14	btk	ENSDARG00000004433	568653	ZDB-GENE-070531-1	GO:0030178 (negative regulation of Wnt signaling pathway), GO:0006468 (protein phosphorylation), GO:0035556 (intracellular signal transduction), GO:0016310 (phosphorylation), GO:0060828 (regulation of canonical Wnt signaling pathway), GO:0009952 (anterior/posterior pattern specification), GO:0005524 (ATP binding), GO:0016772 (transferase activity, transferring phosphorus-containing groups), GO:00…	ENSG00000010671 (1.0)		27	32	38	35	26	32	59	44	31	39	42	32	38.432	32.8335	-1.17051	0.606081	1	1
19	fam92a1	ENSDARG00000004436	445210	ZDB-GENE-040801-123	GO:0008150 (biological_process), GO:0005575 (cellular_component), GO:0003674 (molecular_function)	ENSG00000188343 (1.0)		69	82	109	100	69	84	146	109	65	82	112	86	92.2593	88.5744	-1.0416	0.817279	1	1
10	GRM5 (1 of 2)	ENSDARG00000004445	568406		GO:0007186 (G-protein coupled receptor signaling pathway), GO:0016021 (integral to membrane), GO:0004930 (G-protein coupled receptor activity)	ENSG00000168959 (1.0)		5	6	5	5	5	6	0	0	4	5	8	6	3.73159	5.53263	1.48265	0.638959	1	1
7	BX957297.1	ENSDARG00000004447			GO:0007186 (G-protein coupled receptor signaling pathway), GO:0016021 (integral to membrane), GO:0004930 (G-protein coupled receptor activity)	ENSG00000154165 (0.0)		151	180	225	206	145	176	217	162	132	166	216	166	164.688	187.274	1.13714	0.302015	0.917052	1
21	tnfrsfa	ENSDARG00000004451		ZDB-GENE-010802-1	GO:0007165 (signal transduction), GO:0005515 (protein binding)	ENSG00000104689 (1.0), ENSG00000173535 (1.0), ENSG00000120889 (1.0), ENSG00000173530 (1.0)		89	106	101	93	101	123	211	157	67	84	140	108	116.419	107	-1.08803	0.522581	1	1
23	tardbpl	ENSDARG00000004452	386630	ZDB-GENE-031030-1	GO:0003676 (nucleic acid binding), GO:0007626 (locomotory behavior), GO:0007409 (axonogenesis), GO:0000166 (nucleotide binding)	ENSG00000120948 (1.0)		2036	2422	2582	2367	1906	2312	3556	2648	1960	2467	3375	2599	2571.29	2367.18	-1.08622	0.195618	0.852858	1
5	p2rx5	ENSDARG00000004455	373879	ZDB-GENE-030319-5	GO:0006811 (ion transport), GO:0016020 (membrane), GO:0005524 (ATP binding), GO:0005216 (ion channel activity), GO:0001614 (purinergic nucleotide receptor activity), GO:0006810 (transport), GO:0006812 (cation transport), GO:0034220 (ion transmembrane transport), GO:0035590 (purinergic nucleotide receptor signaling pathway), GO:0016021 (integral to membrane), GO:0005886 (plasma membrane), GO:00049…	ENSG00000257950 (1.0), ENSG00000083454 (1.0)		94	112	136	125	92	112	218	162	91	115	153	118	131.564	116.04	-1.13378	0.385071	0.960179	1
3	UNC119 (1 of 3)	ENSDARG00000004459	557454	ZDB-GENE-030131-7635				128	152	146	134	101	123	182	136	70	88	160	123	115.613	136.219	1.17823	0.408867	0.972998	1
13	desi2	ENSDARG00000004460	445138	ZDB-GENE-040801-39	GO:0006508 (proteolysis), GO:0060027 (convergent extension involved in gastrulation), GO:0005737 (cytoplasm), GO:0016787 (hydrolase activity), GO:0008233 (peptidase activity)	ENSG00000121644 (1.0)		199	237	250	229	183	222	216	161	184	232	326	251	214.49	229.315	1.06912	0.534113	1	1
3	prkcsh	ENSDARG00000004470	394028	ZDB-GENE-040426-770	GO:0005515 (protein binding), GO:0016310 (phosphorylation), GO:0006491 (N-glycan processing), GO:0048793 (pronephros development), GO:0005783 (endoplasmic reticulum), GO:0005509 (calcium ion binding), GO:0016301 (kinase activity), GO:0016740 (transferase activity)	ENSG00000130175 (1.0)		351	418	452	414	394	478	292	217	327	412	559	430	353.157	436.644	1.2364	0.208843	0.865259	1
19	atat1	ENSDARG00000004472	406389	ZDB-GENE-040426-2120	GO:0071929 (alpha-tubulin acetylation), GO:0019799 (tubulin N-acetyltransferase activity), GO:0048666 (neuron development), GO:0070507 (regulation of microtubule cytoskeleton organization), GO:0005575 (cellular_component), GO:0016740 (transferase activity)	ENSG00000137343 (1.0)		33	39	36	33	48	58	28	21	45	57	80	62	46.3641	43.4975	-1.0659	0.889602	1	1
12	tbx21	ENSDARG00000004473	797797	ZDB-GENE-080104-3	GO:0006355 (regulation of transcription, DNA-dependent), GO:0006351 (transcription, DNA-templated), GO:0005634 (nucleus), GO:0003677 (DNA binding), GO:0003700 (sequence-specific DNA binding transcription factor activity)	ENSG00000073861 (1.0)		32	38	23	21	26	32	20	15	37	47	45	35	32.0388	30.2323	-1.05975	0.978197	1	1
18	pcyt1ab	ENSDARG00000004492	553770	ZDB-GENE-050522-114	GO:0009058 (biosynthetic process), GO:0005575 (cellular_component), GO:0003824 (catalytic activity)	ENSG00000161217 (1.0)		69	82	115	105	72	87	51	38	69	87	102	79	67.7899	91.621	1.35154	0.0956019	0.689085	1
4	tspan33	ENSDARG00000004497	436890	ZDB-GENE-040718-361	GO:0008150 (biological_process), GO:0016021 (integral to membrane), GO:0016020 (membrane), GO:0003674 (molecular_function)	ENSG00000158457 (0.0)		89	106	116	106	82	99	121	90	71	89	111	85	88.3146	103.902	1.17649	0.347098	0.942418	1
19	xkr8.1	ENSDARG00000004498	100535571	ZDB-GENE-110106-1		ENSG00000158156 (1.0)		0	0	1	1	3	4	0	0	4	5	6	5	3.21829	1.51867	-2.11915	0.62729	1	1
22	rcor3	ENSDARG00000004502	563808	ZDB-GENE-050208-371	GO:0005634 (nucleus), GO:0003677 (DNA binding), GO:0003682 (chromatin binding)	ENSG00000117625 (1.0)		63	75	81	74	70	85	173	129	67	84	105	81	98.004	78.0424	-1.25578	0.170183	0.823209	1
20	ppat	ENSDARG00000004517	572027	ZDB-GENE-041210-323	GO:0008152 (metabolic process), GO:0009113 (purine nucleobase biosynthetic process), GO:0006164 (purine nucleotide biosynthetic process), GO:0009116 (nucleoside metabolic process), GO:0006189 ('de novo' IMP biosynthetic process), GO:0005575 (cellular_component), GO:0046872 (metal ion binding), GO:0051536 (iron-sulfur cluster binding), GO:0016740 (transferase activity), GO:0016757 (transferase act…	ENSG00000128059 (1.0)		822	978	1066	977	754	915	1439	1072	737	928	1098	845	948.239	956.635	1.00885	0.93337	1	1
2	C2H1orf35	ENSDARG00000004525	393373	ZDB-GENE-040426-1286	GO:0008150 (biological_process), GO:0005575 (cellular_component), GO:0003674 (molecular_function)	ENSG00000143793 (1.0)		160	190	207	190	162	197	367	273	139	175	233	179	209.222	192.216	-1.08847	0.503862	1	1
14	pin4	ENSDARG00000004527	553574	ZDB-GENE-050522-117	GO:0006457 (protein folding), GO:0005634 (nucleus), GO:0005737 (cytoplasm), GO:0005856 (cytoskeleton), GO:0005730 (nucleolus), GO:0005819 (spindle), GO:0003677 (DNA binding), GO:0003755 (peptidyl-prolyl cis-trans isomerase activity), GO:0016853 (isomerase activity)	ENSG00000102309 (1.0)		142	169	145	133	91	110	115	86	105	132	170	131	116.234	137.421	1.18228	0.31752	0.924063	1
18	TOP1 (1 of 3)	ENSDARG00000004529	334557	ZDB-GENE-030131-6489	GO:0006265 (DNA topological change), GO:0005694 (chromosome), GO:0003677 (DNA binding), GO:0003918 (DNA topoisomerase type II (ATP-hydrolyzing) activity), GO:0003917 (DNA topoisomerase type I activity)	ENSG00000198900 (0.0)		13	15	14	13	2	2	1	1	16	20	27	21	13.8913	10.2425	-1.35624	0.791392	1	1
16	cobl	ENSDARG00000004532		ZDB-GENE-091020-11		ENSG00000106078 (1.0)		157	187	223	204	192	233	347	258	206	259	315	243	253.415	208.047	-1.21807	0.106389	0.718663	1
15	kmt2a	ENSDARG00000004537	557048	ZDB-GENE-080521-3	GO:0035556 (intracellular signal transduction), GO:0032259 (methylation), GO:0030097 (hemopoiesis), GO:0048339 (paraxial mesoderm development), GO:0048823 (nucleate erythrocyte development), GO:0005634 (nucleus), GO:0003677 (DNA binding), GO:0008270 (zinc ion binding), GO:0008168 (methyltransferase activity), GO:0046872 (metal ion binding), GO:0016740 (transferase activity), GO:0005515 (protein b…	ENSG00000118058 (1.0)		1048	1247	1481	1358	999	1212	2161	1609	1044	1314	2017	1553	1492.13	1272.15	-1.17292	0.0233029	0.375691	1
2	ptgs2a	ENSDARG00000004539	246227	ZDB-GENE-020530-2	GO:0055114 (oxidation-reduction process), GO:0006979 (response to oxidative stress), GO:0071407 (cellular response to organic cyclic compound), GO:0020037 (heme binding), GO:0004601 (peroxidase activity), GO:0005515 (protein binding)	ENSG00000073756 (1.0)		191	227	260	238	186	226	191	142	152	191	275	212	181.768	230.411	1.26761	0.0489959	0.53364	1
12	zgc:162235	ENSDARG00000004541	563648	ZDB-GENE-070410-46	GO:0008150 (biological_process), GO:0005575 (cellular_component), GO:0003674 (molecular_function), GO:0005515 (protein binding)	ENSG00000171595 (1.0)		0	0	1	1	0	0	0	0	1	1	0	0	0.419595	0.305602	-1.37301	1	1	1
16	prkcg	ENSDARG00000004561	100003514	ZDB-GENE-090206-1	GO:0006468 (protein phosphorylation), GO:0035556 (intracellular signal transduction), GO:0016310 (phosphorylation), GO:0001881 (receptor recycling), GO:0060074 (synapse maturation), GO:0005524 (ATP binding), GO:0016772 (transferase activity, transferring phosphorus-containing groups), GO:0008270 (zinc ion binding), GO:0004672 (protein kinase activity), GO:0004713 (protein tyrosine kinase activity…	ENSG00000126583 (1.0)		11	13	5	5	5	6	30	22	11	14	7	5	13.8588	7.91204	-1.75161	0.280163	0.912371	1
20	gtf3c2	ENSDARG00000004574	563394	ZDB-GENE-041014-349	GO:0005515 (protein binding)	ENSG00000115207 (1.0)		122	145	152	139	130	158	429	319	115	145	196	151	205.045	147.399	-1.39109	0.262496	0.904401	1
17	plk4	ENSDARG00000004576	368390	ZDB-GENE-030619-14	GO:0006468 (protein phosphorylation), GO:0005524 (ATP binding), GO:0016772 (transferase activity, transferring phosphorus-containing groups), GO:0004672 (protein kinase activity), GO:0004713 (protein tyrosine kinase activity), GO:0005515 (protein binding)	ENSG00000142731 (1.0)		315	375	362	332	269	326	321	239	258	325	464	357	307.021	344.319	1.12148	0.316216	0.924063	1
25		ENSDARG00000004577	569012	ZDB-GENE-080722-38	GO:0008150 (biological_process), GO:0016021 (integral to membrane), GO:0016020 (membrane), GO:0003674 (molecular_function)	ENSG00000261115 (0.0)		7	8	19	17	15	18	47	35	15	19	33	25	26.4299	14.6477	-1.80437	0.10011	0.702488	1
2	nmnat2	ENSDARG00000004580	336257	ZDB-GENE-030131-8201	GO:0009058 (biosynthetic process), GO:0003824 (catalytic activity)	ENSG00000157064 (1.0)		85	101	105	96	90	109	24	18	68	86	132	102	68.3678	102.189	1.49469	0.166052	0.81676	1
20	sel1l	ENSDARG00000004581	568615	ZDB-GENE-041001-122		ENSG00000071537 (1.0)		339	403	483	443	331	402	532	396	329	414	544	419	409.72	415.884	1.01504	0.818799	1	1
16	ntrk1	ENSDARG00000004586	30546	ZDB-GENE-980526-118	GO:0006468 (protein phosphorylation), GO:0005524 (ATP binding), GO:0016772 (transferase activity, transferring phosphorus-containing groups), GO:0004672 (protein kinase activity), GO:0004713 (protein tyrosine kinase activity), GO:0005515 (protein binding)	ENSG00000198400 (1.0)		10	12	18	17	21	25	19	14	17	21	16	12	15.9558	17.958	1.12548	0.732183	1	1
5	KAT5 (1 of 2)	ENSDARG00000004587	436638	ZDB-GENE-040718-57	GO:0006355 (regulation of transcription, DNA-dependent), GO:0005634 (nucleus), GO:0016747 (transferase activity, transferring acyl groups other than amino-acyl groups)	ENSG00000172977 (0.0)		170	202	183	168	143	173	313	233	129	162	238	183	192.905	181.165	-1.0648	0.486743	1	1
19	sox4a	ENSDARG00000004588	336346	ZDB-GENE-030131-8290		ENSG00000124766 (1.0)		1030	1225	1339	1228	1086	1317	1574	1172	1174	1478	1867	1438	1362.48	1256.8	-1.08409	0.36796	0.954071	1
4	gpr22	ENSDARG00000004592	504167	ZDB-GENE-041210-48	GO:0007186 (G-protein coupled receptor signaling pathway), GO:0016021 (integral to membrane), GO:0004930 (G-protein coupled receptor activity)	ENSG00000172209 (1.0)		23	27	39	36	28	34	51	38	41	52	43	33	40.8988	32.3615	-1.26381	0.510313	1	1
25	ZNF800	ENSDARG00000004594		ZDB-GENE-041008-151	GO:0046872 (metal ion binding)	ENSG00000048405 (0.0)		245	291	247	226	198	240	480	357	206	259	374	288	301.572	252.705	-1.19337	0.112168	0.729868	1
3	lrrc4ba	ENSDARG00000004597	556747	ZDB-GENE-080327-25	GO:0051965 (positive regulation of synapse assembly), GO:0005515 (protein binding)	ENSG00000131409 (1.0)		17	20	23	21	17	21	2	1	15	19	20	15	11.9234	20.6445	1.73143	0.126758	0.755589	1
15	or102-2	ENSDARG00000004598	80357	ZDB-GENE-010308-4	GO:0007186 (G-protein coupled receptor signaling pathway), GO:0007165 (signal transduction), GO:0007608 (sensory perception of smell), GO:0050896 (response to stimulus), GO:0016021 (integral to membrane), GO:0016020 (membrane), GO:0005886 (plasma membrane), GO:0004984 (olfactory receptor activity), GO:0004930 (G-protein coupled receptor activity), GO:0004871 (signal transducer activity)	ENSG00000171561 (0.0)		0	0	0	0	0	0	0	0	0	0	0	0	0	0	0	1	1	1
5	mtmr2	ENSDARG00000004616	30644	ZDB-GENE-990715-14	GO:0016311 (dephosphorylation), GO:0016020 (membrane), GO:0005737 (cytoplasm), GO:0004725 (protein tyrosine phosphatase activity), GO:0016791 (phosphatase activity), GO:0016787 (hydrolase activity)	ENSG00000087053 (1.0)		184	219	208	191	159	193	311	232	182	229	243	187	215.93	200.826	-1.07521	0.585946	1	1
21	stx2a	ENSDARG00000004618	445167	ZDB-GENE-040801-80	GO:0016192 (vesicle-mediated transport), GO:0006886 (intracellular protein transport), GO:0016020 (membrane), GO:0005484 (SNAP receptor activity), GO:0005515 (protein binding)			36	43	36	33	19	23	51	38	39	49	56	43	43.3961	32.9609	-1.31659	0.357533	0.949378	1
1	gpm6ab	ENSDARG00000004621	407734	ZDB-GENE-030710-8	GO:0016021 (integral to membrane), GO:0031175 (neuron projection development), GO:0051489 (regulation of filopodium assembly)	ENSG00000150625 (1.0)		600	714	764	700	609	739	850	633	605	762	981	755	716.62	717.673	1.00147	0.924789	1	1
10	panx3	ENSDARG00000004627	100149056	ZDB-GENE-091204-114	GO:0016021 (integral to membrane), GO:0016020 (membrane), GO:0005622 (intracellular), GO:0005921 (gap junction), GO:0003824 (catalytic activity), GO:0046872 (metal ion binding)	ENSG00000154143 (1.0)		1	1	2	2	0	0	3	2	2	3	2	2	2.09716	1.00777	-2.08099	0.774519	1	1
11	egln1	ENSDARG00000004632	436868	ZDB-GENE-040718-338	GO:0055114 (oxidation-reduction process), GO:0005575 (cellular_component), GO:0016491 (oxidoreductase activity), GO:0046872 (metal ion binding), GO:0016705 (oxidoreductase activity, acting on paired donors, with incorporation or reduction of molecular oxygen), GO:0005506 (iron ion binding), GO:0031418 (L-ascorbic acid binding), GO:0016706 (oxidoreductase activity, acting on paired donors, with in…	ENSG00000135766 (1.0)		177	211	264	242	158	192	252	188	154	194	247	190	190.563	214.76	1.12698	0.292162	0.912371	1
1	EPN3 (1 of 2)	ENSDARG00000004633		ZDB-GENE-121214-173	GO:0005543 (phospholipid binding)	ENSG00000049283 (1.0)		2	2	4	4	4	5	33	25	6	8	8	6	12.7622	3.63297	-3.51288	0.113597	0.733008	1
1	osbp	ENSDARG00000004634	564372	ZDB-GENE-090312-18	GO:0006810 (transport), GO:0006869 (lipid transport)	ENSG00000110048 (1.0)		160	190	295	270	203	246	395	294	194	244	307	236	258.242	235.688	-1.09569	0.491511	1	1
20	epha7	ENSDARG00000004635	562195	ZDB-GENE-030131-3745	GO:0006468 (protein phosphorylation), GO:0007169 (transmembrane receptor protein tyrosine kinase signaling pathway), GO:0048013 (ephrin receptor signaling pathway), GO:0016310 (phosphorylation), GO:0016021 (integral to membrane), GO:0016020 (membrane), GO:0005887 (integral to plasma membrane), GO:0005524 (ATP binding), GO:0016772 (transferase activity, transferring phosphorus-containing groups), …	ENSG00000135333 (1.0)		257	306	260	238	203	246	296	220	133	167	236	182	189.85	263.459	1.38772	0.0140334	0.280225	1
15	ccdc9	ENSDARG00000004636	550140	ZDB-GENE-060929-520	GO:0008150 (biological_process), GO:0005575 (cellular_component), GO:0003674 (molecular_function)	ENSG00000105321 (1.0)		341	406	382	350	310	376	456	340	282	355	515	397	363.691	377.32	1.03747	0.797201	1	1
13	cdhr1a	ENSDARG00000004643	449008	ZDB-GENE-040924-4	GO:0007156 (homophilic cell adhesion), GO:0007155 (cell adhesion), GO:0016021 (integral to membrane), GO:0016020 (membrane), GO:0005886 (plasma membrane), GO:0005509 (calcium ion binding)	ENSG00000148600 (0.0)		6	7	11	10	3	4	0	0	3	4	12	9	4.3386	6.9541	1.60285	0.509774	1	1
24	spice1	ENSDARG00000004647	494093	ZDB-GENE-041212-64	GO:0008150 (biological_process), GO:0005575 (cellular_component), GO:0003674 (molecular_function)	ENSG00000163611 (1.0)		76	90	57	52	41	50	111	83	62	78	106	82	80.7728	64.1371	-1.25938	0.209866	0.866431	1
14	kctd16a	ENSDARG00000004648	567207	ZDB-GENE-060117-1	GO:0006810 (transport), GO:0006811 (ion transport), GO:0051260 (protein homooligomerization), GO:0005515 (protein binding)	ENSG00000183775 (1.0)		33	39	38	35	32	39	16	12	35	44	43	33	29.6934	37.639	1.26759	0.310692	0.921985	1
7	ACTL7B	ENSDARG00000004658	493612	ZDB-GENE-041121-7	GO:0030833 (regulation of actin filament polymerization), GO:0034314 (Arp2/3 complex-mediated actin nucleation), GO:0005885 (Arp2/3 protein complex), GO:0005856 (cytoskeleton), GO:0005524 (ATP binding)	ENSG00000187003 (0.0)		331	394	469	430	332	403	469	349	353	444	527	406	399.789	408.837	1.02263	0.664563	1	1
5	hspa5	ENSDARG00000004665	378848	ZDB-GENE-031001-11	GO:0006950 (response to stress), GO:0000902 (cell morphogenesis), GO:0001878 (response to yeast), GO:0005576 (extracellular region), GO:0005524 (ATP binding), GO:0000166 (nucleotide binding)	ENSG00000044574 (1.0)		1651	1964	2457	2253	1832	2222	2441	1818	1668	2100	2874	2213	2043.41	2146.38	1.05039	0.418994	0.973797	1
16	ptk2.1	ENSDARG00000004672	142986	ZDB-GENE-020114-1	GO:0006468 (protein phosphorylation), GO:0007172 (signal complex assembly), GO:0016310 (phosphorylation), GO:0005925 (focal adhesion), GO:0005856 (cytoskeleton), GO:0005524 (ATP binding), GO:0004871 (signal transducer activity), GO:0016772 (transferase activity, transferring phosphorus-containing groups), GO:0004672 (protein kinase activity), GO:0004713 (protein tyrosine kinase activity), GO:0000…			280	333	302	277	266	323	397	296	241	303	417	321	306.691	310.889	1.01369	0.998344	1	1
2	dnajb6a	ENSDARG00000004680	436626	ZDB-GENE-040718-45	GO:0005575 (cellular_component)	ENSG00000172404 (1.0), ENSG00000105993 (1.0)		437	520	591	542	425	516	918	684	385	485	686	528	565.476	525.762	-1.07554	0.430728	0.981765	1
19	CABZ01112149.1	ENSDARG00000004686			GO:0007165 (signal transduction), GO:0005622 (intracellular)	ENSG00000148541 (0.0)		0	0	0	0	0	0	28	21	0	0	0	0	6.95027	0	-6.95027	0.232958	0.886301	1
24	acaa1	ENSDARG00000004687	431754	ZDB-GENE-040704-48	GO:0008152 (metabolic process), GO:0008610 (lipid biosynthetic process), GO:0003824 (catalytic activity), GO:0016747 (transferase activity, transferring acyl groups other than amino-acyl groups), GO:0016746 (transferase activity, transferring acyl groups), GO:0016740 (transferase activity)	ENSG00000060971 (0.0)		56	67	80	73	51	62	113	84	84	106	108	83	91.0136	67.2781	-1.3528	0.160952	0.80942	1
9	nabp1a	ENSDARG00000004692	494100	ZDB-GENE-041212-71	GO:0003676 (nucleic acid binding)	ENSG00000173559 (1.0)		301	358	389	357	281	341	484	360	309	389	489	377	375.298	351.87	-1.06658	0.581095	1	1
13	six4a	ENSDARG00000004695	65233	ZDB-GENE-010201-2	GO:0006355 (regulation of transcription, DNA-dependent), GO:0003677 (DNA binding), GO:0003700 (sequence-specific DNA binding transcription factor activity), GO:0043565 (sequence-specific DNA binding), GO:0005634 (nucleus)	ENSG00000100625 (1.0)		118	140	159	146	117	142	121	90	119	150	156	120	120.004	142.695	1.18908	0.167343	0.818088	1
6	eefsec	ENSDARG00000004696	641497	ZDB-GENE-051120-72	GO:0006414 (translational elongation), GO:0006412 (translation), GO:0005575 (cellular_component), GO:0003924 (GTPase activity), GO:0005525 (GTP binding), GO:0000166 (nucleotide binding), GO:0003746 (translation elongation factor activity)	ENSG00000132394 (1.0)		108	128	92	84	77	93	128	95	82	103	116	89	95.951	102.08	1.06388	0.762424	1	1
20	rxrgb	ENSDARG00000004697	436617	ZDB-GENE-040718-34	GO:0006355 (regulation of transcription, DNA-dependent), GO:0006351 (transcription, DNA-templated), GO:0043401 (steroid hormone mediated signaling pathway), GO:0005634 (nucleus), GO:0003677 (DNA binding), GO:0003700 (sequence-specific DNA binding transcription factor activity), GO:0003707 (steroid hormone receptor activity), GO:0043565 (sequence-specific DNA binding), GO:0008270 (zinc ion binding…	ENSG00000143171 (1.0)		49	58	57	52	39	47	106	79	41	52	56	43	57.8876	52.621	-1.10008	0.628218	1	1
13	irf2bp2a	ENSDARG00000004702		ZDB-GENE-030131-7809				539	641	719	659	654	793	788	587	561	706	846	651	648.12	697.927	1.07685	0.371615	0.955108	1
13	syf2	ENSDARG00000004706	445043	ZDB-GENE-040801-170	GO:0006397 (mRNA processing), GO:0008380 (RNA splicing), GO:0005634 (nucleus), GO:0003674 (molecular_function)	ENSG00000117614 (1.0)		209	249	347	318	250	303	415	309	251	316	414	319	314.585	290.016	-1.08472	0.521778	1	1
9	tbr1b	ENSDARG00000004712	58042	ZDB-GENE-000323-1	GO:0006355 (regulation of transcription, DNA-dependent), GO:0006351 (transcription, DNA-templated), GO:0005634 (nucleus), GO:0003677 (DNA binding), GO:0003700 (sequence-specific DNA binding transcription factor activity)	ENSG00000136535 (1.0)		103	123	129	118	96	116	187	139	133	167	200	154	153.554	119.087	-1.28943	0.10981	0.724424	1
7	mad2l1	ENSDARG00000004713	550434	ZDB-GENE-030515-3	GO:0007094 (mitotic spindle assembly checkpoint)	ENSG00000164109 (1.0)		376	447	474	435	322	391	547	407	332	418	557	429	418.039	424.167	1.01466	0.862659	1	1
7	tcf12	ENSDARG00000004714	407985	ZDB-GENE-040516-11	GO:0046983 (protein dimerization activity)	ENSG00000140262 (1.0)		963	1146	1262	1157	1088	1320	1832	1364	969	1220	1590	1224	1269.41	1207.5	-1.05127	0.420746	0.974955	1
20	mpp5b	ENSDARG00000004721	100422734	ZDB-GENE-060531-2	GO:0005515 (protein binding)	ENSG00000072415 (1.0)		206	245	259	237	191	232	362	270	204	257	315	243	256.3	238.076	-1.07655	0.53612	1	1
5	ddr2l	ENSDARG00000004722	['565333', '101886179']	ZDB-GENE-041210-162	GO:0006468 (protein phosphorylation), GO:0007169 (transmembrane receptor protein tyrosine kinase signaling pathway), GO:0007155 (cell adhesion), GO:0016310 (phosphorylation), GO:0016020 (membrane), GO:0005524 (ATP binding), GO:0016772 (transferase activity, transferring phosphorus-containing groups), GO:0004672 (protein kinase activity), GO:0004713 (protein tyrosine kinase activity), GO:0004714 (…			765	910	969	888	668	810	1084	807	651	819	1086	836	820.954	869.613	1.05927	0.461924	0.994196	1
16	tcea3	ENSDARG00000004724	402983	ZDB-GENE-040426-1860	GO:0006351 (transcription, DNA-templated), GO:0032784 (regulation of DNA-dependent transcription, elongation), GO:0006357 (regulation of transcription from RNA polymerase II promoter), GO:0005634 (nucleus), GO:0003677 (DNA binding), GO:0008270 (zinc ion binding), GO:0006355 (regulation of transcription, DNA-dependent), GO:0006414 (translational elongation), GO:0006412 (translation), GO:0003676 (n…	ENSG00000204219 (1.0)		181	215	238	218	171	207	219	163	146	184	267	206	184.148	213.657	1.16025	0.240031	0.888217	1
14	trappc11	ENSDARG00000004726	323003	ZDB-GENE-030131-1723	GO:0016192 (vesicle-mediated transport), GO:0006810 (transport), GO:0060041 (retina development in camera-type eye), GO:0001889 (liver development), GO:0005794 (Golgi apparatus)	ENSG00000168538 (1.0)		375	446	497	456	393	477	504	375	343	432	532	410	405.564	459.509	1.13301	0.173563	0.827239	1
9	cmss1	ENSDARG00000004727	450027	ZDB-GENE-041010-146	GO:0003676 (nucleic acid binding), GO:0005524 (ATP binding), GO:0008026 (ATP-dependent helicase activity)	ENSG00000184220 (1.0)		88	105	124	114	78	95	159	118	80	101	117	90	103.063	104.332	1.01231	0.934644	1	1
8	tfe3a	ENSDARG00000004729	114834	ZDB-GENE-010919-2	GO:0006355 (regulation of transcription, DNA-dependent), GO:0006351 (transcription, DNA-templated), GO:0006357 (regulation of transcription from RNA polymerase II promoter), GO:0006366 (transcription from RNA polymerase II promoter), GO:0005654 (nucleoplasm), GO:0046983 (protein dimerization activity), GO:0000981 (sequence-specific DNA binding RNA polymerase II transcription factor activity)	ENSG00000068323 (1.0)		212	252	327	300	223	271	322	240	203	256	315	243	245.951	274.176	1.11476	0.290151	0.912371	1
20	hnrnpub	ENSDARG00000004735	334490	ZDB-GENE-030131-6422	GO:0005634 (nucleus), GO:0030529 (ribonucleoprotein complex), GO:0019013 (viral nucleocapsid), GO:0019012 (virion), GO:0003676 (nucleic acid binding), GO:0005515 (protein binding)	ENSG00000153187 (1.0)		3331	3963	4184	3836	3147	3818	6017	4481	3391	4269	5441	4189	4312.85	3872.11	-1.11382	0.0891784	0.67571	1
17	pacrg	ENSDARG00000004736	492757	ZDB-GENE-041114-100	GO:0008150 (biological_process), GO:0005575 (cellular_component), GO:0005488 (binding)	ENSG00000112530 (1.0)		25	30	27	25	21	25	31	23	18	23	29	22	22.6905	26.6569	1.1748	0.668993	1	1
23	lmbr1l	ENSDARG00000004745	321314	ZDB-GENE-030131-9906	GO:0006897 (endocytosis), GO:0016021 (integral to membrane), GO:0016020 (membrane), GO:0005886 (plasma membrane)	ENSG00000139636 (1.0)		113	134	142	130	112	136	82	61	80	101	145	112	91.1364	133.496	1.46479	0.0153918	0.296306	1
3	zgc:100868	ENSDARG00000004748	554458	ZDB-GENE-040801-33	GO:0006508 (proteolysis), GO:0003824 (catalytic activity), GO:0004252 (serine-type endopeptidase activity), GO:0005575 (cellular_component), GO:0016787 (hydrolase activity), GO:0008233 (peptidase activity), GO:0008236 (serine-type peptidase activity)			889	1058	1107	1015	938	1138	776	578	439	553	803	618	582.915	1070.14	1.83584	5.36909e-13	2.61522e-10	1
6	mylkb	ENSDARG00000004753	492576	ZDB-GENE-041111-150	GO:0006468 (protein phosphorylation), GO:0016310 (phosphorylation), GO:0005575 (cellular_component), GO:0005524 (ATP binding), GO:0016772 (transferase activity, transferring phosphorus-containing groups), GO:0004672 (protein kinase activity), GO:0004713 (protein tyrosine kinase activity), GO:0000166 (nucleotide binding), GO:0004674 (protein serine/threonine kinase activity), GO:0016301 (kinase ac…	ENSG00000065534 (1.0)		25	30	35	32	25	30	72	54	33	42	43	33	42.7548	30.7192	-1.39179	0.233342	0.886489	1
21	hspa4a	ENSDARG00000004754	335865	ZDB-GENE-040426-2832	GO:0000902 (cell morphogenesis), GO:0006950 (response to stress), GO:0005524 (ATP binding), GO:0000166 (nucleotide binding)	ENSG00000170606 (1.0)		581	691	798	732	533	647	764	569	512	644	700	539	584.132	689.798	1.1809	0.032459	0.44027	1
8	ybx1	ENSDARG00000004757	795398	ZDB-GENE-000629-3	GO:0006355 (regulation of transcription, DNA-dependent), GO:0003677 (DNA binding), GO:0003676 (nucleic acid binding)	ENSG00000065978 (1.0)		9017	10728	12970	11891	11169	13549	19913	14829	10723	13498	16343	12583	13636.6	12055.8	-1.13113	0.125191	0.753563	1
10	HHLA2 (1 of 4)	ENSDARG00000004763		ZDB-GENE-091204-324	GO:0016021 (integral to membrane), GO:0016020 (membrane), GO:0005515 (protein binding)	ENSG00000114455 (1.0)		15	18	15	14	12	15	3	2	3	4	13	10	5.33992	15.3848	2.8811	0.0599256	0.579026	1
9	ankrd10b	ENSDARG00000004771	559527	ZDB-GENE-061013-49	GO:0060828 (regulation of canonical Wnt signaling pathway), GO:0005575 (cellular_component), GO:0003674 (molecular_function), GO:0005515 (protein binding)	ENSG00000088448 (1.0)		223	265	299	274	212	257	377	281	278	350	409	315	315.198	265.533	-1.18704	0.174467	0.828351	1
5	wdr36	ENSDARG00000004774	321745	ZDB-GENE-030131-464	GO:0006364 (rRNA processing), GO:0005737 (cytoplasm), GO:0032040 (small-subunit processome), GO:0005730 (nucleolus), GO:0005515 (protein binding)	ENSG00000134987 (1.0)		296	352	425	390	279	338	498	371	266	335	424	326	344.048	360.08	1.0466	0.638829	1	1
14	CCDC142	ENSDARG00000004780	569287	ZDB-GENE-030131-6705		ENSG00000135637 (0.0)		104	124	125	115	93	113	232	173	121	152	185	142	155.839	117.048	-1.33141	0.0527153	0.550724	1
13	fgfr3	ENSDARG00000004782		ZDB-GENE-000816-1	GO:0005515 (protein binding), GO:0008543 (fibroblast growth factor receptor signaling pathway), GO:0006468 (protein phosphorylation), GO:0008284 (positive regulation of cell proliferation), GO:0016021 (integral to membrane), GO:0005524 (ATP binding), GO:0016772 (transferase activity, transferring phosphorus-containing groups), GO:0004672 (protein kinase activity), GO:0004713 (protein tyrosine kin…	ENSG00000068078 (1.0)		343	408	519	476	349	423	445	331	333	419	526	405	385.183	435.75	1.13128	0.141784	0.780319	1
25	cops2	ENSDARG00000004785	415145	ZDB-GENE-040625-15	GO:0008150 (biological_process), GO:0005634 (nucleus), GO:0005737 (cytoplasm), GO:0008180 (COP9 signalosome), GO:0005515 (protein binding)	ENSG00000166200 (0.0)		503	598	614	563	444	539	885	659	452	569	796	613	613.629	566.647	-1.08291	0.312521	0.923145	1
22	lrp1ba	ENSDARG00000004789	['565136', '570287']	ZDB-GENE-050208-608	GO:0005509 (calcium ion binding), GO:0005515 (protein binding)	ENSG00000168702 (0.0)		63	75	105	96	68	82	111	83	60	76	97	75	77.6237	84.5682	1.08946	0.625727	1	1
4	ccdc146	ENSDARG00000004794	767671	ZDB-GENE-041210-217	GO:0008150 (biological_process), GO:0005575 (cellular_component), GO:0003674 (molecular_function)	ENSG00000135205 (1.0)		64	76	82	75	61	74	112	83	57	72	88	68	74.3033	75.1054	1.0108	0.998089	1	1
3	mgrn1b	ENSDARG00000004796	553327	ZDB-GENE-110401-3	GO:0008270 (zinc ion binding), GO:0046872 (metal ion binding), GO:0005515 (protein binding)	ENSG00000102858 (1.0)		118	140	148	136	117	142	183	136	108	136	207	159	143.868	139.334	-1.03254	0.789821	1	1
5	b4galt4	ENSDARG00000004798	492760	ZDB-GENE-041114-103	GO:0005975 (carbohydrate metabolic process), GO:0005575 (cellular_component), GO:0016757 (transferase activity, transferring glycosyl groups)	ENSG00000121578 (1.0)		65	77	107	98	75	91	97	72	74	93	130	100	88.4924	88.803	1.00351	0.91541	1	1
23	CR759920.1	ENSDARG00000004803			GO:0007160 (cell-matrix adhesion)			0	0	1	1	3	4	3	2	0	0	0	0	0.744672	1.51867	2.03938	0.896554	1	1
16	grwd1	ENSDARG00000004806	445115	ZDB-GENE-030131-9844	GO:0008150 (biological_process), GO:0005634 (nucleus), GO:0003674 (molecular_function), GO:0005515 (protein binding)	ENSG00000105447 (1.0)		238	283	362	332	211	256	351	261	195	245	341	263	256.466	290.33	1.13204	0.244603	0.8916	1
18	asz1	ENSDARG00000004823	572911	ZDB-GENE-040426-988	GO:0005515 (protein binding)	ENSG00000154438 (1.0)		5	6	8	7	3	4	1	1	2	3	8	6	3.14062	5.64072	1.79605	0.507428	1	1
5	flot2a	ENSDARG00000004830	245698	ZDB-GENE-020430-3	GO:0007155 (cell adhesion), GO:0016020 (membrane), GO:0005768 (endosome), GO:0030139 (endocytic vesicle), GO:0003674 (molecular_function)	ENSG00000132589 (1.0)		2816	3350	3629	3327	2629	3189	4662	3472	2316	2915	4005	3084	3156.89	3288.82	1.04179	0.637068	1	1
23	dnajc5ab	ENSDARG00000004836	797907	ZDB-GENE-081021-2	GO:0005575 (cellular_component)	ENSG00000101152 (1.0)		438	521	538	493	395	479	633	471	425	535	669	515	507.153	497.831	-1.01873	0.909693	1	1
22	rassf1	ENSDARG00000004840	447811	ZDB-GENE-040912-14	GO:0007165 (signal transduction), GO:0035556 (intracellular signal transduction), GO:0046872 (metal ion binding)	ENSG00000068028 (1.0)		238	283	343	314	285	346	561	418	220	277	396	305	333.198	314.446	-1.05964	0.576757	1	1
23	foxp1a	ENSDARG00000004843	564127	ZDB-GENE-060929-624	GO:0006355 (regulation of transcription, DNA-dependent), GO:0003677 (DNA binding), GO:0003700 (sequence-specific DNA binding transcription factor activity), GO:0043565 (sequence-specific DNA binding)			447	532	554	508	459	557	730	544	440	554	762	587	561.393	532.169	-1.05492	0.514703	1	1
22	CU896698.1	ENSDARG00000004845	100001620		GO:0008152 (metabolic process), GO:0006508 (proteolysis), GO:0006520 (cellular amino acid metabolic process), GO:0005737 (cytoplasm), GO:0016787 (hydrolase activity), GO:0008233 (peptidase activity), GO:0004046 (aminoacylase activity)	ENSG00000114786 (1.0), ENSG00000243989 (1.0)		29	35	51	47	43	52	78	58	27	34	76	59	50.196	44.4735	-1.12867	0.520827	1	1
5	hinfp	ENSDARG00000004851	406733	ZDB-GENE-040426-2764	GO:0003676 (nucleic acid binding), GO:0046872 (metal ion binding)	ENSG00000172273 (1.0)		71	84	79	72	45	55	196	146	57	72	80	62	93.1009	70.4949	-1.32068	0.3858	0.960967	1
17	esrrga	ENSDARG00000004861	405890	ZDB-GENE-030821-2	GO:0006355 (regulation of transcription, DNA-dependent), GO:0006351 (transcription, DNA-templated), GO:0043401 (steroid hormone mediated signaling pathway), GO:0005634 (nucleus), GO:0003677 (DNA binding), GO:0003700 (sequence-specific DNA binding transcription factor activity), GO:0003707 (steroid hormone receptor activity), GO:0043565 (sequence-specific DNA binding), GO:0008270 (zinc ion binding…	ENSG00000196482 (1.0)		82	98	127	116	88	107	55	41	85	107	150	115	87.8155	106.913	1.21748	0.349572	0.943108	1
5	FOXR1	ENSDARG00000004864	570997	ZDB-GENE-070928-26	GO:0006355 (regulation of transcription, DNA-dependent), GO:0051090 (regulation of sequence-specific DNA binding transcription factor activity), GO:0006366 (transcription from RNA polymerase II promoter), GO:0007389 (pattern specification process), GO:0000122 (negative regulation of transcription from RNA polymerase II promoter), GO:0009790 (embryo development), GO:0009888 (tissue development), G…	ENSG00000176302 (1.0), ENSG00000189299 (1.0)		0	0	0	0	0	0	0	0	0	0	0	0	0	0	0	1	1	1
19	fam63a	ENSDARG00000004866	563470	ZDB-GENE-070717-2		ENSG00000143409 (1.0)		165	196	218	200	169	205	260	194	156	196	280	216	201.857	200.391	-1.00732	0.942293	1	1
2	penka	ENSDARG00000004869	368228	ZDB-GENE-030729-31	GO:0007218 (neuropeptide signaling pathway)	ENSG00000181195 (1.0)		11	13	18	17	10	12	0	0	11	14	14	11	8.20866	13.9066	1.69414	0.206366	0.862425	1
17	psen1	ENSDARG00000004870	30221	ZDB-GENE-991119-4	GO:0016021 (integral to membrane), GO:0004190 (aspartic-type endopeptidase activity)	ENSG00000080815 (1.0)		514	612	607	557	479	581	963	717	463	583	779	600	633.243	583.023	-1.08614	0.263966	0.905457	1
11	mst1rb	ENSDARG00000004871	100134855	ZDB-GENE-071218-3	GO:0006468 (protein phosphorylation), GO:0016310 (phosphorylation), GO:0030282 (bone mineralization), GO:0016021 (integral to membrane), GO:0016020 (membrane), GO:0005524 (ATP binding), GO:0016772 (transferase activity, transferring phosphorus-containing groups), GO:0004672 (protein kinase activity), GO:0004713 (protein tyrosine kinase activity), GO:0000166 (nucleotide binding), GO:0016301 (kinas…	ENSG00000164078 (1.0)		11	13	11	10	3	4	3	2	9	11	6	5	6.06093	8.93694	1.47452	0.413782	0.973347	1
7	spata6l	ENSDARG00000004874	393384	ZDB-GENE-040426-1369	GO:0008150 (biological_process), GO:0005575 (cellular_component), GO:0003674 (molecular_function)	ENSG00000106686 (1.0)		68	81	80	73	45	55	53	39	36	45	82	63	49.3067	69.6108	1.41179	0.11796	0.740699	1
11	TMC6 (1 of 2)	ENSDARG00000004875			GO:0016021 (integral to membrane)	ENSG00000141524 (1.0)		159	189	245	225	189	229	113	84	169	213	288	222	172.876	214.35	1.2399	0.298559	0.914144	1
20	rock2b	ENSDARG00000004877	['321070', '570466', '100535131']	ZDB-GENE-060125-2	GO:0006468 (protein phosphorylation), GO:0007165 (signal transduction), GO:0005524 (ATP binding), GO:0004674 (protein serine/threonine kinase activity), GO:0035556 (intracellular signal transduction), GO:0016310 (phosphorylation), GO:0070121 (Kupffer's vesicle development), GO:0060287 (epithelial cilium movement involved in determination of left/right asymmetry), GO:0016772 (transferase activity,…	ENSG00000134318 (0.0)		280	333	343	314	258	313	499	372	187	235	333	256	287.793	320.184	1.11255	0.591533	1	1
2	acsm3	ENSDARG00000004880	100002035	ZDB-GENE-080220-22	GO:0008152 (metabolic process), GO:0005575 (cellular_component), GO:0003824 (catalytic activity)	ENSG00000005187 (0.0)		40	48	56	51	40	49	57	42	27	34	44	34	36.7705	49.1507	1.33669	0.273416	0.908969	1
14	aga	ENSDARG00000004889	566517	ZDB-GENE-040426-2311	GO:0016787 (hydrolase activity)	ENSG00000038002 (1.0)		44	52	73	67	42	51	66	49	51	64	80	62	58.3142	56.7409	-1.02773	0.998227	1	1
2	pex19	ENSDARG00000004891	324778	ZDB-GENE-050417-424	GO:0005777 (peroxisome)	ENSG00000162735 (1.0)		316	376	443	406	283	343	561	418	301	379	431	332	376.168	375.13	-1.00277	0.962297	1	1
18	lonp2	ENSDARG00000004896	494030	ZDB-GENE-041212-1	GO:0006508 (proteolysis), GO:0005524 (ATP binding), GO:0000166 (nucleotide binding), GO:0004252 (serine-type endopeptidase activity), GO:0017111 (nucleoside-triphosphatase activity), GO:0004176 (ATP-dependent peptidase activity), GO:0016887 (ATPase activity)	ENSG00000102910 (1.0)		853	1015	1072	983	862	1046	1315	979	848	1067	1401	1079	1041.8	1014.43	-1.02698	0.740803	1	1
6	zp2l2	ENSDARG00000004898	559251	ZDB-GENE-060818-4	GO:0005575 (cellular_component)	ENSG00000116996 (1.0), ENSG00000149506 (1.0)		28	33	37	34	29	35	37	28	36	45	57	44	38.9188	34.1375	-1.14006	0.720293	1	1
4	gys2	ENSDARG00000004904	373082	ZDB-GENE-030826-31	GO:0009058 (biosynthetic process), GO:0005978 (glycogen biosynthetic process), GO:0009749 (response to glucose), GO:0005737 (cytoplasm), GO:0005856 (cytoskeleton), GO:0005829 (cytosol), GO:0030864 (cortical actin cytoskeleton), GO:0005938 (cell cortex), GO:0043265 (ectoplasm), GO:0004373 (glycogen (starch) synthase activity)	ENSG00000111713 (0.0)		72	86	107	98	62	75	37	28	72	91	115	89	68.91	86.3224	1.25268	0.320149	0.924739	1
5	stip1	ENSDARG00000004906	493606	ZDB-GENE-041121-17	GO:0008150 (biological_process), GO:0005515 (protein binding)	ENSG00000168439 (1.0)		1220	1451	1613	1479	1168	1417	1802	1342	1191	1499	1793	1381	1407.21	1449.04	1.02972	0.58183	1	1
25	cat	ENSDARG00000004909	30068	ZDB-GENE-000210-20	GO:0055114 (oxidation-reduction process), GO:0020037 (heme binding), GO:0004096 (catalase activity)	ENSG00000121691 (1.0)		97	115	133	122	88	107	235	175	166	209	272	209	197.794	114.695	-1.72452	0.000214125	0.0150146	1
6	pcif1	ENSDARG00000004917	553360	ZDB-GENE-120920-2	GO:0005515 (protein binding)	ENSG00000100982 (1.0)		316	376	416	381	277	336	510	380	287	361	503	387	376.113	364.452	-1.032	0.763297	1	1
25	immp2l	ENSDARG00000004925	445299	ZDB-GENE-040808-9	GO:0006508 (proteolysis), GO:0006627 (protein processing involved in protein targeting to mitochondrion), GO:0016021 (integral to membrane), GO:0016020 (membrane), GO:0005739 (mitochondrion), GO:0005743 (mitochondrial inner membrane), GO:0042720 (mitochondrial inner membrane peptidase complex), GO:0016787 (hydrolase activity), GO:0008233 (peptidase activity), GO:0008236 (serine-type peptidase act…	ENSG00000184903 (0.0)		78	93	94	86	67	81	59	44	85	107	115	89	79.8257	86.7507	1.08675	0.576417	1	1
14	slbp	ENSDARG00000004926	407727	ZDB-GENE-030131-9686	GO:0003729 (mRNA binding)	ENSG00000163950 (1.0)		655	779	794	728	580	704	868	646	584	735	1047	806	729.216	736.926	1.01057	0.891324	1	1
9	lmo7a	ENSDARG00000004930	553341	ZDB-GENE-030219-74	GO:0008270 (zinc ion binding), GO:0046872 (metal ion binding), GO:0005515 (protein binding)	ENSG00000136153 (1.0)		799	951	924	847	829	1006	1143	851	690	869	1104	850	856.583	934.445	1.0909	0.327559	0.929232	1
13	slc8a3	ENSDARG00000004931	560561	ZDB-GENE-050810-1	GO:0055085 (transmembrane transport), GO:0007154 (cell communication), GO:0070588 (calcium ion transmembrane transport), GO:0006816 (calcium ion transport), GO:0035725 (sodium ion transmembrane transport), GO:0016021 (integral to membrane), GO:0016020 (membrane), GO:0005432 (calcium:sodium antiporter activity)	ENSG00000100678 (1.0)		65	77	120	110	84	102	131	98	79	99	156	120	105.703	96.415	-1.09633	0.627905	1	1
22	kal1b	ENSDARG00000004932	30652	ZDB-GENE-000201-13	GO:0005576 (extracellular region), GO:0030414 (peptidase inhibitor activity), GO:0005515 (protein binding)			158	188	218	200	158	192	287	214	152	191	231	178	194.305	193.167	-1.00589	0.976017	1	1
21	skp2	ENSDARG00000004937	563708	ZDB-GENE-030219-158	GO:0005515 (protein binding)	ENSG00000145604 (1.0)		341	406	352	323	254	308	548	408	257	324	416	320	350.63	345.508	-1.01482	0.795875	1	1
16	mtdhb	ENSDARG00000004939	553275	ZDB-GENE-090929-2		ENSG00000147649 (1.0)		335	399	431	395	326	395	770	573	311	391	518	399	454.572	396.385	-1.14679	0.270778	0.907769	1
12	bccip	ENSDARG00000004948	541348	ZDB-GENE-050320-39		ENSG00000107949 (1.0)		332	395	484	444	360	437	584	435	333	419	496	382	411.987	425.14	1.03193	0.710484	1	1
17	rsad2	ENSDARG00000004952	570456	ZDB-GENE-050913-129	GO:0045087 (innate immune response), GO:0051607 (defense response to virus), GO:0009615 (response to virus), GO:0016020 (membrane), GO:0005783 (endoplasmic reticulum), GO:0005789 (endoplasmic reticulum membrane), GO:0005811 (lipid particle), GO:0003824 (catalytic activity), GO:0046872 (metal ion binding), GO:0051536 (iron-sulfur cluster binding), GO:0051539 (4 iron, 4 sulfur cluster binding)	ENSG00000134321 (1.0)		0	0	1	1	1	1	3	2	0	0	2	2	1.25797	0.709957	-1.7719	0.846048	1	1
1	mxb	ENSDARG00000004953	360143	ZDB-GENE-030721-6	GO:0003924 (GTPase activity), GO:0005525 (GTP binding)	ENSG00000157601 (0.0)		5	6	7	6	4	5	2	1	5	6	6	5	4.13433	5.73948	1.38825	0.635787	1	1
3	grna	ENSDARG00000004954	791524	ZDB-GENE-030131-8434	GO:0001889 (liver development), GO:0048675 (axon extension)	ENSG00000030582 (1.0)		29	35	29	27	24	29	5	4	13	16	33	25	15.1653	30.0675	1.98264	0.0512192	0.544259	1
21	zmat2	ENSDARG00000004956	324476	ZDB-GENE-030131-3197	GO:0003676 (nucleic acid binding), GO:0008270 (zinc ion binding)	ENSG00000146007 (1.0)		390	464	492	451	330	400	457	340	371	467	612	471	426.179	438.455	1.02881	0.678508	1	1
14	uvssa	ENSDARG00000004958	402864	ZDB-GENE-091204-111	GO:0006281 (DNA repair), GO:0016567 (protein ubiquitination), GO:0006974 (cellular response to DNA damage stimulus), GO:0009411 (response to UV), GO:0006283 (transcription-coupled nucleotide-excision repair), GO:0005694 (chromosome), GO:0044427 (chromosomal part), GO:0000993 (RNA polymerase II core binding)	ENSG00000163945 (1.0)		67	80	68	62	52	63	165	123	74	93	123	95	103.575	68.3775	-1.51475	0.0178857	0.325897	1
16	cyp4t8	ENSDARG00000004964	387527	ZDB-GENE-031219-3	GO:0055114 (oxidation-reduction process), GO:0020037 (heme binding), GO:0016705 (oxidoreductase activity, acting on paired donors, with incorporation or reduction of molecular oxygen), GO:0005506 (iron ion binding), GO:0016491 (oxidoreductase activity), GO:0046872 (metal ion binding), GO:0004497 (monooxygenase activity)			306	364	452	414	329	399	359	267	276	347	447	344	319.644	392.515	1.22798	0.0311158	0.429963	1
14	olfcg9	ENSDARG00000004975	100003331	ZDB-GENE-081029-6	GO:0007186 (G-protein coupled receptor signaling pathway), GO:0016021 (integral to membrane), GO:0004930 (G-protein coupled receptor activity)			0	0	0	0	0	0	0	0	0	0	0	0	0	0	0	1	1	1
13	elovl5	ENSDARG00000004979	393425	ZDB-GENE-040407-2	GO:0030497 (fatty acid elongation), GO:0042759 (long-chain fatty acid biosynthetic process), GO:0019368 (fatty acid elongation, unsaturated fatty acid), GO:0042761 (very long-chain fatty acid biosynthetic process), GO:0016021 (integral to membrane), GO:0005887 (integral to plasma membrane), GO:0009922 (fatty acid elongase activity)	ENSG00000012660 (1.0)		158	188	213	195	147	178	143	106	130	164	200	154	141.374	187.191	1.32409	0.0262641	0.397938	1
21	ppp3ca	ENSDARG00000004988	['550554', '794574']	['ZDB-GENE-050417-406', 'ZDB-GENE-091113-24']	GO:0016787 (hydrolase activity), GO:0005575 (cellular_component), GO:0004721 (phosphoprotein phosphatase activity)	ENSG00000138814 (0.0)		161	192	209	192	157	190	319	238	157	198	252	194	209.736	191.202	-1.09693	0.434207	0.984282	1
12	grem2	ENSDARG00000005001	550399	ZDB-GENE-030911-9	GO:0051216 (cartilage development), GO:0060536 (cartilage morphogenesis), GO:0003230 (cardiac atrium development), GO:0003205 (cardiac chamber development), GO:0061312 (BMP signaling pathway involved in heart development), GO:0005576 (extracellular region), GO:0003674 (molecular_function)	ENSG00000180875 (1.0)		61	73	91	83	71	86	154	115	76	96	113	87	99.1173	80.7097	-1.22807	0.251133	0.895913	1
20	brf1b	ENSDARG00000005002	334316	ZDB-GENE-030131-6248	GO:0006355 (regulation of transcription, DNA-dependent), GO:0045893 (positive regulation of transcription, DNA-dependent), GO:0006352 (DNA-dependent transcription, initiation), GO:0005634 (nucleus), GO:0008270 (zinc ion binding), GO:0017025 (TBP-class protein binding)	ENSG00000185024 (1.0)		354	421	434	398	383	465	718	535	381	480	637	490	501.577	427.885	-1.17223	0.0707027	0.61635	1
25	slc5a12	ENSDARG00000005004	393339	ZDB-GENE-040426-1343	GO:0055085 (transmembrane transport), GO:0006810 (transport), GO:0016020 (membrane), GO:0005215 (transporter activity)	ENSG00000148942 (1.0)		9	11	18	17	13	16	4	3	7	9	16	12	8.03648	14.3266	1.78269	0.234655	0.886489	1
13	ZNF337 (1 of 39)	ENSDARG00000005010	101886989	ZDB-GENE-061207-81	GO:0003676 (nucleic acid binding), GO:0046872 (metal ion binding)	ENSG00000179922 (0.0)		327	389	395	362	240	291	412	307	256	322	421	324	317.735	347.436	1.09348	0.365304	0.952985	1
8	TSPY2	ENSDARG00000005015	337214	ZDB-GENE-030131-9158	GO:0006334 (nucleosome assembly), GO:0005634 (nucleus)	ENSG00000233803 (1.0), ENSG00000184205 (1.0), ENSG00000180543 (1.0), ENSG00000229549 (1.0), ENSG00000258992 (1.0), ENSG00000178021 (1.0), ENSG00000238074 (1.0), ENSG00000228927 (1.0), ENSG00000236424 (1.0), ENSG00000187189 (1.0), ENSG00000168757 (1.0), ENSG00000189241 (1.0)		409	487	593	544	446	541	849	632	437	550	707	544	575.557	523.761	-1.09889	0.284374	0.912371	1
19	fkbp9	ENSDARG00000005023	445126	ZDB-GENE-040801-23	GO:0006457 (protein folding), GO:0000413 (protein peptidyl-prolyl isomerization), GO:0016020 (membrane), GO:0005509 (calcium ion binding), GO:0003755 (peptidyl-prolyl cis-trans isomerase activity), GO:0005528 (FK506 binding)	ENSG00000122642 (1.0)		1237	1472	1782	1634	1307	1585	2535	1888	1312	1652	2184	1682	1740.28	1563.63	-1.11298	0.124768	0.752962	1
19	tshz1	ENSDARG00000005026	369196	ZDB-GENE-030820-3	GO:0006355 (regulation of transcription, DNA-dependent), GO:0003677 (DNA binding), GO:0003700 (sequence-specific DNA binding transcription factor activity), GO:0043565 (sequence-specific DNA binding), GO:0046872 (metal ion binding), GO:0007275 (multicellular organismal development), GO:0006351 (transcription, DNA-templated), GO:0010468 (regulation of gene expression), GO:0005634 (nucleus)	ENSG00000179981 (1.0)		529	629	598	548	526	638	614	457	457	575	818	630	554.105	605.226	1.09226	0.409434	0.972998	1
7	trip4	ENSDARG00000005033	568585	ZDB-GENE-040724-92	GO:0006355 (regulation of transcription, DNA-dependent), GO:0005634 (nucleus), GO:0008270 (zinc ion binding)	ENSG00000103671 (0.0)		49	58	74	68	47	57	84	63	73	92	92	71	75.0932	61.0511	-1.23	0.434173	0.984282	1
15	ispd	ENSDARG00000005034	798716	ZDB-GENE-061110-16	GO:0008299 (isoprenoid biosynthetic process), GO:0048854 (brain morphogenesis), GO:0048747 (muscle fiber development), GO:0035269 (protein O-linked mannosylation), GO:0060049 (regulation of protein glycosylation), GO:0005575 (cellular_component), GO:0003824 (catalytic activity), GO:0016779 (nucleotidyltransferase activity), GO:0016740 (transferase activity)	ENSG00000214960 (0.0)		79	94	81	74	87	106	126	94	71	89	124	95	92.8922	91.2616	-1.01787	0.825555	1	1
4	gstp1	ENSDARG00000005039	79381	ZDB-GENE-020806-4	GO:0008152 (metabolic process), GO:0071466 (cellular response to xenobiotic stimulus), GO:0004364 (glutathione transferase activity), GO:0016740 (transferase activity), GO:0005515 (protein binding)	ENSG00000084207 (1.0)		808	961	934	856	796	966	1463	1089	799	1006	1329	1023	1039.5	927.726	-1.12048	0.108474	0.722957	1
9	rab20	ENSDARG00000005049	337199	ZDB-GENE-030131-9143	GO:0007165 (signal transduction), GO:0007264 (small GTPase mediated signal transduction), GO:0006184 (GTP catabolic process), GO:0015031 (protein transport), GO:0016020 (membrane), GO:0005622 (intracellular), GO:0003924 (GTPase activity), GO:0005525 (GTP binding), GO:0000166 (nucleotide binding)	ENSG00000139832 (1.0)		39	46	45	41	46	56	47	35	36	45	67	52	43.9676	47.8186	1.08759	0.779341	1	1
6	wnt2ba	ENSDARG00000005050	359837	ZDB-GENE-030717-2	GO:0060070 (canonical Wnt signaling pathway), GO:0016055 (Wnt signaling pathway), GO:0007275 (multicellular organismal development), GO:0030182 (neuron differentiation), GO:0035118 (embryonic pectoral fin morphogenesis), GO:0045165 (cell fate commitment), GO:0070654 (sensory epithelium regeneration), GO:0005576 (extracellular region), GO:0005615 (extracellular space), GO:0005578 (proteinaceous ex…	ENSG00000134245 (1.0)		7	8	5	5	9	11	6	4	6	8	9	7	6.31677	7.94319	1.25748	0.787902	1	1
8	dimt1l	ENSDARG00000005057	445162	ZDB-GENE-040801-75	GO:0006364 (rRNA processing), GO:0000154 (rRNA modification), GO:0008168 (methyltransferase activity), GO:0016433 (rRNA (adenine) methyltransferase activity), GO:0000179 (rRNA (adenine-N6,N6-)-dimethyltransferase activity), GO:0008649 (rRNA methyltransferase activity), GO:0005575 (cellular_component)	ENSG00000086189 (1.0)		143	170	178	163	106	129	156	116	99	125	176	136	125.433	153.968	1.22749	0.155662	0.801432	1
2	ncapd2	ENSDARG00000005058	552978	ZDB-GENE-050506-59	GO:0007049 (cell cycle), GO:0007067 (mitosis), GO:0007076 (mitotic chromosome condensation), GO:0051301 (cell division), GO:0030261 (chromosome condensation), GO:0000070 (mitotic sister chromatid segregation), GO:0005634 (nucleus), GO:0005488 (binding)	ENSG00000010292 (1.0)		1376	1637	1927	1767	1471	1784	2602	1938	1523	1917	2547	1961	1938.61	1729.38	-1.12099	0.107708	0.721044	1
23	eif4e3	ENSDARG00000005078	447850	ZDB-GENE-040912-156	GO:0006412 (translation), GO:0006413 (translational initiation), GO:0006417 (regulation of translation), GO:0005737 (cytoplasm), GO:0005845 (mRNA cap binding complex), GO:0003723 (RNA binding), GO:0003743 (translation initiation factor activity)	ENSG00000163412 (1.0)		290	345	377	346	259	314	575	428	277	349	438	337	371.37	334.945	-1.10875	0.296331	0.91299	1
16	ggctb	ENSDARG00000005085	406278	ZDB-GENE-040426-1939	GO:0006750 (glutathione biosynthetic process), GO:0016740 (transferase activity), GO:0003839 (gamma-glutamylcyclotransferase activity)			59	70	79	72	73	89	187	139	77	97	124	95	110.551	77.058	-1.43465	0.0297131	0.421752	1
7	cep89	ENSDARG00000005092	393852	ZDB-GENE-040426-1210		ENSG00000121289 (0.0)		44	52	52	48	40	49	31	23	37	47	56	43	37.5924	49.5145	1.31714	0.228511	0.883726	1
25	glcea	ENSDARG00000005095	405776	ZDB-GENE-040630-9	GO:0006024 (glycosaminoglycan biosynthetic process), GO:0009950 (dorsal/ventral axis specification), GO:0030201 (heparan sulfate proteoglycan metabolic process), GO:0016021 (integral to membrane), GO:0016857 (racemase and epimerase activity, acting on carbohydrates and derivatives), GO:0047464 (heparosan-N-sulfate-glucuronate 5-epimerase activity)	ENSG00000138604 (1.0)		35	42	38	35	32	39	75	56	25	31	52	40	42.4525	38.4321	-1.10461	0.59303	1	1
21	PRC1 (1 of 3)	ENSDARG00000005098	797431	ZDB-GENE-040718-435	GO:0000226 (microtubule cytoskeleton organization), GO:0000910 (cytokinesis), GO:0005575 (cellular_component), GO:0008017 (microtubule binding)	ENSG00000198901 (0.0)		335	399	404	370	319	387	443	330	301	379	487	375	361.25	385.303	1.06658	0.510603	1	1
5	limk2	ENSDARG00000005104	436924	ZDB-GENE-040718-398	GO:0006468 (protein phosphorylation), GO:0016310 (phosphorylation), GO:0009103 (lipopolysaccharide biosynthetic process), GO:0016020 (membrane), GO:0005575 (cellular_component), GO:0005524 (ATP binding), GO:0016772 (transferase activity, transferring phosphorus-containing groups), GO:0008270 (zinc ion binding), GO:0004672 (protein kinase activity), GO:0004713 (protein tyrosine kinase activity), G…	ENSG00000182541 (0.0)		430	512	468	429	407	494	420	313	388	488	581	447	416.171	478.119	1.14885	0.252883	0.897111	1
10	oclna	ENSDARG00000005108	405757	ZDB-GENE-040426-2685	GO:0016192 (vesicle-mediated transport), GO:0016021 (integral to membrane), GO:0016020 (membrane), GO:0005923 (tight junction), GO:0005198 (structural molecule activity)	ENSG00000197822 (1.0)		371	441	446	409	340	412	612	456	384	483	557	429	455.992	420.906	-1.08336	0.444332	0.99045	1
16	cdh17	ENSDARG00000005112	378452	ZDB-GENE-030910-3	GO:0007156 (homophilic cell adhesion), GO:0007155 (cell adhesion), GO:0048793 (pronephros development), GO:0016021 (integral to membrane), GO:0016020 (membrane), GO:0005886 (plasma membrane), GO:0005509 (calcium ion binding)	ENSG00000079112 (1.0)		873	1039	1148	1052	782	949	925	689	738	929	1164	896	838.01	1013.24	1.2091	0.0199287	0.345823	1
18	calub	ENSDARG00000005115	394057	ZDB-GENE-040426-1251	GO:0005509 (calcium ion binding)			401	477	450	413	315	382	675	503	391	492	685	527	507.419	423.917	-1.19698	0.0521383	0.548468	1
11	mfn1b	ENSDARG00000005121		ZDB-GENE-040426-1553	GO:0006184 (GTP catabolic process), GO:0008053 (mitochondrial fusion), GO:0016021 (integral to membrane), GO:0005741 (mitochondrial outer membrane), GO:0003924 (GTPase activity)	ENSG00000171109 (1.0)		98	117	145	133	117	142	307	229	125	157	182	140	175.365	130.486	-1.34394	0.100131	0.702488	1
21	atp2a2b	ENSDARG00000005122	568265	ZDB-GENE-030131-867	GO:0006812 (cation transport), GO:0006816 (calcium ion transport), GO:0016021 (integral to membrane), GO:0016020 (membrane), GO:0005524 (ATP binding), GO:0046872 (metal ion binding), GO:0019829 (cation-transporting ATPase activity), GO:0000166 (nucleotide binding), GO:0016787 (hydrolase activity), GO:0005388 (calcium-transporting ATPase activity)	ENSG00000174437 (1.0)		1039	1236	1332	1221	1075	1304	1591	1185	930	1171	1416	1090	1148.57	1253.78	1.0916	0.251678	0.896032	1
4	large	ENSDARG00000005126	446213	ZDB-GENE-061204-1	GO:0016757 (transferase activity, transferring glycosyl groups)	ENSG00000133424 (1.0)		41	49	77	71	59	72	81	60	50	63	73	56	59.8214	63.6476	1.06396	0.728575	1	1
9	rnaseh2b	ENSDARG00000005128	393241	ZDB-GENE-040426-1090	GO:0005634 (nucleus), GO:0003674 (molecular_function)	ENSG00000136104 (1.0)		237	282	272	249	202	245	349	260	202	254	354	273	262.243	258.79	-1.01334	0.867892	1	1
12	psmd11b	ENSDARG00000005134	322265	ZDB-GENE-030131-984	GO:0006511 (ubiquitin-dependent protein catabolic process), GO:0043248 (proteasome assembly), GO:0048863 (stem cell differentiation), GO:0005634 (nucleus), GO:0005737 (cytoplasm), GO:0000502 (proteasome complex), GO:0005829 (cytosol), GO:0022624 (proteasome accessory complex), GO:0005515 (protein binding)	ENSG00000108671 (1.0)		607	722	769	705	624	757	719	535	576	725	882	679	646.526	728.043	1.12608	0.129431	0.762194	1
24	hhatlb	ENSDARG00000005139	792224	ZDB-GENE-050506-130	GO:0007010 (cytoskeleton organization), GO:0008150 (biological_process), GO:0016021 (integral to membrane), GO:0016020 (membrane), GO:0003779 (actin binding), GO:0003674 (molecular_function)	ENSG00000010282 (1.0)		425	506	518	475	371	450	1047	780	497	626	720	554	653.218	476.859	-1.36983	0.0093738	0.218912	1
11	camkvb	ENSDARG00000005141	393422	ZDB-GENE-040426-1140	GO:0006468 (protein phosphorylation), GO:0016020 (membrane), GO:0030659 (cytoplasmic vesicle membrane), GO:0031410 (cytoplasmic vesicle), GO:0005524 (ATP binding), GO:0016772 (transferase activity, transferring phosphorus-containing groups), GO:0004672 (protein kinase activity), GO:0004713 (protein tyrosine kinase activity), GO:0005516 (calmodulin binding)	ENSG00000164076 (1.0)		57	68	53	49	50	61	94	70	45	57	69	53	59.9238	59.0191	-1.01533	0.864592	1	1
16	tbx20	ENSDARG00000005150	57936	ZDB-GENE-000427-7	GO:0006355 (regulation of transcription, DNA-dependent), GO:0007275 (multicellular organismal development), GO:0006351 (transcription, DNA-templated), GO:0045892 (negative regulation of transcription, DNA-dependent), GO:0007507 (heart development), GO:0001570 (vasculogenesis), GO:0035162 (embryonic hemopoiesis), GO:0035050 (embryonic heart tube development), GO:0001947 (heart looping), GO:0001568…	ENSG00000164532 (1.0)		120	143	120	110	100	121	293	218	116	146	208	160	174.786	124.696	-1.4017	0.0241164	0.382233	1
5	aspa	ENSDARG00000005154	557232	ZDB-GENE-080204-11	GO:0008152 (metabolic process), GO:0016788 (hydrolase activity, acting on ester bonds), GO:0005634 (nucleus), GO:0005737 (cytoplasm), GO:0046872 (metal ion binding), GO:0016787 (hydrolase activity), GO:0016811 (hydrolase activity, acting on carbon-nitrogen (but not peptide) bonds, in linear amides), GO:0019807 (aspartoacylase activity)	ENSG00000108381 (1.0)		17	20	29	27	24	29	30	22	26	33	15	12	22.206	25.3086	1.13972	0.578641	1	1
3	CYTH3 (1 of 3)	ENSDARG00000005159	100537448	ZDB-GENE-131120-43	GO:0032012 (regulation of ARF protein signal transduction), GO:0005086 (ARF guanyl-nucleotide exchange factor activity)	ENSG00000008256 (0.0)		32	38	47	43	41	50	26	19	34	43	53	41	34.3226	43.632	1.27124	0.309233	0.921527	1
13	gpib	ENSDARG00000005161	246095	ZDB-GENE-020513-3	GO:0006096 (glycolysis), GO:0006094 (gluconeogenesis), GO:0004347 (glucose-6-phosphate isomerase activity), GO:0016853 (isomerase activity)	ENSG00000105220 (1.0)		259	308	256	235	260	315	635	473	307	386	489	377	411.94	286.078	-1.43996	0.000837935	0.041557	1
19	tpm3	ENSDARG00000005162	373076	ZDB-GENE-030826-16	GO:0007155 (cell adhesion), GO:0005604 (basement membrane)			4348	5173	6011	5511	4315	5234	7536	5612	4075	5130	6944	5347	5362.65	5306.05	-1.01067	0.842589	1	1
2	efr3a	ENSDARG00000005163	393800	ZDB-GENE-040426-1681	GO:0005575 (cellular_component), GO:0005488 (binding)	ENSG00000132294 (1.0)		39	46	54	50	44	53	15	11	30	38	58	45	31.197	49.7603	1.59504	0.0608647	0.581508	1
21	dynll2b	ENSDARG00000005172	['373083', '572690']	['ZDB-GENE-030828-11', 'ZDB-GENE-050320-132']	GO:0007017 (microtubule-based process), GO:0005634 (nucleus), GO:0005737 (cytoplasm), GO:0005875 (microtubule associated complex), GO:0043186 (P granule)	ENSG00000264364 (1.0)		140	167	207	190	162	197	364	271	133	167	216	166	201.596	184.285	-1.09394	0.55853	1	1
11	pax7a	ENSDARG00000005173	100537806	ZDB-GENE-990415-201	GO:0006355 (regulation of transcription, DNA-dependent), GO:0003677 (DNA binding)	ENSG00000009709 (1.0)		68	81	89	82	60	73	120	89	57	72	75	58	72.9526	78.4266	1.07503	0.725819	1	1
18	zgc:101040	ENSDARG00000005176	445194	ZDB-GENE-040801-107	GO:0008152 (metabolic process), GO:0005575 (cellular_component), GO:0016746 (transferase activity, transferring acyl groups), GO:0016740 (transferase activity), GO:0016407 (acetyltransferase activity)	ENSG00000171428 (1.0), ENSG00000156006 (1.0)		66	79	97	89	71	86	106	79	100	126	137	105	103.432	84.5261	-1.22367	0.358095	0.949826	1
17	C17H14orf159	ENSDARG00000005179	560387	ZDB-GENE-070725-6		ENSG00000133943 (1.0)		54	64	47	43	34	41	126	94	75	94	84	65	84.3045	49.5261	-1.70223	0.0112816	0.246604	1
12	cpn1	ENSDARG00000005185	337172	ZDB-GENE-030131-9116	GO:0006508 (proteolysis), GO:0071391 (cellular response to estrogen stimulus), GO:0005615 (extracellular space), GO:0008270 (zinc ion binding), GO:0004180 (carboxypeptidase activity), GO:0016787 (hydrolase activity), GO:0004181 (metallocarboxypeptidase activity), GO:0008233 (peptidase activity)	ENSG00000120054 (1.0)		393	468	489	448	358	434	533	397	350	441	647	498	445.215	450.05	1.01086	0.919287	1	1
19	sp4	ENSDARG00000005186	387291	ZDB-GENE-031202-3	GO:0003676 (nucleic acid binding), GO:0046872 (metal ion binding)	ENSG00000105866 (1.0)		296	352	445	408	335	406	436	325	339	427	551	424	391.883	388.836	-1.00784	0.922904	1	1
6	ahcy	ENSDARG00000005191	387530	ZDB-GENE-031219-6	GO:0055114 (oxidation-reduction process), GO:0006730 (one-carbon metabolic process), GO:0033353 (S-adenosylmethionine cycle), GO:0016616 (oxidoreductase activity, acting on the CH-OH group of donors, NAD or NADP as acceptor), GO:0048037 (cofactor binding), GO:0004013 (adenosylhomocysteinase activity), GO:0016787 (hydrolase activity)	ENSG00000101444 (1.0)		4433	5274	5775	5295	4517	5479	8880	6613	4552	5730	7601	5852	6065.03	5349.31	-1.1338	0.0339527	0.448923	1
1	coro2a	ENSDARG00000005210	323538	ZDB-GENE-030131-2258	GO:0030036 (actin cytoskeleton organization), GO:0017053 (transcriptional repressor complex), GO:0015629 (actin cytoskeleton), GO:0051015 (actin filament binding), GO:0005515 (protein binding)	ENSG00000106789 (1.0)		228	271	259	237	218	264	361	269	178	224	340	262	251.558	257.718	1.02449	1	1	1
15	zgc:158328	ENSDARG00000005216	567225	ZDB-GENE-070112-1202	GO:0008150 (biological_process), GO:0005509 (calcium ion binding), GO:0005515 (protein binding)	ENSG00000159307 (0.0)		66	79	111	102	90	109	54	40	56	70	86	66	58.9734	96.4873	1.63612	0.00646763	0.174619	1
2	wrnip1	ENSDARG00000005218	405856	ZDB-GENE-040426-2415	GO:0006281 (DNA repair), GO:0006260 (DNA replication), GO:0006310 (DNA recombination), GO:0003677 (DNA binding), GO:0005524 (ATP binding), GO:0000166 (nucleotide binding), GO:0017111 (nucleoside-triphosphatase activity), GO:0016887 (ATPase activity), GO:0009378 (four-way junction helicase activity)	ENSG00000124535 (1.0)		32	38	53	49	32	39	27	20	39	49	56	43	37.4387	41.8265	1.1172	0.522507	1	1
24	pdcd6	ENSDARG00000005220	393925	ZDB-GENE-040426-1307	GO:0005509 (calcium ion binding)	ENSG00000249915 (1.0)		208	247	237	217	169	205	455	339	161	203	279	215	252.102	223.25	-1.12924	0.437892	0.986405	1
6	desmb	ENSDARG00000005221	768287	ZDB-GENE-061027-102	GO:0006936 (muscle contraction), GO:0060538 (skeletal muscle organ development), GO:0005882 (intermediate filament), GO:0005198 (structural molecule activity)	ENSG00000175084 (1.0)		5	6	6	6	3	4	2	1	2	3	2	2	1.84894	5.02952	2.72022	0.301803	0.916985	1
19	ssr2	ENSDARG00000005230	83414	ZDB-GENE-010413-1	GO:0016021 (integral to membrane), GO:0005783 (endoplasmic reticulum)	ENSG00000163479 (1.0)		1139	1355	1607	1473	1208	1465	2193	1633	1109	1396	1755	1351	1460.11	1431.26	-1.02016	0.743134	1	1
17	ccdc85ca	ENSDARG00000005232	751667	ZDB-GENE-060825-198	GO:0007275 (multicellular organismal development), GO:0005575 (cellular_component), GO:0003674 (molecular_function)	ENSG00000205476 (0.0)		228	271	236	216	172	209	195	145	161	203	293	226	191.157	232.089	1.21413	0.187099	0.844404	1
12	srcap	ENSDARG00000005236	563456	ZDB-GENE-041008-127	GO:0008150 (biological_process), GO:0005575 (cellular_component), GO:0003677 (DNA binding), GO:0003676 (nucleic acid binding), GO:0005524 (ATP binding), GO:0004386 (helicase activity), GO:0003674 (molecular_function)	ENSG00000080603 (0.0)		1603	1907	2076	1903	1535	1862	2420	1802	1513	1905	2460	1894	1866.91	1890.81	1.0128	0.816498	1	1
12	asb3	ENSDARG00000005246	334210	ZDB-GENE-030131-6142	GO:0035556 (intracellular signal transduction), GO:0016567 (protein ubiquitination), GO:0003674 (molecular_function), GO:0005515 (protein binding)	ENSG00000115239 (0.0), ENSG00000270898 (0.0)		49	58	96	88	62	75	56	42	65	82	102	79	67.3526	73.8397	1.09631	0.531786	1	1
9	rpe	ENSDARG00000005251	334897	ZDB-GENE-030131-6837	GO:0008152 (metabolic process), GO:0005975 (carbohydrate metabolic process), GO:0006098 (pentose-phosphate shunt), GO:0003824 (catalytic activity), GO:0046872 (metal ion binding), GO:0016857 (racemase and epimerase activity, acting on carbohydrates and derivatives), GO:0004750 (ribulose-phosphate 3-epimerase activity), GO:0016853 (isomerase activity)	ENSG00000197713 (1.0), ENSG00000235376 (1.0)		402	478	554	508	389	472	723	538	356	448	573	441	475.903	486.018	1.02126	0.865937	1	1
3	kdelr2a	ENSDARG00000005254	373129	ZDB-GENE-030826-32	GO:0016192 (vesicle-mediated transport), GO:0006810 (transport), GO:0015031 (protein transport), GO:0006621 (protein retention in ER lumen), GO:0016021 (integral to membrane), GO:0016020 (membrane), GO:0005783 (endoplasmic reticulum), GO:0005789 (endoplasmic reticulum membrane), GO:0046923 (ER retention sequence binding)	ENSG00000136240 (1.0)		1383	1645	1575	1444	1119	1357	2575	1918	1413	1779	2247	1730	1808.76	1482.25	-1.22028	0.00450634	0.136046	1
5	GBGT1 (1 of 10)	ENSDARG00000005257	100005704	ZDB-GENE-060531-70	GO:0005975 (carbohydrate metabolic process), GO:0016020 (membrane), GO:0016758 (transferase activity, transferring hexosyl groups)	ENSG00000148288 (1.0)		1	1	1	1	3	4	0	0	0	0	2	2	0.513302	1.91524	3.73121	0.626186	1	1
16	ZC3H12A (1 of 2)	ENSDARG00000005271	798235	ZDB-GENE-110411-6	GO:0046872 (metal ion binding)	ENSG00000163874 (1.0)		7	8	25	23	16	19	10	7	14	18	25	19	14.7728	16.8857	1.14302	0.660892	1	1
14	ergic1	ENSDARG00000005273	567774	ZDB-GENE-050913-75		ENSG00000113719 (1.0)		233	277	280	257	203	246	228	170	209	263	272	209	214.1	260.053	1.21464	0.0657027	0.597025	1
25	rad52	ENSDARG00000005274	554171	ZDB-GENE-050731-10	GO:0006281 (DNA repair), GO:0006310 (DNA recombination), GO:0005575 (cellular_component)	ENSG00000002016 (1.0)		108	128	148	136	112	136	219	163	125	157	179	138	152.751	133.346	-1.14552	0.378772	0.958308	1
12	fbxl15	ENSDARG00000005284	405878	ZDB-GENE-040426-2440	GO:0016567 (protein ubiquitination), GO:0031146 (SCF-dependent proteasomal ubiquitin-dependent protein catabolic process), GO:0009953 (dorsal/ventral pattern formation), GO:0030513 (positive regulation of BMP signaling pathway), GO:0030282 (bone mineralization), GO:0000086 (G2/M transition of mitotic cell cycle), GO:0005737 (cytoplasm), GO:0019005 (SCF ubiquitin ligase complex), GO:0004842 (ubiqu…	ENSG00000107872 (1.0)		19	23	30	28	19	23	58	43	19	24	27	21	29.2989	24.3856	-1.20148	0.550194	1	1
1	CALHM1 (1 of 2)	ENSDARG00000005314	101887127	ZDB-GENE-090312-195		ENSG00000185933 (1.0)		1	1	0	0	0	0	0	0	0	0	0	0	0	0.396569	0.396569	0.981903	1	1
7	celf1	ENSDARG00000005315	58137	ZDB-GENE-000501-1	GO:0006397 (mRNA processing), GO:0008380 (RNA splicing), GO:0007368 (determination of left/right symmetry), GO:0061014 (positive regulation of mRNA catabolic process), GO:0005634 (nucleus), GO:0005737 (cytoplasm), GO:0045495 (pole plasm), GO:0003676 (nucleic acid binding), GO:0003723 (RNA binding), GO:0000166 (nucleotide binding), GO:0003729 (mRNA binding), GO:0003730 (mRNA 3'-UTR binding)	ENSG00000149187 (1.0)		2017	2400	2467	2262	1893	2296	2341	1743	1483	1867	2545	1960	1856.53	2319.24	1.24924	0.00143691	0.0613314	1
9	stam2	ENSDARG00000005318	492497	ZDB-GENE-041114-64	GO:0006886 (intracellular protein transport), GO:0005515 (protein binding)	ENSG00000115145 (1.0)		436	519	453	415	362	439	469	349	393	495	530	408	417.343	457.718	1.09674	0.374058	0.956078	1
5	nipsnap1	ENSDARG00000005320	30231	ZDB-GENE-991008-17	GO:0008150 (biological_process), GO:0005575 (cellular_component), GO:0003674 (molecular_function)	ENSG00000184117 (1.0)		31	37	48	44	47	57	31	23	21	26	40	31	26.7725	45.9672	1.71696	0.0552044	0.561482	1
2	ftr66	ENSDARG00000005327	561829	ZDB-GENE-070912-661	GO:0005622 (intracellular), GO:0008270 (zinc ion binding), GO:0046872 (metal ion binding), GO:0005515 (protein binding)	ENSG00000137699 (1.0)		3	4	2	2	1	1	0	0	2	3	3	2	1.60914	2.20526	1.37046	0.867722	1	1
24	lipi	ENSDARG00000005332	100003046	ZDB-GENE-091118-47	GO:0006629 (lipid metabolic process), GO:0005576 (extracellular region), GO:0003824 (catalytic activity), GO:0016787 (hydrolase activity)	ENSG00000188992 (1.0), ENSG00000163898 (1.0)		0	0	3	3	0	0	0	0	1	1	3	2	1.18955	0.916806	-1.29749	1	1	1
10	tln1	ENSDARG00000005333	494453	ZDB-GENE-031002-48	GO:0007155 (cell adhesion), GO:0007016 (cytoskeletal anchoring at plasma membrane), GO:0005925 (focal adhesion), GO:0005856 (cytoskeleton), GO:0015629 (actin cytoskeleton), GO:0001726 (ruffle), GO:0005198 (structural molecule activity), GO:0003779 (actin binding), GO:0005200 (structural constituent of cytoskeleton), GO:0005158 (insulin receptor binding)	ENSG00000137076 (0.0)		1026	1221	1360	1247	1097	1331	1537	1145	1130	1422	1837	1414	1327.13	1266.08	-1.04822	0.621142	1	1
21	slc22a4	ENSDARG00000005335	393822	ZDB-GENE-040426-1517	GO:0055085 (transmembrane transport), GO:0006810 (transport), GO:0015698 (inorganic anion transport), GO:0050787 (detoxification of mercury ion), GO:0001887 (selenium compound metabolic process), GO:0051597 (response to methylmercury), GO:0016021 (integral to membrane), GO:0016020 (membrane), GO:0005215 (transporter activity), GO:0022857 (transmembrane transporter activity)	ENSG00000197208 (1.0), ENSG00000197375 (1.0)		0	0	3	3	0	0	0	0	0	0	3	2	0.769952	0.916806	1.19073	1	1	1
6	ccdc85al	ENSDARG00000005343	447831	ZDB-GENE-040912-92	GO:0008150 (biological_process), GO:0005575 (cellular_component), GO:0003674 (molecular_function)	ENSG00000055813 (1.0)		35	42	43	39	26	32	42	31	31	39	50	38	36.2654	37.534	1.03498	0.873164	1	1
23	dip2ba	ENSDARG00000005350	405899	ZDB-GENE-040426-2305	GO:0008152 (metabolic process), GO:0005634 (nucleus), GO:0003824 (catalytic activity), GO:0008134 (transcription factor binding)	ENSG00000066084 (0.0)		467	556	669	613	535	649	558	416	434	546	707	544	502.065	605.975	1.20696	0.0316926	0.434849	1
18	larp6	ENSDARG00000005355	334471	ZDB-GENE-030131-6403	GO:0006396 (RNA processing), GO:0001756 (somitogenesis), GO:0005634 (nucleus), GO:0030529 (ribonucleoprotein complex), GO:0003723 (RNA binding), GO:0000166 (nucleotide binding)	ENSG00000166173 (1.0)		119	142	174	160	136	165	129	96	130	164	223	172	143.801	155.359	1.08037	0.558791	1	1
17	tyro3	ENSDARG00000005356	30709	ZDB-GENE-990714-13	GO:0006468 (protein phosphorylation), GO:0005524 (ATP binding), GO:0016772 (transferase activity, transferring phosphorus-containing groups), GO:0004672 (protein kinase activity), GO:0004713 (protein tyrosine kinase activity), GO:0005515 (protein binding)	ENSG00000092445 (0.0)		54	64	61	56	49	59	72	54	33	42	68	52	49.171	59.8698	1.21758	0.468431	0.99691	1
6	sucla2	ENSDARG00000005359	406299	ZDB-GENE-040426-1963	GO:0008152 (metabolic process), GO:0005524 (ATP binding), GO:0003824 (catalytic activity), GO:0016874 (ligase activity)	ENSG00000136143 (0.0)		1138	1354	1364	1251	1116	1354	2034	1515	1113	1401	1751	1348	1421.29	1319.4	-1.07723	0.265448	0.906023	1
2	grin3b	ENSDARG00000005364	566411	ZDB-GENE-070912-354	GO:0006810 (transport), GO:0006811 (ion transport), GO:0016021 (integral to membrane), GO:0016020 (membrane), GO:0005886 (plasma membrane), GO:0045211 (postsynaptic membrane), GO:0045202 (synapse), GO:0030054 (cell junction), GO:0005215 (transporter activity), GO:0005216 (ion channel activity), GO:0004872 (receptor activity), GO:0004970 (ionotropic glutamate receptor activity), GO:0005234 (extrac…	ENSG00000116032 (1.0)		32	38	38	35	34	41	81	60	35	44	47	36	46.8546	38.0511	-1.23136	0.383772	0.959237	1
15	mcamb	ENSDARG00000005368	338313	ZDB-GENE-030219-213	GO:0001525 (angiogenesis), GO:0001568 (blood vessel development), GO:0016021 (integral to membrane), GO:0016020 (membrane), GO:0005515 (protein binding)	ENSG00000076706 (1.0)		310	369	382	350	303	368	557	415	292	368	445	343	374.992	362.196	-1.03533	0.68832	1	1
16	gprc6a	ENSDARG00000005371	494131	ZDB-GENE-041217-22	GO:0007186 (G-protein coupled receptor signaling pathway), GO:0007165 (signal transduction), GO:0006874 (cellular calcium ion homeostasis), GO:0007608 (sensory perception of smell), GO:0050896 (response to stimulus), GO:0016021 (integral to membrane), GO:0016020 (membrane), GO:0005886 (plasma membrane), GO:0004930 (G-protein coupled receptor activity), GO:0004871 (signal transducer activity), GO:…	ENSG00000173612 (1.0)		3	4	3	3	3	4	0	0	2	3	4	3	1.86579	3.31958	1.77918	0.648442	1	1
5	camk4	ENSDARG00000005372	550270	ZDB-GENE-050417-76	GO:0006468 (protein phosphorylation), GO:0016310 (phosphorylation), GO:0005634 (nucleus), GO:0005829 (cytosol), GO:0005524 (ATP binding), GO:0016772 (transferase activity, transferring phosphorus-containing groups), GO:0004672 (protein kinase activity), GO:0004713 (protein tyrosine kinase activity), GO:0000166 (nucleotide binding), GO:0004674 (protein serine/threonine kinase activity), GO:0016301…	ENSG00000152495 (1.0)		27	32	33	30	29	35	99	74	29	37	46	35	48.5484	32.5185	-1.49295	0.173799	0.827423	1
7	tubgcp4	ENSDARG00000005374	557155	ZDB-GENE-081022-124	GO:0000226 (microtubule cytoskeleton organization), GO:0000922 (spindle pole), GO:0005815 (microtubule organizing center), GO:0003674 (molecular_function)	ENSG00000137822 (1.0)		172	205	205	188	176	213	338	252	166	209	256	197	219.255	202.025	-1.08529	0.445584	0.99129	1
9	CLDN10 (1 of 5)	ENSDARG00000005377	100004456	ZDB-GENE-050522-42	GO:0008150 (biological_process), GO:0016021 (integral to membrane), GO:0016020 (membrane), GO:0005886 (plasma membrane), GO:0005923 (tight junction), GO:0030054 (cell junction), GO:0005198 (structural molecule activity)	ENSG00000134873 (0.0)		34	40	33	30	25	30	23	17	22	28	44	34	26.2329	33.6771	1.28377	0.421105	0.974955	1
12	prdm9	ENSDARG00000005382	393876	ZDB-GENE-040426-1319	GO:0006355 (regulation of transcription, DNA-dependent), GO:0006351 (transcription, DNA-templated), GO:0032259 (methylation), GO:0016568 (chromatin modification), GO:0007126 (meiosis), GO:0005634 (nucleus), GO:0005694 (chromosome), GO:0003677 (DNA binding), GO:0003676 (nucleic acid binding), GO:0008168 (methyltransferase activity), GO:0046872 (metal ion binding), GO:0018024 (histone-lysine N-meth…			101	120	140	128	116	141	409	305	134	169	205	158	210.363	129.743	-1.62138	0.0756851	0.635806	1
8	slc5a5	ENSDARG00000005392	561445	ZDB-GENE-060503-585	GO:0055085 (transmembrane transport), GO:0006810 (transport), GO:0016020 (membrane), GO:0005215 (transporter activity), GO:0016021 (integral to membrane)	ENSG00000105641 (0.0)		1	1	3	3	2	2	32	24	0	0	3	2	8.71312	2.12208	-4.10592	0.393569	0.966531	1
20	dnmt3aa	ENSDARG00000005394	553187	ZDB-GENE-050314-5	GO:0032259 (methylation), GO:0006306 (DNA methylation), GO:0003677 (DNA binding), GO:0008168 (methyltransferase activity), GO:0016740 (transferase activity)	ENSG00000119772 (1.0)		108	128	181	166	115	140	248	185	132	166	194	149	166.736	144.644	-1.15273	0.36812	0.954071	1
10	trim3b	ENSDARG00000005397	555391	ZDB-GENE-070112-1132	GO:0005622 (intracellular), GO:0008270 (zinc ion binding), GO:0046872 (metal ion binding), GO:0005515 (protein binding)	ENSG00000110171 (0.0)		201	239	205	188	145	176	233	174	164	206	272	209	196.459	200.99	1.02307	0.854285	1	1
3	grapa	ENSDARG00000005414	553596	ZDB-GENE-050522-347	GO:0005575 (cellular_component), GO:0005515 (protein binding)	ENSG00000154016 (1.0), ENSG00000189152 (1.0)		14	17	11	10	9	11	0	0	10	13	24	18	10.3556	12.5528	1.21218	0.725433	1	1
20	map3k5	ENSDARG00000005416	555703	ZDB-GENE-030827-3	GO:0006468 (protein phosphorylation), GO:0005524 (ATP binding), GO:0016772 (transferase activity, transferring phosphorus-containing groups), GO:0004672 (protein kinase activity), GO:0004713 (protein tyrosine kinase activity), GO:0016310 (phosphorylation), GO:0005575 (cellular_component), GO:0000166 (nucleotide binding), GO:0004674 (protein serine/threonine kinase activity), GO:0016301 (kinase ac…	ENSG00000197442 (1.0)		195	232	290	266	222	269	299	223	183	230	362	279	243.913	255.722	1.04842	0.712309	1	1
10	il1b	ENSDARG00000005419	405770	ZDB-GENE-040702-2	GO:0006955 (immune response), GO:0042742 (defense response to bacterium), GO:0009617 (response to bacterium), GO:0006954 (inflammatory response), GO:0002237 (response to molecule of bacterial origin), GO:0043330 (response to exogenous dsRNA), GO:0032496 (response to lipopolysaccharide), GO:1901222 (regulation of NIK/NF-kappaB signaling), GO:0046685 (response to arsenic-containing substance), GO:0…	ENSG00000125538 (1.0)		49	58	73	67	46	56	22	16	15	19	27	21	18.6844	60.3411	3.22949	1.5115e-05	0.00165579	1
13	pgam1a	ENSDARG00000005423	323107	ZDB-GENE-030131-1827	GO:0008152 (metabolic process), GO:0006096 (glycolysis), GO:0003824 (catalytic activity), GO:0016868 (intramolecular transferase activity, phosphotransferases), GO:0016853 (isomerase activity), GO:0004619 (phosphoglycerate mutase activity)	ENSG00000171314 (1.0), ENSG00000226784 (1.0)		182	217	209	192	141	171	383	285	153	193	273	210	229.334	193.06	-1.18789	0.199133	0.856203	1
15	wdfy1	ENSDARG00000005425	474326	ZDB-GENE-041024-4	GO:0005515 (protein binding), GO:0046872 (metal ion binding)	ENSG00000085449 (1.0)		109	130	138	127	102	124	199	148	122	154	221	170	157.307	126.643	-1.24213	0.139857	0.778343	1
25	ckap5	ENSDARG00000005446						1742	2072	2164	1984	1756	2130	3162	2355	1858	2339	3015	2321	2338.29	2062.19	-1.13389	0.0600351	0.579104	1
7	MTFMT	ENSDARG00000005448	556680	ZDB-GENE-060929-120	GO:0009058 (biosynthetic process), GO:0071951 (conversion of methionyl-tRNA to N-formyl-methionyl-tRNA), GO:0005575 (cellular_component), GO:0003824 (catalytic activity), GO:0004479 (methionyl-tRNA formyltransferase activity), GO:0016742 (hydroxymethyl-, formyl- and related transferase activity)	ENSG00000103707 (1.0)		75	89	97	89	65	79	158	118	54	68	103	79	88.3126	85.6691	-1.03086	0.756303	1	1
4	gdi2	ENSDARG00000005451	323765	ZDB-GENE-030131-2485	GO:0015031 (protein transport), GO:0005093 (Rab GDP-dissociation inhibitor activity)	ENSG00000057608 (1.0)		2248	2674	2804	2571	2192	2659	3603	2683	2149	2705	3283	2528	2638.65	2634.74	-1.00148	0.990318	1	1
4	foxp2	ENSDARG00000005453	555242	ZDB-GENE-041203-2	GO:0006355 (regulation of transcription, DNA-dependent), GO:0003700 (sequence-specific DNA binding transcription factor activity), GO:0043565 (sequence-specific DNA binding), GO:0003677 (DNA binding)	ENSG00000128573 (1.0)		91	108	92	84	82	99	94	70	89	112	137	105	95.8382	97.3602	1.01588	0.886917	1	1
13	tacc3	ENSDARG00000005454	321283	ZDB-GENE-050522-327	GO:0008150 (biological_process), GO:0003674 (molecular_function)	ENSG00000013810 (1.0)		1245	1481	1596	1463	1154	1400	1682	1253	1163	1464	1785	1374	1363.62	1448.09	1.06195	0.329033	0.929707	1
7	katnb1	ENSDARG00000005456	406291	ZDB-GENE-040426-1954	GO:0007049 (cell cycle), GO:0007067 (mitosis), GO:0051301 (cell division), GO:0051013 (microtubule severing), GO:0005737 (cytoplasm), GO:0005856 (cytoskeleton), GO:0005874 (microtubule), GO:0008352 (katanin complex), GO:0005813 (centrosome), GO:0000922 (spindle pole), GO:0005819 (spindle), GO:0008017 (microtubule binding), GO:0005515 (protein binding)	ENSG00000140854 (1.0)		291	346	380	348	288	349	628	468	304	383	442	340	396.881	347.984	-1.14051	0.179842	0.834846	1
2	csnk1g2a	ENSDARG00000005458	554152	ZDB-GENE-030131-6445	GO:0006468 (protein phosphorylation), GO:0016310 (phosphorylation), GO:0005575 (cellular_component), GO:0005524 (ATP binding), GO:0016772 (transferase activity, transferring phosphorus-containing groups), GO:0004672 (protein kinase activity), GO:0004713 (protein tyrosine kinase activity), GO:0000166 (nucleotide binding), GO:0004674 (protein serine/threonine kinase activity), GO:0016301 (kinase ac…	ENSG00000133275 (1.0)		425	506	590	541	426	517	894	666	405	510	652	502	559.185	521.102	-1.07308	0.436938	0.985693	1
21	KIF4A	ENSDARG00000005462	393796	ZDB-GENE-040426-1545	GO:0007018 (microtubule-based movement), GO:0016192 (vesicle-mediated transport), GO:0005871 (kinesin complex), GO:0016020 (membrane), GO:0005874 (microtubule), GO:0003777 (microtubule motor activity), GO:0005524 (ATP binding), GO:0000166 (nucleotide binding), GO:0008017 (microtubule binding)	ENSG00000226650 (1.0), ENSG00000090889 (1.0)		898	1068	1288	1181	963	1168	1469	1094	916	1153	1557	1199	1148.6	1139.13	-1.00831	0.964053	1	1
20	slc30a1a	ENSDARG00000005463	393853	ZDB-GENE-040426-1840	GO:0055085 (transmembrane transport), GO:0006812 (cation transport), GO:0010043 (response to zinc ion), GO:0006829 (zinc ion transport), GO:0071577 (zinc ion transmembrane transport), GO:0072511 (divalent inorganic cation transport), GO:0016021 (integral to membrane), GO:0008324 (cation transmembrane transporter activity), GO:0005385 (zinc ion transmembrane transporter activity)	ENSG00000170385 (1.0)		315	375	454	416	340	412	248	185	204	257	387	298	246.481	401.143	1.62748	9.86689e-06	0.00121234	1
23	dnase1l3	ENSDARG00000005464	792196	ZDB-GENE-040426-2170	GO:0006308 (DNA catabolic process), GO:0016787 (hydrolase activity), GO:0004518 (nuclease activity), GO:0016888 (endodeoxyribonuclease activity, producing 5'-phosphomonoesters), GO:0004519 (endonuclease activity), GO:0004536 (deoxyribonuclease activity)	ENSG00000013563 (1.0)		79	94	93	85	77	93	70	52	70	88	124	95	78.5721	90.8852	1.15671	0.396924	0.968505	1
18	irf2bp1	ENSDARG00000005468	556852	ZDB-GENE-050420-389	GO:0006355 (regulation of transcription, DNA-dependent), GO:0006351 (transcription, DNA-templated), GO:0005634 (nucleus)	ENSG00000170604 (1.0)		370	440	488	447	437	530	376	280	343	432	576	443	385.084	472.567	1.22718	0.129681	0.762547	1
9	kif5aa	ENSDARG00000005470	566086	ZDB-GENE-070912-141	GO:0006355 (regulation of transcription, DNA-dependent), GO:0007018 (microtubule-based movement), GO:0007165 (signal transduction), GO:0005871 (kinesin complex), GO:0005874 (microtubule), GO:0003700 (sequence-specific DNA binding transcription factor activity), GO:0003777 (microtubule motor activity), GO:0005524 (ATP binding), GO:0004871 (signal transducer activity), GO:0000166 (nucleotide bindin…	ENSG00000155980 (1.0)		298	355	415	380	299	363	804	599	372	468	674	519	528.644	365.904	-1.44476	8.74122e-05	0.00716019	1
4	nav3	ENSDARG00000005476	567779	ZDB-GENE-021205-1	GO:0031016 (pancreas development), GO:0072576 (liver morphogenesis), GO:0005634 (nucleus), GO:0016020 (membrane), GO:0005794 (Golgi apparatus), GO:0030027 (lamellipodium), GO:0030175 (filopodium), GO:0005640 (nuclear outer membrane), GO:0005524 (ATP binding), GO:0003779 (actin binding), GO:0000166 (nucleotide binding), GO:0017111 (nucleoside-triphosphatase activity), GO:0005515 (protein binding)	ENSG00000067798 (1.0)		404	481	541	496	428	519	536	399	303	381	552	425	401.857	498.608	1.24076	0.0309084	0.428399	1
1	tenm3	ENSDARG00000005479	['30155', '767719']	ZDB-GENE-990714-19	GO:0007165 (signal transduction), GO:0016021 (integral to membrane), GO:0020037 (heme binding), GO:0009055 (electron carrier activity), GO:0005515 (protein binding)	ENSG00000218336 (1.0)		1040	1237	1369	1255	1048	1271	2056	1531	1097	1381	1836	1414	1441.86	1254.56	-1.14929	0.0500037	0.538233	1
20	nfkbiaa	ENSDARG00000005481	406463	ZDB-GENE-040426-2227	GO:0009615 (response to virus), GO:0005515 (protein binding)	ENSG00000100906 (1.0)		84	100	124	114	73	89	47	35	47	59	87	67	53.7161	100.724	1.87512	0.000693093	0.0360105	1
14	rapgef2	ENSDARG00000005482	557693	ZDB-GENE-030131-6959	GO:0007165 (signal transduction), GO:0007264 (small GTPase mediated signal transduction), GO:0051056 (regulation of small GTPase mediated signal transduction), GO:0005622 (intracellular), GO:0005085 (guanyl-nucleotide exchange factor activity), GO:0005515 (protein binding)	ENSG00000109756 (1.0)		406	483	551	505	420	509	1262	940	439	553	776	597	696.622	499.223	-1.39541	0.0859413	0.666161	1
25	ucmab	ENSDARG00000005485	405870	ZDB-GENE-040426-2368	GO:0048706 (embryonic skeletal system development), GO:0005576 (extracellular region), GO:0005578 (proteinaceous extracellular matrix), GO:0003674 (molecular_function)	ENSG00000165623 (1.0)		43	51	56	51	53	64	144	107	55	69	100	77	84.4871	55.597	-1.51963	0.0259319	0.396272	1
8	dgcr6	ENSDARG00000005500	403055	ZDB-GENE-040912-125	GO:0008150 (biological_process), GO:0005575 (cellular_component), GO:0003674 (molecular_function)	ENSG00000128185 (0.0), ENSG00000183628 (0.0)		79	94	72	66	53	64	80	60	70	88	102	79	75.408	74.7631	-1.00863	0.994865	1	1
19	gdf6b	ENSDARG00000005510	30180	ZDB-GENE-980526-442	GO:0040007 (growth), GO:0005576 (extracellular region), GO:0008083 (growth factor activity)	ENSG00000156466 (1.0)		16	19	21	19	12	15	30	22	17	21	27	21	21.5094	17.615	-1.22108	0.636341	1	1
23	naca	ENSDARG00000005513	195823	ZDB-GENE-020423-4	GO:0030239 (myofibril assembly), GO:0006810 (transport), GO:0015031 (protein transport), GO:0005634 (nucleus), GO:0005737 (cytoplasm), GO:0005515 (protein binding)			8800	10469	10659	9772	8707	10562	11858	8830	7345	9246	11236	8651	8909.1	10267.9	1.15252	0.0225404	0.369049	1
8	slc5a9	ENSDARG00000005518	564815	ZDB-GENE-080513-3	GO:0055085 (transmembrane transport), GO:0006810 (transport), GO:0006814 (sodium ion transport), GO:0006811 (ion transport), GO:0016021 (integral to membrane), GO:0016020 (membrane), GO:0005215 (transporter activity)	ENSG00000117834 (1.0)		43	51	79	72	55	67	72	54	28	35	44	34	40.9134	63.4345	1.55046	0.0648595	0.59562	1
19	galr1	ENSDARG00000005522	567820	ZDB-GENE-060503-290	GO:0007186 (G-protein coupled receptor signaling pathway), GO:0016021 (integral to membrane), GO:0004930 (G-protein coupled receptor activity), GO:0007165 (signal transduction), GO:0007194 (negative regulation of adenylate cyclase activity), GO:0007204 (positive regulation of cytosolic calcium ion concentration), GO:0016020 (membrane), GO:0004871 (signal transducer activity), GO:0004966 (galanin …	ENSG00000166573 (1.0)		1	1	0	0	0	0	0	0	4	5	7	5	3.47494	0.396569	-8.76251	0.205934	0.861875	1
1	acy3.2	ENSDARG00000005525	436619	ZDB-GENE-040718-37	GO:0008152 (metabolic process), GO:0016020 (membrane), GO:0005737 (cytoplasm), GO:0005886 (plasma membrane), GO:0016324 (apical plasma membrane), GO:0046872 (metal ion binding), GO:0016788 (hydrolase activity, acting on ester bonds), GO:0016787 (hydrolase activity), GO:0016811 (hydrolase activity, acting on carbon-nitrogen (but not peptide) bonds, in linear amides)	ENSG00000132744 (1.0)		289	344	341	313	250	303	572	426	253	318	395	304	349.519	319.907	-1.09256	0.399355	0.968717	1
6	IGFN1 (1 of 3)	ENSDARG00000005526	541504	ZDB-GENE-050327-30	GO:0005515 (protein binding), GO:0008150 (biological_process), GO:0005575 (cellular_component), GO:0003674 (molecular_function)	ENSG00000163395 (1.0)		1435	1707	1697	1556	1322	1604	2234	1664	1407	1771	2215	1705	1713.38	1622.24	-1.05618	0.451687	0.992706	1
20	ubr7	ENSDARG00000005536	322815	ZDB-GENE-030131-1535	GO:0005575 (cellular_component), GO:0008270 (zinc ion binding), GO:0004842 (ubiquitin-protein ligase activity), GO:0016874 (ligase activity)	ENSG00000259066 (1.0), ENSG00000012963 (1.0)		329	391	493	452	338	410	643	479	371	467	608	468	471.322	417.805	-1.12809	0.241794	0.889862	1
10	xpo7	ENSDARG00000005540	407710	ZDB-GENE-060628-2	GO:0006886 (intracellular protein transport), GO:0008536 (Ran GTPase binding), GO:0005488 (binding), GO:0005634 (nucleus)	ENSG00000130227 (0.0)		749	891	914	838	734	890	1210	901	722	909	1092	841	883.562	873.147	-1.01193	0.879825	1	1
4	wif1	ENSDARG00000005541	30476	ZDB-GENE-990712-17	GO:0005515 (protein binding)	ENSG00000156076 (1.0)		184	219	195	179	134	163	323	241	197	248	288	222	236.752	186.745	-1.26779	0.0627132	0.588462	1
1	btbd3a	ENSDARG00000005544	563691	ZDB-GENE-090312-7	GO:0005515 (protein binding)	ENSG00000222009 (0.0)		35	42	46	42	52	63	161	120	46	58	68	52	76.7177	48.9641	-1.56682	0.185229	0.842435	1
4	rint1	ENSDARG00000005547	562894	ZDB-GENE-041210-174		ENSG00000135249 (1.0)		90	107	111	102	76	92	107	80	99	125	147	113	105.828	100.344	-1.05465	0.899305	1	1
7	ZNF710 (1 of 2)	ENSDARG00000005549	100149283		GO:0046872 (metal ion binding)	ENSG00000140548 (1.0)		218	259	232	213	179	217	304	226	231	291	326	251	256.055	229.731	-1.11458	0.4247	0.977243	1
21	hnrnph1l	ENSDARG00000005551	321556	ZDB-GENE-030131-275	GO:0003676 (nucleic acid binding), GO:0000166 (nucleotide binding)	ENSG00000169045 (1.0), ENSG00000126945 (1.0), ENSG00000169813 (1.0)		1336	1589	1638	1502	1364	1655	2817	2098	1266	1594	2176	1675	1788.93	1581.93	-1.13085	0.143323	0.781359	1
6	pou4f1	ENSDARG00000005559	58057	ZDB-GENE-000523-2	GO:0006355 (regulation of transcription, DNA-dependent), GO:0005634 (nucleus), GO:0003677 (DNA binding), GO:0003700 (sequence-specific DNA binding transcription factor activity), GO:0043565 (sequence-specific DNA binding)	ENSG00000152192 (1.0)		37	44	41	38	40	49	43	32	53	67	82	63	53.9576	43.3769	-1.24392	0.433095	0.983525	1
10	ywhah	ENSDARG00000005560	406443	ZDB-GENE-040426-2191	GO:0055114 (oxidation-reduction process), GO:0005575 (cellular_component), GO:0016491 (oxidoreductase activity), GO:0019904 (protein domain specific binding), GO:0004497 (monooxygenase activity)	ENSG00000128245 (1.0)		1018	1211	1433	1314	1119	1357	1936	1442	1133	1426	1888	1454	1440.52	1294.11	-1.11314	0.147147	0.786955	1
5	gfm2	ENSDARG00000005561	558184	ZDB-GENE-060201-3	GO:0006412 (translation), GO:0006184 (GTP catabolic process), GO:0032543 (mitochondrial translation), GO:0032790 (ribosome disassembly), GO:0005739 (mitochondrion), GO:0003924 (GTPase activity), GO:0005525 (GTP binding), GO:0000166 (nucleotide binding)	ENSG00000164347 (1.0)		163	194	118	108	106	129	166	124	119	150	180	139	137.334	143.563	1.04536	0.876042	1	1
6	entpd8	ENSDARG00000005565	436652	ZDB-GENE-040724-142	GO:0016787 (hydrolase activity)	ENSG00000188833 (1.0)		5	6	4	4	6	7	28	21	9	11	8	6	12.7798	5.63138	-2.2694	0.129641	0.762547	1
12	map2k6	ENSDARG00000005567	65239	ZDB-GENE-010202-3	GO:0006355 (regulation of transcription, DNA-dependent), GO:0006468 (protein phosphorylation), GO:0006351 (transcription, DNA-templated), GO:0006950 (response to stress), GO:0016310 (phosphorylation), GO:0005634 (nucleus), GO:0005737 (cytoplasm), GO:0005856 (cytoskeleton), GO:0005524 (ATP binding), GO:0016772 (transferase activity, transferring phosphorus-containing groups), GO:0004672 (protein k…	ENSG00000108984 (1.0)		383	456	490	449	401	486	448	334	403	507	710	547	462.523	463.777	1.00271	0.92231	1	1
17	vsx2	ENSDARG00000005574	796163	ZDB-GENE-001222-1	GO:0006355 (regulation of transcription, DNA-dependent), GO:0003677 (DNA binding), GO:0003700 (sequence-specific DNA binding transcription factor activity), GO:0043565 (sequence-specific DNA binding)	ENSG00000119614 (0.0)		328	390	319	292	290	352	438	326	300	378	461	355	352.917	344.825	-1.02347	0.791969	1	1
9	mphosph8	ENSDARG00000005576	504061	ZDB-GENE-050309-191	GO:0005634 (nucleus), GO:0005515 (protein binding)	ENSG00000196199 (0.0)		725	863	995	912	679	824	926	690	713	898	1170	901	829.308	866.143	1.04442	0.491996	1	1
1	ugp2a	ENSDARG00000005578	555748	ZDB-GENE-090311-46	GO:0008152 (metabolic process), GO:0016779 (nucleotidyltransferase activity)	ENSG00000169764 (1.0)		74	88	84	77	67	81	132	98	85	107	153	118	107.699	82.1084	-1.31166	0.11785	0.740675	1
5	zbtb20	ENSDARG00000005586	568779	ZDB-GENE-070112-1992	GO:0005634 (nucleus), GO:0003676 (nucleic acid binding), GO:0046872 (metal ion binding), GO:0005515 (protein binding)	ENSG00000181722 (1.0)		12	14	21	19	12	15	55	41	11	14	22	17	23.9142	16.0287	-1.49196	0.3462	0.942418	1
2	mtf2	ENSDARG00000005590	692292	ZDB-GENE-060512-94	GO:0005575 (cellular_component), GO:0008270 (zinc ion binding), GO:0046872 (metal ion binding), GO:0005515 (protein binding)	ENSG00000143033 (1.0)		201	239	257	236	219	266	376	280	212	267	338	260	269.034	246.804	-1.09007	0.430083	0.981444	1
2	rxrga	ENSDARG00000005593						82	98	125	115	77	93	136	101	69	87	116	89	92.482	101.854	1.10134	0.57387	1	1
20	adgb	ENSDARG00000005595	555435	ZDB-GENE-041001-205	GO:0006508 (proteolysis), GO:0015671 (oxygen transport), GO:0005622 (intracellular), GO:0020037 (heme binding), GO:0005506 (iron ion binding), GO:0004198 (calcium-dependent cysteine-type endopeptidase activity), GO:0019825 (oxygen binding), GO:0005515 (protein binding)	ENSG00000118492 (0.0)		24	29	31	28	29	35	53	39	20	25	36	28	30.7872	30.7176	-1.00227	0.926102	1	1
5	bmpr1ba	ENSDARG00000005600	30742	ZDB-GENE-991208-8	GO:0006468 (protein phosphorylation), GO:0016310 (phosphorylation), GO:0007178 (transmembrane receptor protein serine/threonine kinase signaling pathway), GO:0048263 (determination of dorsal identity), GO:0009953 (dorsal/ventral pattern formation), GO:0030509 (BMP signaling pathway), GO:0016020 (membrane), GO:0005524 (ATP binding), GO:0016772 (transferase activity, transferring phosphorus-contain…	ENSG00000138696 (0.0)		121	144	147	135	140	170	176	131	136	171	182	140	147.463	149.518	1.01394	0.86937	1	1
2	paxip1	ENSDARG00000005606	449658	ZDB-GENE-041010-214		ENSG00000157212 (1.0)		488	581	597	547	468	568	666	496	450	566	799	615	559.199	565.208	1.01075	0.912748	1	1
7	aph1b	ENSDARG00000005612	386808	ZDB-GENE-031118-31	GO:0007219 (Notch signaling pathway), GO:0016485 (protein processing), GO:0043085 (positive regulation of catalytic activity), GO:0016021 (integral to membrane), GO:0016020 (membrane)	ENSG00000138613 (1.0)		390	464	551	505	398	483	800	596	428	539	735	566	566.804	483.982	-1.17113	0.0815311	0.653136	1
21	bfb	ENSDARG00000005616	30489	ZDB-GENE-990415-34		ENSG00000244255 (0.0)		10	12	5	5	4	5	28	21	4	5	8	6	10.6819	7.11112	-1.50214	0.469255	0.997107	1
20	nek2	ENSDARG00000005619	394025	ZDB-GENE-040426-752	GO:0006468 (protein phosphorylation), GO:0016310 (phosphorylation), GO:0005524 (ATP binding), GO:0016772 (transferase activity, transferring phosphorus-containing groups), GO:0004672 (protein kinase activity), GO:0004713 (protein tyrosine kinase activity), GO:0004674 (protein serine/threonine kinase activity), GO:0016301 (kinase activity), GO:0016740 (transferase activity)	ENSG00000117650 (1.0)		123	146	127	116	96	116	192	143	108	136	141	109	129.163	126.407	-1.0218	0.892911	1	1
14	ehd1a	ENSDARG00000005620	['405810', '101884557']	ZDB-GENE-040426-2518	GO:0005575 (cellular_component), GO:0005509 (calcium ion binding), GO:0003924 (GTPase activity), GO:0005525 (GTP binding), GO:0005515 (protein binding)	ENSG00000110047 (1.0)		573	682	864	792	623	756	984	733	551	694	845	651	692.319	743.187	1.07347	0.364807	0.952464	1
19	tmem57a	ENSDARG00000005625	393289	ZDB-GENE-040426-1097	GO:0008150 (biological_process), GO:0005634 (nucleus), GO:0016021 (integral to membrane), GO:0016020 (membrane), GO:0031965 (nuclear membrane), GO:0030424 (axon), GO:0042995 (cell projection), GO:0003674 (molecular_function)	ENSG00000204178 (1.0)		67	80	103	94	83	101	79	59	79	99	130	100	86.1223	91.6086	1.0637	0.636199	1	1
1		ENSDARG00000005626	555552		GO:0007165 (signal transduction), GO:0007264 (small GTPase mediated signal transduction), GO:0006184 (GTP catabolic process), GO:0015031 (protein transport), GO:0016020 (membrane), GO:0005622 (intracellular), GO:0003924 (GTPase activity), GO:0005525 (GTP binding)	ENSG00000116574 (1.0)		68	81	65	60	70	85	93	69	81	102	146	112	94.5431	75.1357	-1.2583	0.20431	0.860889	1
17	CABZ01068209.1	ENSDARG00000005627	100535674		GO:0003924 (GTPase activity), GO:0005525 (GTP binding)	ENSG00000154451 (0.0)		16	19	28	26	16	19	2	1	25	31	29	22	18.4292	21.3716	1.15966	0.58023	1	1
19	evx1	ENSDARG00000005628	30499	ZDB-GENE-980526-364	GO:0006355 (regulation of transcription, DNA-dependent), GO:0033334 (fin morphogenesis), GO:0005634 (nucleus), GO:0003677 (DNA binding), GO:0003700 (sequence-specific DNA binding transcription factor activity), GO:0043565 (sequence-specific DNA binding)	ENSG00000106038 (1.0)		1448	1723	1632	1496	1363	1653	2296	1710	1277	1607	2066	1591	1635.99	1624.11	-1.00731	0.802176	1	1
20	smyd2b	ENSDARG00000005629	568616	ZDB-GENE-041001-201	GO:0005515 (protein binding)			579	689	737	676	613	744	553	412	441	555	689	530	499.142	702.712	1.40784	6.5213e-05	0.00564704	1
9	adat3	ENSDARG00000005640	['368634', '791769']	ZDB-GENE-030616-531	GO:0008270 (zinc ion binding), GO:0003824 (catalytic activity), GO:0016787 (hydrolase activity)	ENSG00000213638 (1.0)		38	45	41	38	32	39	65	48	20	25	41	32	35.0492	40.5387	1.15662	0.739272	1	1
5	fbxw5	ENSDARG00000005642	406611	ZDB-GENE-040426-2571	GO:0016567 (protein ubiquitination), GO:0031146 (SCF-dependent proteasomal ubiquitin-dependent protein catabolic process), GO:0051298 (centrosome duplication), GO:0005737 (cytoplasm), GO:0019005 (SCF ubiquitin ligase complex), GO:0080008 (Cul4-RING ubiquitin ligase complex), GO:0003674 (molecular_function), GO:0005515 (protein binding)	ENSG00000159069 (1.0)		320	381	449	412	346	420	464	346	315	397	473	364	368.744	404.024	1.09568	0.30769	0.92009	1
3	gcat	ENSDARG00000005643	402822	ZDB-GENE-060518-3	GO:0008152 (metabolic process), GO:0009058 (biosynthetic process), GO:0003824 (catalytic activity), GO:0030170 (pyridoxal phosphate binding), GO:0016740 (transferase activity), GO:0008890 (glycine C-acetyltransferase activity)	ENSG00000100116 (1.0)		264	314	354	325	240	291	381	284	265	334	439	338	318.436	309.922	-1.02747	0.901093	1	1
10	robo3	ENSDARG00000005645	30770	ZDB-GENE-000209-4	GO:0007411 (axon guidance), GO:0048264 (determination of ventral identity), GO:0071679 (commissural neuron axon guidance), GO:0048675 (axon extension), GO:0016199 (axon midline choice point recognition), GO:0016021 (integral to membrane), GO:0016020 (membrane), GO:0005887 (integral to plasma membrane), GO:0005515 (protein binding)	ENSG00000154134 (0.0)		652	776	850	779	808	980	1409	1049	654	823	1088	838	903.399	845.043	-1.06906	0.44609	0.991727	1
8	olfml2a	ENSDARG00000005648	100002223	ZDB-GENE-081105-107	GO:0005515 (protein binding)	ENSG00000185585 (1.0)		43	51	80	73	51	62	125	93	66	83	103	79	85.1563	62.1227	-1.37078	0.128933	0.761746	1
7	hrasb	ENSDARG00000005651	553656	ZDB-GENE-050522-466	GO:0007165 (signal transduction), GO:0007264 (small GTPase mediated signal transduction), GO:0006184 (GTP catabolic process), GO:0015031 (protein transport), GO:0016020 (membrane), GO:0005622 (intracellular), GO:0003924 (GTPase activity), GO:0005525 (GTP binding), GO:0000166 (nucleotide binding)	ENSG00000174775 (1.0)		210	250	233	214	171	207	321	239	188	237	297	229	234.789	223.629	-1.0499	0.677183	1	1
20	man1a1	ENSDARG00000005652	566078	ZDB-GENE-041014-321	GO:0016020 (membrane), GO:0005509 (calcium ion binding), GO:0004571 (mannosyl-oligosaccharide 1,2-alpha-mannosidase activity)	ENSG00000111885 (1.0)		568	676	720	660	506	614	696	518	364	458	648	499	491.806	649.888	1.32143	0.002597	0.0952128	1
17	TTBK2 (1 of 2)	ENSDARG00000005670	100331590	ZDB-GENE-120928-3	GO:0006468 (protein phosphorylation), GO:0005524 (ATP binding), GO:0016772 (transferase activity, transferring phosphorus-containing groups), GO:0004672 (protein kinase activity), GO:0004713 (protein tyrosine kinase activity)	ENSG00000128881 (1.0)		22	26	25	23	30	36	11	8	25	31	44	34	24.513	28.4952	1.16245	0.645743	1	1
2	f3b	ENSDARG00000005673	550423	ZDB-GENE-050417-234	GO:0007596 (blood coagulation), GO:0001944 (vasculature development), GO:0016021 (integral to membrane), GO:0005515 (protein binding)	ENSG00000117525 (1.0)		28	33	40	37	27	33	0	0	23	29	41	32	20.1734	34.2456	1.69756	0.123811	0.750565	1
6	sec61al2	ENSDARG00000005675	266796	ZDB-GENE-021016-2	GO:0015031 (protein transport), GO:0016020 (membrane)	ENSG00000058262 (1.0)		554	659	738	677	503	610	1138	847	409	515	597	460	607.314	648.624	1.06802	0.817828	1	1
3	TRIP10 (1 of 2)	ENSDARG00000005679	492762	ZDB-GENE-041114-105	GO:0038032 (termination of G-protein coupled receptor signaling pathway), GO:0005515 (protein binding)	ENSG00000125733 (1.0)		144	171	161	148	131	159	192	143	160	201	249	192	178.7	159.278	-1.12194	0.459615	0.992706	1
1		ENSDARG00000005690	561939	ZDB-GENE-121214-154	GO:0005509 (calcium ion binding), GO:0055085 (transmembrane transport), GO:0006810 (transport), GO:0016021 (integral to membrane), GO:0016020 (membrane)	ENSG00000181240 (1.0), ENSG00000125648 (1.0)		268	319	319	292	211	256	318	237	168	211	317	244	230.786	289.086	1.25262	0.0636307	0.592321	1
11	ddx19	ENSDARG00000005699	192339	ZDB-GENE-020419-30	GO:0003676 (nucleic acid binding), GO:0005524 (ATP binding), GO:0000166 (nucleotide binding), GO:0004386 (helicase activity), GO:0008026 (ATP-dependent helicase activity), GO:0016787 (hydrolase activity)	ENSG00000260537 (1.0), ENSG00000168872 (1.0), ENSG00000157349 (1.0)		801	953	1056	968	768	932	1355	1009	786	989	1305	1005	1001.07	950.912	-1.05275	0.519095	1	1
8	eps8l3	ENSDARG00000005704	393332	ZDB-GENE-040426-1335	GO:0005515 (protein binding), GO:0008150 (biological_process), GO:0005575 (cellular_component), GO:0003674 (molecular_function)	ENSG00000198758 (1.0)		28	33	22	20	20	24	101	75	21	26	22	17	39.5284	25.9143	-1.52535	0.411178	0.973316	1
16	ethe1	ENSDARG00000005713	405865	ZDB-GENE-040426-2503	GO:0016787 (hydrolase activity)	ENSG00000105755 (0.0)		44	52	49	45	35	42	85	63	33	42	65	50	51.628	46.5759	-1.10847	0.588646	1	1
20	olfml2ba	ENSDARG00000005716	557997	ZDB-GENE-041014-329	GO:0005515 (protein binding)	ENSG00000162745 (1.0)		30	36	32	29	29	35	69	51	34	43	44	34	42.6863	33.4026	-1.27793	0.34733	0.942418	1
11	rpf1	ENSDARG00000005738	415250	ZDB-GENE-040625-177		ENSG00000117133 (1.0)		219	261	291	267	200	243	455	339	200	252	296	228	272.83	256.65	-1.06304	0.605871	1	1
1	gpm6ba	ENSDARG00000005739	368225	ZDB-GENE-030710-9	GO:0008150 (biological_process), GO:0016021 (integral to membrane), GO:0003674 (molecular_function)			86	102	100	92	87	106	168	125	111	140	158	122	128.828	99.844	-1.29029	0.123	0.748569	1
22	cand2	ENSDARG00000005749	555955	ZDB-GENE-060503-645	GO:0005488 (binding)	ENSG00000144712 (1.0)		208	247	244	224	185	224	294	219	145	183	231	178	193.106	231.859	1.20068	0.175	0.828691	1
2	ptprfb	ENSDARG00000005754	799867	ZDB-GENE-060503-530	GO:0016311 (dephosphorylation), GO:0006470 (protein dephosphorylation), GO:0007155 (cell adhesion), GO:0097374 (sensory neuron axon guidance), GO:0016021 (integral to membrane), GO:0016020 (membrane), GO:0004725 (protein tyrosine phosphatase activity), GO:0016791 (phosphatase activity), GO:0016787 (hydrolase activity), GO:0004721 (phosphoprotein phosphatase activity), GO:0008201 (heparin binding)…	ENSG00000142949 (1.0)		1436	1708	1961	1798	1603	1945	2338	1741	1401	1764	2127	1638	1714.1	1816.94	1.06	0.396694	0.968505	1
9	dync1i2a	ENSDARG00000005756		ZDB-GENE-060929-1086	GO:0007018 (microtubule-based movement), GO:0005868 (cytoplasmic dynein complex), GO:0005515 (protein binding)	ENSG00000077380 (1.0)		268	319	411	377	326	395	560	417	314	395	537	413	408.58	363.703	-1.12339	0.246167	0.893745	1
16	col14a1a	ENSDARG00000005762	321298	ZDB-GENE-030131-9889	GO:0070831 (basement membrane assembly), GO:0005581 (collagen), GO:0005604 (basement membrane), GO:0005515 (protein binding)	ENSG00000187955 (1.0)		925	1100	1229	1127	836	1014	1420	1057	841	1059	1274	981	1032.33	1080.45	1.04661	0.49356	1	1
8	tsr2	ENSDARG00000005772	317639	ZDB-GENE-021231-2		ENSG00000158526 (1.0)		173	206	227	208	146	177	319	238	154	194	279	215	215.407	197.014	-1.09336	0.447879	0.992145	1
6	pl10	ENSDARG00000005774	30116	ZDB-GENE-980526-150	GO:0003676 (nucleic acid binding), GO:0005524 (ATP binding), GO:0000166 (nucleotide binding), GO:0004386 (helicase activity), GO:0008026 (ATP-dependent helicase activity), GO:0016787 (hydrolase activity)	ENSG00000215301 (1.0), ENSG00000067048 (1.0)		3190	3795	4456	4085	3598	4365	5289	3939	3326	4187	4983	3837	3987.32	4081.69	1.02367	0.649106	1	1
23	scn8aa	ENSDARG00000005775	58152	ZDB-GENE-000828-1	GO:0055085 (transmembrane transport), GO:0006810 (transport), GO:0006814 (sodium ion transport), GO:0006811 (ion transport), GO:0034765 (regulation of ion transmembrane transport), GO:0008045 (motor neuron axon guidance), GO:0035725 (sodium ion transmembrane transport), GO:0007638 (mechanosensory behavior), GO:0008345 (larval locomotory behavior), GO:0016021 (integral to membrane), GO:0016020 (me…	ENSG00000196876 (1.0)		221	263	333	305	241	292	320	238	240	302	435	335	291.778	286.857	-1.01715	0.979837	1	1
8	guk1b	ENSDARG00000005776	393697	ZDB-GENE-020916-1	GO:0006163 (purine nucleotide metabolic process), GO:0004385 (guanylate kinase activity), GO:0005515 (protein binding), GO:0016310 (phosphorylation), GO:0016301 (kinase activity), GO:0016740 (transferase activity)	ENSG00000143774 (1.0)		2	2	0	0	3	4	0	0	1	1	7	5	2.21615	2.0062	-1.10465	0.935596	1	1
8	npy8br	ENSDARG00000005780	30713	ZDB-GENE-980526-208	GO:0007186 (G-protein coupled receptor signaling pathway), GO:0007165 (signal transduction), GO:0016021 (integral to membrane), GO:0016020 (membrane), GO:0004930 (G-protein coupled receptor activity), GO:0004871 (signal transducer activity), GO:0004983 (neuropeptide Y receptor activity), GO:0042923 (neuropeptide binding)	ENSG00000164129 (0.0)		8	10	4	4	2	2	0	0	4	5	5	4	2.96164	5.20367	1.75702	0.499652	1	1
22	ncanb	ENSDARG00000005783		ZDB-GENE-050208-586	GO:0007155 (cell adhesion), GO:0005540 (hyaluronic acid binding), GO:0005515 (protein binding), GO:0005509 (calcium ion binding), GO:0030246 (carbohydrate binding)	ENSG00000130287 (0.0)		61	73	114	105	94	114	73	54	99	125	181	139	106.114	97.0387	-1.09352	0.861369	1	1
10	elovl7b	ENSDARG00000005785	327274	ZDB-GENE-030131-5485	GO:0016021 (integral to membrane), GO:0003674 (molecular_function)	ENSG00000164181 (0.0)		125	149	175	160	174	211	154	115	150	189	227	175	159.426	173.409	1.08771	0.580197	1	1
5	ppm1f	ENSDARG00000005786	553757	ZDB-GENE-051128-2	GO:0006470 (protein dephosphorylation), GO:0016310 (phosphorylation), GO:0003824 (catalytic activity), GO:0046872 (metal ion binding), GO:0016301 (kinase activity), GO:0016787 (hydrolase activity), GO:0016740 (transferase activity), GO:0004721 (phosphoprotein phosphatase activity), GO:0004722 (protein serine/threonine phosphatase activity)	ENSG00000100034 (1.0)		9	11	20	18	11	13	5	4	13	16	14	11	10.289	14.1291	1.37322	0.380129	0.958308	1
20	enpp1	ENSDARG00000005789	562399	ZDB-GENE-040724-172	GO:0008152 (metabolic process), GO:0006955 (immune response), GO:0003824 (catalytic activity), GO:0005044 (scavenger receptor activity), GO:0030247 (polysaccharide binding), GO:0003676 (nucleic acid binding), GO:0046872 (metal ion binding), GO:0016787 (hydrolase activity)	ENSG00000197594 (1.0)		291	346	316	290	259	314	478	356	249	313	424	326	331.95	316.7	-1.04815	0.557821	1	1
16	rpl28	ENSDARG00000005791	394036	ZDB-GENE-040930-10	GO:0006412 (translation), GO:0009790 (embryo development), GO:0005622 (intracellular), GO:0005840 (ribosome), GO:0030529 (ribonucleoprotein complex), GO:0003735 (structural constituent of ribosome)	ENSG00000108107 (0.0)		3437	4089	4743	4348	3778	4583	6544	4873	3588	4517	5737	4417	4602.29	4340.13	-1.0604	0.337834	0.93564	1
1	smim14	ENSDARG00000005799	402894	ZDB-GENE-040426-22	GO:0008150 (biological_process), GO:0005575 (cellular_component), GO:0003674 (molecular_function)	ENSG00000163683 (1.0)		48	57	55	50	30	36	96	71	44	55	79	61	62.5671	47.9741	-1.30419	0.227479	0.883311	1
7	ampd3a	ENSDARG00000005800	556578	ZDB-GENE-110407-2	GO:0006188 (IMP biosynthetic process), GO:0009168 (purine ribonucleoside monophosphate biosynthetic process), GO:0019239 (deaminase activity), GO:0003876 (AMP deaminase activity)	ENSG00000133805 (1.0)		14	17	31	28	31	38	51	38	29	37	36	28	34.0671	27.5606	-1.23608	0.514556	1	1
17	KLHL10 (1 of 2)	ENSDARG00000005814	100333629	ZDB-GENE-131015-1	GO:0005515 (protein binding)	ENSG00000161594 (0.0)		0	0	0	0	0	0	1	1	0	0	1	1	0.504875	0	-0.504875	0.862783	1	1
7	ncf2	ENSDARG00000005821	562473	ZDB-GENE-070209-29	GO:0008150 (biological_process), GO:0005515 (protein binding)	ENSG00000116701 (1.0)		28	33	34	31	31	38	36	27	19	24	36	28	26.1478	34.0294	1.30142	0.43724	0.985725	1
9	slc39a10	ENSDARG00000005823	393644	ZDB-GENE-040426-1157	GO:0055085 (transmembrane transport), GO:0030001 (metal ion transport), GO:0016020 (membrane), GO:0046873 (metal ion transmembrane transporter activity)	ENSG00000196950 (1.0)		527	627	678	622	497	603	795	592	501	631	724	557	593.371	617.154	1.04008	0.587143	1	1
17	eif2s1a	ENSDARG00000005827	321807	ZDB-GENE-030131-526	GO:0006412 (translation), GO:0006413 (translational initiation), GO:0005850 (eukaryotic translation initiation factor 2 complex), GO:0003723 (RNA binding), GO:0003743 (translation initiation factor activity)	ENSG00000134001 (1.0)		508	604	646	592	478	580	962	716	514	647	818	630	664.404	592.157	-1.12201	0.17428	0.828081	1
9	faima	ENSDARG00000005828	436856	ZDB-GENE-040718-323	GO:0043066 (negative regulation of apoptotic process), GO:0005575 (cellular_component), GO:0003674 (molecular_function)	ENSG00000158234 (0.0)		31	37	25	23	27	33	60	45	21	26	41	32	34.2276	30.8513	-1.10944	0.593814	1	1
5	anapc2	ENSDARG00000005832	100318335	ZDB-GENE-081104-256	GO:0006511 (ubiquitin-dependent protein catabolic process), GO:0031461 (cullin-RING ubiquitin ligase complex), GO:0031625 (ubiquitin protein ligase binding)	ENSG00000176248 (1.0)		129	153	188	172	132	160	194	144	137	172	246	189	168.776	161.985	-1.04192	0.838116	1	1
19	GATAD2B	ENSDARG00000005834	562045	ZDB-GENE-060503-655	GO:0006355 (regulation of transcription, DNA-dependent), GO:0003700 (sequence-specific DNA binding transcription factor activity), GO:0043565 (sequence-specific DNA binding), GO:0008270 (zinc ion binding)			378	450	389	357	283	343	478	356	290	365	565	435	385.341	383.215	-1.00555	0.877696	1	1
7	got2b	ENSDARG00000005840	335974	ZDB-GENE-030131-7917	GO:0009058 (biosynthetic process), GO:0006520 (cellular amino acid metabolic process), GO:0003824 (catalytic activity), GO:0030170 (pyridoxal phosphate binding), GO:0008483 (transaminase activity), GO:0016740 (transferase activity), GO:0080130 (L-phenylalanine:2-oxoglutarate aminotransferase activity), GO:0004069 (L-aspartate:2-oxoglutarate aminotransferase activity)	ENSG00000125166 (1.0)		653	777	830	761	635	770	1379	1027	693	872	1064	819	906.157	769.374	-1.17778	0.0361191	0.460992	1
25	tnni2a.2	ENSDARG00000005841	394068	ZDB-GENE-040426-970	GO:0005861 (troponin complex), GO:0003674 (molecular_function)	ENSG00000130598 (1.0)		269	320	289	265	274	332	522	389	355	447	583	449	428.157	305.789	-1.40017	0.000881595	0.0430184	1
18	cd9a	ENSDARG00000005842	322455	ZDB-GENE-030131-1175	GO:0016021 (integral to membrane), GO:0016020 (membrane)	ENSG00000010278 (1.0)		113	134	128	117	109	132	155	115	100	126	116	89	110.206	128.004	1.1615	0.321209	0.925671	1
6	SP5 (1 of 2)	ENSDARG00000005846	799504		GO:0046872 (metal ion binding)	ENSG00000204335 (0.0)		4	5	5	5	4	5	10	7	3	4	4	3	4.76763	4.7317	-1.00759	1	1	1
9	slc25a6	ENSDARG00000005853	566370	ZDB-GENE-070912-446	GO:0055085 (transmembrane transport), GO:0006810 (transport), GO:0016021 (integral to membrane), GO:0016020 (membrane), GO:0005743 (mitochondrial inner membrane), GO:0005215 (transporter activity)	ENSG00000169100 (0.0)		4	5	6	6	8	10	35	26	4	5	13	10	13.7027	6.65473	-2.05909	0.243049	0.89085	1
17	CR361541.1	ENSDARG00000005861	568210	ZDB-GENE-131122-56	GO:0051056 (regulation of small GTPase mediated signal transduction), GO:0005096 (GTPase activator activity), GO:0005488 (binding)	ENSG00000188559 (1.0)		397	472	425	390	340	412	721	537	330	415	556	428	460.134	424.799	-1.08318	0.333958	0.933132	1
15	or131-1	ENSDARG00000005865	100150515	ZDB-GENE-070806-45	GO:0007186 (G-protein coupled receptor signaling pathway), GO:0016021 (integral to membrane), GO:0004930 (G-protein coupled receptor activity)			0	0	0	0	0	0	0	0	0	0	0	0	0	0	0	1	1	1
16	gon4l	ENSDARG00000005867	555764	ZDB-GENE-070117-2447	GO:0006355 (regulation of transcription, DNA-dependent), GO:0005634 (nucleus), GO:0003677 (DNA binding)	ENSG00000116580 (0.0)		722	859	853	782	627	761	1020	760	722	909	1232	949	872.33	800.532	-1.08969	0.322624	0.925956	1
9	mmadhc	ENSDARG00000005870	402886	ZDB-GENE-040704-50	GO:0009235 (cobalamin metabolic process), GO:0005739 (mitochondrion), GO:0003674 (molecular_function)	ENSG00000168288 (1.0)		149	177	176	161	124	150	482	359	129	162	234	180	233.828	163.015	-1.4344	0.219666	0.873845	1
24	arhgap28	ENSDARG00000005872	492794	ZDB-GENE-041114-147	GO:0007165 (signal transduction), GO:0005622 (intracellular)	ENSG00000088756 (1.0)		259	308	313	287	261	317	518	386	208	262	366	282	309.79	303.901	-1.01938	0.720576	1	1
22	zgc:112334	ENSDARG00000005879	619199	ZDB-GENE-050809-120	GO:0015031 (protein transport), GO:0005575 (cellular_component), GO:0005093 (Rab GDP-dissociation inhibitor activity)			3847	4577	5381	4933	4286	5199	7649	5696	4103	5165	6602	5083	5314.67	4903.11	-1.08394	0.185133	0.842365	1
3	rfx1a	ENSDARG00000005883	100038773	ZDB-GENE-070424-94	GO:0006355 (regulation of transcription, DNA-dependent), GO:0005634 (nucleus), GO:0003677 (DNA binding)	ENSG00000132005 (1.0)		97	115	181	166	119	144	114	85	137	172	218	168	141.732	141.899	1.00118	0.831777	1	1
8	sec22bb	ENSDARG00000005887						152	181	179	164	120	146	367	273	147	185	223	172	210.012	163.504	-1.28445	0.146272	0.785238	1
4	cyb5r3	ENSDARG00000005891	324560	ZDB-GENE-030131-3281	GO:0055114 (oxidation-reduction process), GO:0016491 (oxidoreductase activity)	ENSG00000100243 (1.0)		286	340	306	281	222	269	472	351	280	352	420	323	342.442	296.7	-1.15417	0.181689	0.837362	1
7	slc7a9	ENSDARG00000005894	567117	ZDB-GENE-080116-2	GO:0055085 (transmembrane transport), GO:0006810 (transport), GO:0003333 (amino acid transmembrane transport), GO:0016021 (integral to membrane), GO:0016020 (membrane), GO:0015171 (amino acid transmembrane transporter activity)	ENSG00000021488 (1.0)		13	15	15	14	14	17	25	19	20	25	18	14	19.2172	15.4004	-1.24784	0.663447	1	1
4	dera	ENSDARG00000005897	450077	ZDB-GENE-041010-200	GO:0009264 (deoxyribonucleotide catabolic process), GO:0005737 (cytoplasm), GO:0003824 (catalytic activity), GO:0016829 (lyase activity), GO:0004139 (deoxyribose-phosphate aldolase activity)	ENSG00000023697 (1.0)		64	76	60	55	56	68	70	52	55	69	74	57	59.4456	66.3604	1.11632	0.597868	1	1
19	AIM1L	ENSDARG00000005901	101883883			ENSG00000176092 (1.0)		192	228	277	254	225	273	372	277	251	316	368	283	292.105	251.773	-1.16019	0.233445	0.886489	1
21	clk4b	ENSDARG00000005908	503607	ZDB-GENE-050227-19	GO:0006468 (protein phosphorylation), GO:0016310 (phosphorylation), GO:0005575 (cellular_component), GO:0005524 (ATP binding), GO:0016772 (transferase activity, transferring phosphorus-containing groups), GO:0004672 (protein kinase activity), GO:0004713 (protein tyrosine kinase activity), GO:0000166 (nucleotide binding), GO:0004674 (protein serine/threonine kinase activity), GO:0016301 (kinase ac…	ENSG00000013441 (1.0), ENSG00000113240 (1.0)		233	277	314	288	285	346	508	378	240	302	444	342	340.754	303.601	-1.12237	0.202826	0.860889	1
23	TGM1 (1 of 6)	ENSDARG00000005913	793448		GO:0018149 (peptide cross-linking), GO:0003810 (protein-glutamine gamma-glutamyltransferase activity)	ENSG00000092295 (1.0)		10	12	9	8	7	8	40	30	3	4	10	8	13.7543	9.54659	-1.44075	0.542061	1	1
2	tcf3a	ENSDARG00000005915	30310	ZDB-GENE-990415-51	GO:0046983 (protein dimerization activity), GO:0055002 (striated muscle cell development)	ENSG00000071564 (1.0)		129	153	189	173	174	211	341	254	126	159	216	166	192.95	179.274	-1.07629	0.592114	1	1
8	srpk3	ENSDARG00000005916	566605	ZDB-GENE-101025-2	GO:0006468 (protein phosphorylation), GO:0005524 (ATP binding), GO:0016772 (transferase activity, transferring phosphorus-containing groups), GO:0004672 (protein kinase activity), GO:0004713 (protein tyrosine kinase activity)	ENSG00000184343 (1.0)		205	244	241	221	218	264	366	273	171	215	270	208	231.897	243.096	1.0483	0.837182	1	1
20	serpina10a	ENSDARG00000005924	565064	ZDB-GENE-041014-246	GO:0030162 (regulation of proteolysis), GO:0010951 (negative regulation of endopeptidase activity), GO:0005615 (extracellular space), GO:0004867 (serine-type endopeptidase inhibitor activity)	ENSG00000140093 (1.0)		381	453	446	409	318	386	507	378	294	370	504	388	378.563	415.976	1.09883	0.371884	0.955501	1
19	ak2	ENSDARG00000005926	321793	ZDB-GENE-030131-512	GO:0006139 (nucleobase-containing compound metabolic process), GO:0016310 (phosphorylation), GO:0046939 (nucleotide phosphorylation), GO:0002521 (leukocyte differentiation), GO:0005739 (mitochondrion), GO:0005758 (mitochondrial intermembrane space), GO:0005524 (ATP binding), GO:0000166 (nucleotide binding), GO:0016301 (kinase activity), GO:0019201 (nucleotide kinase activity), GO:0004017 (adenyla…	ENSG00000004455 (1.0)		670	797	916	840	673	816	1386	1032	655	825	1028	792	882.71	817.763	-1.07942	0.360004	0.950816	1
3	tbc1d17	ENSDARG00000005927	554092	ZDB-GENE-050522-79	GO:0032313 (regulation of Rab GTPase activity), GO:0005097 (Rab GTPase activator activity)	ENSG00000104946 (1.0)		227	270	293	269	212	257	426	317	162	204	311	239	253.536	265.286	1.04634	0.89569	1	1
2	yes1	ENSDARG00000005941	407620	ZDB-GENE-050126-1	GO:0007275 (multicellular organismal development), GO:0006468 (protein phosphorylation), GO:0016310 (phosphorylation), GO:0046777 (protein autophosphorylation), GO:0018108 (peptidyl-tyrosine phosphorylation), GO:0060027 (convergent extension involved in gastrulation), GO:0045859 (regulation of protein kinase activity), GO:0016020 (membrane), GO:0005737 (cytoplasm), GO:0005886 (plasma membrane), G…	ENSG00000176105 (0.0)		1153	1372	1456	1335	1115	1353	1812	1349	1070	1347	1699	1308	1334.8	1353.06	1.01368	0.860409	1	1
18	v2rl1	ENSDARG00000005942	566039	ZDB-GENE-050419-65	GO:0007186 (G-protein coupled receptor signaling pathway), GO:0016021 (integral to membrane), GO:0004930 (G-protein coupled receptor activity), GO:0007165 (signal transduction), GO:0016020 (membrane), GO:0005886 (plasma membrane), GO:0004871 (signal transducer activity)			0	0	2	2	7	8	3	2	6	8	8	6	5.31545	3.44169	-1.54443	0.666021	1	1
5	HTRA4	ENSDARG00000005943	100334257	ZDB-GENE-131120-192	GO:0006508 (proteolysis), GO:0001558 (regulation of cell growth), GO:0005576 (extracellular region), GO:0005520 (insulin-like growth factor binding), GO:0003824 (catalytic activity), GO:0004252 (serine-type endopeptidase activity), GO:0005515 (protein binding)	ENSG00000169495 (1.0)		12	14	7	6	6	7	15	11	6	8	14	11	9.83404	9.32417	-1.05468	0.877438	1	1
6	gnb1b	ENSDARG00000005944	['406796', '101883243']	ZDB-GENE-040426-2855	GO:0005515 (protein binding)	ENSG00000078369 (1.0)		631	751	848	777	569	690	966	719	585	736	925	712	722.65	739.463	1.02327	0.71517	1	1
21	sart1	ENSDARG00000005945	436946	ZDB-GENE-040718-422	GO:0003674 (molecular_function)	ENSG00000175467 (1.0)		659	784	837	767	652	791	1410	1050	728	916	1134	873	946.503	780.767	-1.21227	0.013794	0.277887	1
12	slc16a9b	ENSDARG00000005947	445158	ZDB-GENE-040801-69	GO:0055085 (transmembrane transport), GO:0016021 (integral to membrane)	ENSG00000165449 (1.0)		351	418	514	471	396	480	390	290	289	364	383	295	316.368	456.4	1.44262	0.000117832	0.00926253	1
15	ankmy2a	ENSDARG00000005948	334389	ZDB-GENE-030131-6321	GO:0005575 (cellular_component), GO:0046872 (metal ion binding), GO:0005515 (protein binding)	ENSG00000106524 (1.0)		96	114	134	123	109	132	289	215	99	125	151	116	152.031	123.096	-1.23506	0.321268	0.925671	1
16	echdc1	ENSDARG00000005959	553585	ZDB-GENE-050522-370	GO:0008152 (metabolic process), GO:0003824 (catalytic activity)	ENSG00000093144 (0.0)		8	10	21	19	15	18	17	13	18	23	19	15	16.6489	15.6555	-1.06345	1	1	1
11	slc4a5	ENSDARG00000005966		ZDB-GENE-091112-19	GO:0006810 (transport), GO:0006820 (anion transport), GO:0016021 (integral to membrane), GO:0016020 (membrane), GO:0005215 (transporter activity), GO:0005452 (inorganic anion exchanger activity), GO:0008509 (anion transmembrane transporter activity)	ENSG00000188687 (1.0)		20	24	25	23	15	18	19	14	15	19	27	21	17.9398	21.6367	1.20608	0.609016	1	1
18	ric8b	ENSDARG00000005972	334503	ZDB-GENE-030131-6435	GO:0005488 (binding)	ENSG00000111785 (1.0)		247	294	301	276	227	275	457	340	232	292	404	311	314.471	281.727	-1.11623	0.271726	0.907769	1
6	atad5b	ENSDARG00000005974	321619	ZDB-GENE-030131-338	GO:0005524 (ATP binding), GO:0000166 (nucleotide binding), GO:0017111 (nucleoside-triphosphatase activity)	ENSG00000176208 (1.0)		217	258	248	227	158	192	253	188	143	180	273	210	192.868	225.733	1.1704	0.235112	0.886489	1
21	sfswap	ENSDARG00000005980	394143	ZDB-GENE-040426-931	GO:0006396 (RNA processing), GO:0005575 (cellular_component), GO:0003723 (RNA binding)	ENSG00000061936 (0.0)		501	596	660	605	519	630	768	572	438	551	765	589	570.757	610.238	1.06917	0.493957	1	1
8	rgl1	ENSDARG00000005989	402933	ZDB-GENE-040426-1816	GO:0007165 (signal transduction), GO:0007264 (small GTPase mediated signal transduction), GO:0051056 (regulation of small GTPase mediated signal transduction), GO:0005622 (intracellular), GO:0005085 (guanyl-nucleotide exchange factor activity)	ENSG00000143344 (1.0)		578	688	782	717	637	773	1312	977	604	760	999	769	835.5	725.772	-1.15119	0.113009	0.732025	1
7	prc1b	ENSDARG00000005993	393203	ZDB-GENE-040426-777	GO:0000226 (microtubule cytoskeleton organization), GO:0000910 (cytokinesis), GO:0005575 (cellular_component), GO:0000166 (nucleotide binding), GO:0008017 (microtubule binding)	ENSG00000198901 (1.0)		343	408	392	359	269	326	375	279	233	293	450	346	306.343	364.591	1.19014	0.112586	0.731017	1
13	mycla	ENSDARG00000006003	405873	ZDB-GENE-040426-2439	GO:0006355 (regulation of transcription, DNA-dependent), GO:0005634 (nucleus), GO:0003677 (DNA binding), GO:0003700 (sequence-specific DNA binding transcription factor activity), GO:0046983 (protein dimerization activity)	ENSG00000116990 (1.0)		380	452	511	468	417	506	634	472	448	564	669	515	517.052	475.475	-1.08744	0.440067	0.988108	1
10	nudcd3	ENSDARG00000006005	406472	ZDB-GENE-040426-2255	GO:0008150 (biological_process), GO:0005575 (cellular_component), GO:0003674 (molecular_function)	ENSG00000015676 (1.0)		220	262	308	282	271	329	615	458	258	325	359	276	353.051	290.951	-1.21344	0.253027	0.897273	1
9	dct	ENSDARG00000006008	58074	ZDB-GENE-000508-1	GO:0008152 (metabolic process), GO:0016491 (oxidoreductase activity), GO:0005575 (cellular_component), GO:0046872 (metal ion binding)	ENSG00000080166 (1.0)		807	960	953	874	826	1002	2233	1663	1140	1435	1852	1426	1507.94	945.267	-1.59525	1.95223e-10	6.57421e-08	1
24	bmi1a	ENSDARG00000006010	321505	ZDB-GENE-030131-224	GO:0006355 (regulation of transcription, DNA-dependent), GO:0006351 (transcription, DNA-templated), GO:0016568 (chromatin modification), GO:0060215 (primitive hemopoiesis), GO:0021549 (cerebellum development), GO:0035701 (hematopoietic stem cell migration), GO:0005634 (nucleus), GO:0031519 (PcG protein complex), GO:0008270 (zinc ion binding), GO:0046872 (metal ion binding), GO:0005515 (protein bi…	ENSG00000168283 (1.0), ENSG00000269897 (1.0)		356	424	433	397	314	381	455	339	266	335	491	378	350.57	400.472	1.14234	0.21535	0.869619	1
4	klhl42	ENSDARG00000006011	567545	ZDB-GENE-041210-190	GO:0005515 (protein binding)	ENSG00000087448 (0.0)		13	15	15	14	13	16	49	36	21	26	24	18	27.1341	14.996	-1.80942	0.0997567	0.702488	1
3	kat2a	ENSDARG00000006017	555517	ZDB-GENE-080403-11	GO:0006355 (regulation of transcription, DNA-dependent), GO:0005634 (nucleus), GO:0008080 (N-acetyltransferase activity), GO:0004402 (histone acetyltransferase activity), GO:0016573 (histone acetylation), GO:0005515 (protein binding)	ENSG00000108773 (1.0)		92	109	179	164	103	125	180	134	141	177	194	149	153.634	132.836	-1.15657	0.505681	1	1
23	tkt	ENSDARG00000006019	378713	ZDB-GENE-030909-13	GO:0008152 (metabolic process), GO:0003824 (catalytic activity), GO:0016740 (transferase activity), GO:0016624 (oxidoreductase activity, acting on the aldehyde or oxo group of donors, disulfide as acceptor), GO:0004802 (transketolase activity)	ENSG00000007350 (1.0), ENSG00000151005 (1.0)		3485	4146	4829	4427	3639	4414	4899	3648	2707	3408	4608	3548	3534.54	4329.24	1.22484	0.00216722	0.0838513	1
8	agtpbp1	ENSDARG00000006021	554164	ZDB-GENE-081104-267	GO:0006508 (proteolysis), GO:0008270 (zinc ion binding), GO:0004181 (metallocarboxypeptidase activity), GO:0005488 (binding)	ENSG00000135049 (1.0)		115	137	176	161	148	180	215	160	125	157	194	149	155.608	159.236	1.02332	0.872443	1	1
18	tp53i11b	ENSDARG00000006025	556618	ZDB-GENE-030131-6328	GO:0008150 (biological_process), GO:0005575 (cellular_component), GO:0003674 (molecular_function)	ENSG00000175274 (1.0)		62	74	64	59	74	90	59	44	58	73	90	69	62.0803	74.0681	1.1931	0.384708	0.960168	1
4	lta4h	ENSDARG00000006029	406575	ZDB-GENE-040426-2477	GO:0006508 (proteolysis), GO:0006954 (inflammatory response), GO:0019370 (leukotriene biosynthetic process), GO:0008270 (zinc ion binding), GO:0008237 (metallopeptidase activity), GO:0016787 (hydrolase activity), GO:0004463 (leukotriene-A4 hydrolase activity), GO:0005488 (binding)	ENSG00000111144 (1.0)		266	316	332	304	268	325	409	305	248	312	380	293	303.111	315.314	1.04026	0.722523	1	1
3	abat	ENSDARG00000006031	378968	ZDB-GENE-031006-4	GO:0009448 (gamma-aminobutyric acid metabolic process), GO:0003824 (catalytic activity), GO:0030170 (pyridoxal phosphate binding), GO:0008483 (transaminase activity), GO:0016740 (transferase activity), GO:0003867 (4-aminobutyrate transaminase activity)	ENSG00000183044 (1.0)		343	408	487	446	355	431	322	240	218	274	386	297	270.467	428.397	1.58392	8.48242e-06	0.00106876	1
4	aebp2	ENSDARG00000006038	406815	ZDB-GENE-040426-2885	GO:0046872 (metal ion binding), GO:0006355 (regulation of transcription, DNA-dependent), GO:0006351 (transcription, DNA-templated), GO:0016568 (chromatin modification), GO:0005634 (nucleus), GO:0035098 (ESC/E(Z) complex), GO:0003677 (DNA binding), GO:0003676 (nucleic acid binding)	ENSG00000139154 (0.0)		270	321	335	307	269	326	464	346	258	325	414	319	329.685	318.222	-1.03602	0.704453	1	1
6	cyp20a1	ENSDARG00000006040	406641	ZDB-GENE-040426-2646	GO:0055114 (oxidation-reduction process), GO:0020037 (heme binding), GO:0016705 (oxidoreductase activity, acting on paired donors, with incorporation or reduction of molecular oxygen), GO:0005506 (iron ion binding)	ENSG00000119004 (1.0)		330	393	441	404	334	405	436	325	374	471	613	472	422.481	400.693	-1.05438	0.782006	1	1
20	ust	ENSDARG00000006044	557218	ZDB-GENE-041001-163	GO:0009058 (biosynthetic process), GO:0016021 (integral to membrane), GO:0005794 (Golgi apparatus), GO:0016740 (transferase activity), GO:0008146 (sulfotransferase activity), GO:0001733 (galactosylceramide sulfotransferase activity)	ENSG00000111962 (1.0)		117	139	134	123	97	118	145	108	73	92	137	105	101.784	126.572	1.24353	0.216186	0.869768	1
22	malt1a	ENSDARG00000006052	259196	ZDB-GENE-020801-2	GO:0006508 (proteolysis), GO:0004197 (cysteine-type endopeptidase activity), GO:0005515 (protein binding)			27	32	32	29	27	33	10	7	25	31	37	28	22.4682	31.4042	1.39772	0.230584	0.885413	1
4	aim1b	ENSDARG00000006060	566781	ZDB-GENE-030131-7179		ENSG00000112297 (1.0)		87	104	105	96	91	110	96	71	73	92	120	92	85.2581	103.386	1.21262	0.267339	0.906378	1
15	akap1b	ENSDARG00000006062	556208	ZDB-GENE-030131-6844	GO:0003723 (RNA binding)	ENSG00000121057 (1.0)		682	811	910	834	703	853	1014	755	649	817	1021	786	786.057	832.819	1.05949	0.442528	0.988992	1
9	znf385b	ENSDARG00000006065	368405	ZDB-GENE-030616-154	GO:0003676 (nucleic acid binding), GO:0008270 (zinc ion binding)	ENSG00000144331 (1.0)		59	70	62	57	46	56	117	87	74	93	115	89	89.6071	60.9452	-1.47029	0.0501616	0.539321	1
8	uck2a	ENSDARG00000006074	100005763	ZDB-GENE-030131-7158	GO:0008152 (metabolic process), GO:0016310 (phosphorylation), GO:0044206 (UMP salvage), GO:0044211 (CTP salvage), GO:0005524 (ATP binding), GO:0000166 (nucleotide binding), GO:0016301 (kinase activity), GO:0016740 (transferase activity), GO:0016773 (phosphotransferase activity, alcohol group as acceptor), GO:0004849 (uridine kinase activity)	ENSG00000143179 (1.0)		220	262	325	298	210	255	359	267	208	262	320	246	258.517	271.48	1.05015	0.606596	1	1
22	gpr37l1a	ENSDARG00000006079	567161	ZDB-GENE-110411-20	GO:0007186 (G-protein coupled receptor signaling pathway), GO:0007165 (signal transduction), GO:0016021 (integral to membrane), GO:0016020 (membrane), GO:0004930 (G-protein coupled receptor activity), GO:0004871 (signal transducer activity)	ENSG00000170075 (1.0)		39	46	43	39	25	30	90	67	50	63	48	37	55.6392	38.7159	-1.43711	0.162681	0.810935	1
16	rad21a	ENSDARG00000006092	['322275', '100536176']	ZDB-GENE-030131-994	GO:0006357 (regulation of transcription from RNA polymerase II promoter), GO:0043280 (positive regulation of cysteine-type endopeptidase activity involved in apoptotic process), GO:0007064 (mitotic sister chromatid cohesion), GO:0000228 (nuclear chromosome), GO:0043565 (sequence-specific DNA binding), GO:0005515 (protein binding)	ENSG00000164754 (1.0)		1343	1598	1829	1677	1325	1607	2636	1963	1344	1692	2345	1806	1820.1	1627.31	-1.11847	0.0957449	0.689085	1
6	cdk15	ENSDARG00000006093	791619	ZDB-GENE-060421-7193	GO:0006468 (protein phosphorylation), GO:0016310 (phosphorylation), GO:0005575 (cellular_component), GO:0005524 (ATP binding), GO:0016772 (transferase activity, transferring phosphorus-containing groups), GO:0004672 (protein kinase activity), GO:0004713 (protein tyrosine kinase activity), GO:0046872 (metal ion binding), GO:0000166 (nucleotide binding), GO:0004674 (protein serine/threonine kinase …	ENSG00000138395 (0.0)		27	32	41	38	18	22	99	74	15	19	37	28	40.3642	30.5154	-1.32275	0.53189	1	1
20	igf2r	ENSDARG00000006094	557061	ZDB-GENE-041014-300	GO:0006810 (transport), GO:0016021 (integral to membrane), GO:0005737 (cytoplasm), GO:0005215 (transporter activity)	ENSG00000197081 (1.0)		163	194	246	226	167	203	196	146	159	200	258	199	181.583	207.346	1.14188	0.22734	0.883311	1
8	si:dkeyp-104h9.7	ENSDARG00000006109		ZDB-GENE-081104-450	GO:0006468 (protein phosphorylation), GO:0016310 (phosphorylation), GO:0005524 (ATP binding), GO:0016772 (transferase activity, transferring phosphorus-containing groups), GO:0004672 (protein kinase activity), GO:0004713 (protein tyrosine kinase activity), GO:0000166 (nucleotide binding), GO:0004674 (protein serine/threonine kinase activity), GO:0016301 (kinase activity), GO:0016740 (transferase …			1	1	0	0	2	2	0	0	7	9	9	7	5.24702	1.20528	-4.35337	0.196436	0.853213	1
15	chd	ENSDARG00000006110	30161	ZDB-GENE-990415-33	GO:0005515 (protein binding)	ENSG00000090539 (0.0)		41	49	35	32	44	53	22	16	41	52	50	38	35.4969	44.747	1.26059	0.399294	0.968717	1
12	myof	ENSDARG00000006112	393849	ZDB-GENE-040426-1138	GO:0008150 (biological_process), GO:0016021 (integral to membrane), GO:0005515 (protein binding)	ENSG00000138119 (1.0)		287	341	409	375	277	336	394	293	267	336	453	349	326.095	350.813	1.0758	0.422618	0.975524	1
15	tbx2b	ENSDARG00000006120	30253	ZDB-GENE-990726-27	GO:0030903 (notochord development), GO:0006355 (regulation of transcription, DNA-dependent), GO:0007275 (multicellular organismal development), GO:0006351 (transcription, DNA-templated), GO:0007155 (cell adhesion), GO:0008283 (cell proliferation), GO:0008016 (regulation of heart contraction), GO:0042074 (cell migration involved in gastrulation), GO:0007420 (brain development), GO:0048663 (neuron …	ENSG00000121068 (0.0)		241	287	336	308	299	363	606	451	279	351	545	420	407.366	319.157	-1.27638	0.0106936	0.237432	1
8	kdm5c	ENSDARG00000006124	553406	ZDB-GENE-060810-94	GO:0055114 (oxidation-reduction process), GO:0043524 (negative regulation of neuron apoptotic process), GO:0005634 (nucleus), GO:0005622 (intracellular), GO:0003677 (DNA binding), GO:0008270 (zinc ion binding), GO:0046872 (metal ion binding), GO:0016706 (oxidoreductase activity, acting on paired donors, with incorporation or reduction of molecular oxygen, 2-oxoglutarate as one donor, and incorpor…	ENSG00000012817 (1.0), ENSG00000126012 (1.0)		1396	1661	1904	1746	1548	1878	3134	2334	1522	1916	2315	1782	2010.7	1761.42	-1.14153	0.141845	0.780363	1
12	csnk1db	ENSDARG00000006125	406533	ZDB-GENE-040426-2385	GO:0016055 (Wnt signaling pathway), GO:0006468 (protein phosphorylation), GO:0016310 (phosphorylation), GO:0005634 (nucleus), GO:0005737 (cytoplasm), GO:0005524 (ATP binding), GO:0016772 (transferase activity, transferring phosphorus-containing groups), GO:0004672 (protein kinase activity), GO:0004713 (protein tyrosine kinase activity), GO:0000166 (nucleotide binding), GO:0004674 (protein serine/…	ENSG00000141551 (0.0)		705	839	902	827	665	807	945	704	515	648	888	684	678.569	824.13	1.21451	0.0243828	0.384603	1
13	cep170a	ENSDARG00000006128	557463	ZDB-GENE-090312-109	GO:0005515 (protein binding)	ENSG00000143702 (1.0)		437	520	554	508	521	632	990	737	449	565	764	588	630.221	553.273	-1.13908	0.181618	0.837362	1
8	star	ENSDARG00000006137	63999	ZDB-GENE-001120-3	GO:0006810 (transport), GO:0006694 (steroid biosynthetic process), GO:0006869 (lipid transport), GO:0008203 (cholesterol metabolic process), GO:0005739 (mitochondrion), GO:0008289 (lipid binding), GO:0017127 (cholesterol transporter activity), GO:0015485 (cholesterol binding)	ENSG00000147465 (1.0)		10	12	11	10	11	13	10	7	17	21	30	23	17.3149	11.7752	-1.47045	0.430876	0.981765	1
25	det1	ENSDARG00000006145	324089	ZDB-GENE-030131-2809	GO:0008150 (biological_process), GO:0005575 (cellular_component), GO:0003674 (molecular_function)	ENSG00000140543 (1.0)		42	50	78	72	36	44	97	72	45	57	75	58	62.2083	55.0496	-1.13004	0.644595	1	1
16	pde11al	ENSDARG00000006151	569112	ZDB-GENE-031118-106	GO:0007165 (signal transduction), GO:0003824 (catalytic activity), GO:0004114 (3',5'-cyclic-nucleotide phosphodiesterase activity), GO:0005515 (protein binding)			9	11	9	8	8	10	1	1	4	5	12	9	5.00641	9.55438	1.90843	0.330664	0.930326	1
25	lrrk2	ENSDARG00000006169	559366	ZDB-GENE-071218-6	GO:0006468 (protein phosphorylation), GO:0007264 (small GTPase mediated signal transduction), GO:0016310 (phosphorylation), GO:0005622 (intracellular), GO:0005524 (ATP binding), GO:0016772 (transferase activity, transferring phosphorus-containing groups), GO:0005525 (GTP binding), GO:0004672 (protein kinase activity), GO:0004713 (protein tyrosine kinase activity), GO:0004674 (protein serine/threo…	ENSG00000188906 (1.0)		185	220	259	237	209	254	276	206	154	194	257	198	199.087	237.026	1.19057	0.171798	0.825315	1
23	lrrc23	ENSDARG00000006174	450033	ZDB-GENE-041010-153	GO:0008150 (biological_process), GO:0005515 (protein binding)	ENSG00000010626 (1.0)		12	14	6	6	5	6	0	0	10	13	17	13	8.55902	8.61421	1.00645	0.990465	1	1
13	hif1aa	ENSDARG00000006181	797150	ZDB-GENE-080917-55	GO:0006355 (regulation of transcription, DNA-dependent), GO:0007165 (signal transduction), GO:0046983 (protein dimerization activity), GO:0004871 (signal transducer activity), GO:0005515 (protein binding), GO:0006351 (transcription, DNA-templated), GO:0005634 (nucleus), GO:0003677 (DNA binding)			25	30	30	28	19	23	30	22	22	28	35	27	25.6606	26.765	1.04304	0.887421	1	1
22	gatad2ab	ENSDARG00000006192	405852	ZDB-GENE-040426-2372	GO:0006355 (regulation of transcription, DNA-dependent), GO:0003700 (sequence-specific DNA binding transcription factor activity), GO:0043565 (sequence-specific DNA binding), GO:0003676 (nucleic acid binding), GO:0008270 (zinc ion binding)	ENSG00000167491 (1.0)		283	337	307	281	290	352	643	479	247	311	324	249	346.403	323.312	-1.07142	0.651274	1	1
13	sav1	ENSDARG00000006196	447821	ZDB-GENE-040912-28	GO:0007165 (signal transduction), GO:0005515 (protein binding)	ENSG00000151748 (1.0)		232	276	281	258	222	269	356	265	244	307	365	281	284.427	267.645	-1.0627	0.64568	1	1
2	EIF4G1 (1 of 3)	ENSDARG00000006200	572435	ZDB-GENE-070112-702	GO:0005575 (cellular_component), GO:0003723 (RNA binding), GO:0005515 (protein binding), GO:0005488 (binding)	ENSG00000114867 (0.0)		3286	3909	4199	3850	3405	4130	5072	3777	2968	3736	4571	3519	3677.5	3963.18	1.07768	0.261575	0.904401	1
6	erbb3a	ENSDARG00000006202	386635	ZDB-GENE-030916-3	GO:0006468 (protein phosphorylation), GO:0007169 (transmembrane receptor protein tyrosine kinase signaling pathway), GO:0016021 (integral to membrane), GO:0016020 (membrane), GO:0005524 (ATP binding), GO:0016772 (transferase activity, transferring phosphorus-containing groups), GO:0004672 (protein kinase activity), GO:0004713 (protein tyrosine kinase activity), GO:0004714 (transmembrane receptor …	ENSG00000065361 (1.0)		326	388	436	400	332	403	471	351	293	369	482	371	363.561	396.77	1.09134	0.377296	0.957616	1
9	pou4f3	ENSDARG00000006206	30534	ZDB-GENE-990415-24	GO:0006355 (regulation of transcription, DNA-dependent), GO:0006351 (transcription, DNA-templated), GO:0007420 (brain development), GO:0005634 (nucleus), GO:0003677 (DNA binding), GO:0003700 (sequence-specific DNA binding transcription factor activity), GO:0043565 (sequence-specific DNA binding)	ENSG00000091010 (1.0)		3	4	0	0	2	2	0	0	1	1	4	3	1.4462	1.99842	1.38184	0.996858	1	1
6	gpx1b	ENSDARG00000006207	447895	ZDB-GENE-040912-60	GO:0055114 (oxidation-reduction process), GO:0006979 (response to oxidative stress), GO:0005575 (cellular_component), GO:0016491 (oxidoreductase activity), GO:0004601 (peroxidase activity), GO:0004602 (glutathione peroxidase activity)	ENSG00000176153 (0.0)		22	26	35	32	16	19	55	41	12	15	28	22	25.8737	25.8903	1.00064	0.948049	1	1
17	MYT1L (1 of 2)	ENSDARG00000006212			GO:0006355 (regulation of transcription, DNA-dependent), GO:0005634 (nucleus), GO:0003700 (sequence-specific DNA binding transcription factor activity), GO:0008270 (zinc ion binding)	ENSG00000186487 (1.0)		13	15	13	12	9	11	8	6	17	21	15	12	12.9687	12.7674	-1.01576	0.91329	1	1
4	akr1b1	ENSDARG00000006215	415138	ZDB-GENE-040625-7	GO:0055114 (oxidation-reduction process), GO:0005575 (cellular_component), GO:0016491 (oxidoreductase activity)	ENSG00000165568 (0.0)		307	365	317	291	182	221	294	219	287	361	407	313	297.859	292.215	-1.01931	0.954117	1	1
11	gnl3	ENSDARG00000006219	321897	ZDB-GENE-030131-616	GO:0005525 (GTP binding)	ENSG00000163938 (1.0)		464	552	714	655	526	638	759	565	388	488	690	531	528.294	614.898	1.16393	0.101512	0.70496	1
9	ugt1ab	ENSDARG00000006220	['406731', '641488', '100379286', '100384891', '100384896', '100384897', '100384901']	['ZDB-GENE-071004-4', 'ZDB-GENE-071004-5', 'ZDB-GENE-080227-5', 'ZDB-GENE-080227-6', 'ZDB-GENE-040426-2762']	GO:0008152 (metabolic process), GO:0005975 (carbohydrate metabolic process), GO:0030259 (lipid glycosylation), GO:0020037 (heme binding), GO:0009055 (electron carrier activity), GO:0016758 (transferase activity, transferring hexosyl groups), GO:0030246 (carbohydrate binding), GO:0016740 (transferase activity), GO:0016757 (transferase activity, transferring glycosyl groups)	ENSG00000244474 (1.0), ENSG00000241635 (1.0), ENSG00000241119 (1.0), ENSG00000244122 (1.0), ENSG00000167165 (1.0), ENSG00000242366 (1.0), ENSG00000243135 (1.0), ENSG00000242515 (1.0), ENSG00000240224 (1.0)		49	58	78	72	52	63	105	78	47	59	75	58	65.0333	64.2953	-1.01148	0.963537	1	1
1	ddx39aa	ENSDARG00000006225	325550	ZDB-GENE-030131-4275	GO:0005575 (cellular_component), GO:0003676 (nucleic acid binding), GO:0005524 (ATP binding), GO:0000166 (nucleotide binding), GO:0004386 (helicase activity), GO:0008026 (ATP-dependent helicase activity), GO:0016787 (hydrolase activity)	ENSG00000123136 (0.0)		1321	1572	1890	1733	1412	1713	2467	1837	1407	1771	2365	1821	1809.72	1672.4	-1.08211	0.271284	0.907769	1
17	brms1la	ENSDARG00000006235	792017	ZDB-GENE-050913-49	GO:0006355 (regulation of transcription, DNA-dependent), GO:0006351 (transcription, DNA-templated), GO:0005634 (nucleus), GO:0003674 (molecular_function)	ENSG00000100916 (1.0)		324	385	365	335	229	278	622	463	275	346	442	340	383.224	332.63	-1.1521	0.287328	0.912371	1
3	slc27a1a	ENSDARG00000006240	541410	ZDB-GENE-050320-112	GO:0008152 (metabolic process), GO:0003824 (catalytic activity)	ENSG00000130304 (0.0)		287	341	344	315	252	306	491	366	261	329	409	315	336.363	320.84	-1.04838	0.626961	1	1
11	ptp4a1	ENSDARG00000006242	493615	ZDB-GENE-041121-11	GO:0016311 (dephosphorylation), GO:0006470 (protein dephosphorylation), GO:0005575 (cellular_component), GO:0008138 (protein tyrosine/serine/threonine phosphatase activity), GO:0004725 (protein tyrosine phosphatase activity), GO:0016791 (phosphatase activity)	ENSG00000112245 (1.0)		1938	2306	2296	2105	1689	2049	2454	1827	1453	1829	2396	1845	1833.75	2153.17	1.17419	0.0234991	0.377272	1
21	ell2	ENSDARG00000006251	322997	ZDB-GENE-030131-1717	GO:0006368 (transcription elongation from RNA polymerase II promoter), GO:0008023 (transcription elongation factor complex)	ENSG00000118985 (0.0)		543	646	677	621	564	684	765	570	481	605	801	617	597.294	650.286	1.08872	0.34996	0.943108	1
10	MIER3 (1 of 2)	ENSDARG00000006253	560884	ZDB-GENE-050913-97	GO:0008150 (biological_process), GO:0005634 (nucleus), GO:0003677 (DNA binding), GO:0003682 (chromatin binding)	ENSG00000155545 (1.0)		261	311	348	319	284	345	482	359	287	361	456	351	357.101	324.691	-1.09982	0.367008	0.953651	1
10	vldlr	ENSDARG00000006257	393897	ZDB-GENE-040426-803	GO:0005509 (calcium ion binding), GO:0005515 (protein binding), GO:0016021 (integral to membrane), GO:0016020 (membrane)	ENSG00000147852 (1.0)		209	249	281	258	211	256	502	374	209	263	335	258	298.282	254.076	-1.17399	0.208711	0.865259	1
6	tuba8l4	ENSDARG00000006260	393154	ZDB-GENE-040426-860	GO:0006184 (GTP catabolic process), GO:0051258 (protein polymerization), GO:0007017 (microtubule-based process), GO:0005737 (cytoplasm), GO:0005856 (cytoskeleton), GO:0005874 (microtubule), GO:0043234 (protein complex), GO:0003924 (GTPase activity), GO:0005525 (GTP binding), GO:0000166 (nucleotide binding), GO:0005200 (structural constituent of cytoskeleton)			8235	9797	11005	10089	9002	10920	16626	12381	9316	11727	14337	11039	11715.5	10268.9	-1.14087	0.029667	0.421472	1
22	stat1a	ENSDARG00000006266	30768	ZDB-GENE-980526-499	GO:0006355 (regulation of transcription, DNA-dependent), GO:0007165 (signal transduction), GO:0006351 (transcription, DNA-templated), GO:0005634 (nucleus), GO:0005737 (cytoplasm), GO:0003677 (DNA binding), GO:0003700 (sequence-specific DNA binding transcription factor activity), GO:0005509 (calcium ion binding), GO:0004871 (signal transducer activity), GO:0005515 (protein binding)	ENSG00000115415 (1.0)		147	175	208	191	158	192	112	83	126	159	215	166	135.85	185.749	1.36731	0.0461727	0.518481	1
17	mpp5a	ENSDARG00000006272	252845	ZDB-GENE-020712-1	GO:0005515 (protein binding)	ENSG00000072415 (1.0)		467	556	545	500	359	435	446	332	298	375	516	397	368.179	496.914	1.34965	0.0018125	0.0732438	1
11	irf2bp2b	ENSDARG00000006275	406614	ZDB-GENE-040426-2574		ENSG00000168264 (1.0)		377	449	655	601	491	596	606	451	456	574	633	487	504.219	548.214	1.08725	0.351363	0.943889	1
17	rragd	ENSDARG00000006279	570568	ZDB-GENE-070620-6	GO:0007264 (small GTPase mediated signal transduction), GO:0008150 (biological_process), GO:0005634 (nucleus), GO:0005622 (intracellular), GO:0005737 (cytoplasm), GO:0005525 (GTP binding)	ENSG00000025039 (1.0)		27	32	42	39	23	28	72	54	36	45	45	35	44.5268	32.8428	-1.35576	0.293279	0.912371	1
3	myh11b	ENSDARG00000006281	566080	ZDB-GENE-101124-2	GO:0016459 (myosin complex), GO:0005524 (ATP binding), GO:0003774 (motor activity), GO:0005515 (protein binding), GO:0003779 (actin binding), GO:0000166 (nucleotide binding)	ENSG00000133392 (1.0)		37	44	42	39	34	41	66	49	31	39	60	46	44.7893	41.2564	-1.08563	0.692312	1	1
4	waslb	ENSDARG00000006283	394034	ZDB-GENE-040426-718	GO:0007015 (actin filament organization), GO:2000601 (positive regulation of Arp2/3 complex-mediated actin nucleation), GO:0003779 (actin binding)	ENSG00000106299 (1.0)		206	245	289	265	234	284	312	232	265	334	366	282	282.573	264.631	-1.0678	0.740397	1	1
23	prdm5	ENSDARG00000006288	432371	ZDB-GENE-040708-1	GO:0006355 (regulation of transcription, DNA-dependent), GO:0060828 (regulation of canonical Wnt signaling pathway), GO:2000050 (regulation of non-canonical Wnt signaling pathway), GO:0003676 (nucleic acid binding), GO:0046872 (metal ion binding), GO:0000976 (transcription regulatory region sequence-specific DNA binding), GO:0005515 (protein binding)	ENSG00000138738 (0.0)		80	95	110	101	79	96	241	179	107	135	151	116	143.473	97.2858	-1.47476	0.0140859	0.280658	1
19	ndufs5	ENSDARG00000006290	553660	ZDB-GENE-050522-437	GO:0003674 (molecular_function)	ENSG00000168653 (1.0)		250	297	356	326	250	303	570	424	292	368	458	353	381.556	309.025	-1.23471	0.0447668	0.510922	1
9	MAATS1	ENSDARG00000006292	793563	ZDB-GENE-070912-489		ENSG00000183833 (1.0)		23	27	34	31	26	32	82	61	33	42	49	38	46.7769	30.0248	-1.55794	0.0922837	0.684888	1
9	arhgef7a	ENSDARG00000006299	553493	ZDB-GENE-060322-11	GO:0035556 (intracellular signal transduction), GO:0035023 (regulation of Rho protein signal transduction), GO:0005089 (Rho guanyl-nucleotide exchange factor activity), GO:0005085 (guanyl-nucleotide exchange factor activity), GO:0005515 (protein binding)	ENSG00000102606 (0.0)		247	294	334	306	272	330	533	397	301	379	520	400	392.06	310.008	-1.26468	0.0213535	0.361327	1
7	psmd9	ENSDARG00000006300	436709	ZDB-GENE-030131-431	GO:0005515 (protein binding)	ENSG00000256950 (1.0), ENSG00000110801 (1.0)		123	146	157	144	143	173	228	170	111	140	207	159	156.297	154.58	-1.01111	0.823191	1	1
9	raph1	ENSDARG00000006301	557435	ZDB-GENE-070912-156	GO:0007165 (signal transduction)	ENSG00000173166 (1.0)		259	308	321	294	303	368	380	283	252	317	348	268	289.378	323.329	1.11733	0.300522	0.915384	1
11	shisa4	ENSDARG00000006307	550567	ZDB-GENE-050417-419	GO:0008150 (biological_process), GO:0003674 (molecular_function)	ENSG00000198892 (1.0)		70	83	91	83	67	81	48	36	61	77	109	84	65.485	82.6614	1.26229	0.211909	0.86806	1
8	ptpn18	ENSDARG00000006308	541324	ZDB-GENE-050320-12	GO:0016311 (dephosphorylation), GO:0006470 (protein dephosphorylation), GO:0004725 (protein tyrosine phosphatase activity), GO:0016791 (phosphatase activity), GO:0016787 (hydrolase activity), GO:0004721 (phosphoprotein phosphatase activity)	ENSG00000072135 (1.0)		8	10	17	16	11	13	32	24	6	8	19	15	15.3371	12.8157	-1.19674	0.631458	1	1
9	itgav	ENSDARG00000006314	100151255	ZDB-GENE-060616-382	GO:0007155 (cell adhesion), GO:0001525 (angiogenesis), GO:0007229 (integrin-mediated signaling pathway), GO:0042074 (cell migration involved in gastrulation), GO:0001568 (blood vessel development), GO:0070121 (Kupffer's vesicle development), GO:0001935 (endothelial cell proliferation), GO:0016021 (integral to membrane), GO:0016020 (membrane), GO:0008305 (integrin complex), GO:0005515 (protein bin…	ENSG00000138448 (1.0)		1075	1279	1391	1275	1007	1222	1285	957	976	1229	1549	1193	1126.05	1258.59	1.11771	0.0951762	0.688565	1
21	rpl23a	ENSDARG00000006316	335539	ZDB-GENE-030131-7479	GO:0006412 (translation), GO:0051726 (regulation of cell cycle), GO:0031016 (pancreas development), GO:0005622 (intracellular), GO:0005840 (ribosome), GO:0030529 (ribonucleoprotein complex), GO:0000166 (nucleotide binding), GO:0003735 (structural constituent of ribosome)	ENSG00000198242 (0.0)		6151	7318	8788	8057	6660	8079	13707	10207	6141	7730	10257	7897	8611.61	7817.93	-1.10152	0.296504	0.91299	1
24	mif4gdb	ENSDARG00000006331	503596	ZDB-GENE-050227-7	GO:0006417 (regulation of translation), GO:0005634 (nucleus), GO:0005737 (cytoplasm), GO:0003723 (RNA binding), GO:0005515 (protein binding), GO:0005488 (binding)	ENSG00000125457 (1.0)		40	48	52	48	49	59	77	57	35	44	98	75	58.9509	51.5674	-1.14318	0.448881	0.992145	1
20	snx14	ENSDARG00000006332	555970	ZDB-GENE-040724-144	GO:0038032 (termination of G-protein coupled receptor signaling pathway), GO:0035091 (phosphatidylinositol binding), GO:0007154 (cell communication)	ENSG00000135317 (0.0)		183	218	270	248	215	261	272	203	214	269	325	250	240.722	242.021	1.0054	0.843386	1	1
11	tas1r3	ENSDARG00000006341	562318	ZDB-GENE-070917-3	GO:0007186 (G-protein coupled receptor signaling pathway), GO:0007165 (signal transduction), GO:0016021 (integral to membrane), GO:0016020 (membrane), GO:0005886 (plasma membrane), GO:0004930 (G-protein coupled receptor activity), GO:0004871 (signal transducer activity)	ENSG00000169962 (0.0)		0	0	0	0	0	0	0	0	0	0	3	2	0.769952	0	-0.769952	0.710325	1	1
15	MED17	ENSDARG00000006345			GO:0006357 (regulation of transcription from RNA polymerase II promoter), GO:0016592 (mediator complex), GO:0001104 (RNA polymerase II transcription cofactor activity)	ENSG00000042429 (1.0)		124	148	210	193	133	161	337	251	151	190	277	213	218.103	167.13	-1.30499	0.0390929	0.478307	1
13	nkx1.2la	ENSDARG00000006350	405755	ZDB-GENE-040615-1	GO:0006355 (regulation of transcription, DNA-dependent), GO:0003677 (DNA binding), GO:0003700 (sequence-specific DNA binding transcription factor activity), GO:0043565 (sequence-specific DNA binding), GO:0005634 (nucleus)	ENSG00000229544 (0.0)		12	14	10	9	4	5	9	7	10	13	7	5	8.22653	9.43226	1.14657	0.751202	1	1
23	itga5	ENSDARG00000006353	386787	ZDB-GENE-031116-52	GO:0007155 (cell adhesion), GO:0007229 (integrin-mediated signaling pathway), GO:0001501 (skeletal system development), GO:0001756 (somitogenesis), GO:0085029 (extracellular matrix assembly), GO:0016021 (integral to membrane), GO:0016020 (membrane), GO:0008305 (integrin complex), GO:0046982 (protein heterodimerization activity), GO:0001968 (fibronectin binding)	ENSG00000161638 (1.0)		330	393	466	427	333	404	348	259	266	335	380	293	295.522	407.928	1.38037	0.000919921	0.0442552	1
13	slc18a3a	ENSDARG00000006356	559347	ZDB-GENE-060929-990	GO:0055085 (transmembrane transport), GO:0006810 (transport), GO:0006836 (neurotransmitter transport), GO:0015893 (drug transport), GO:0016021 (integral to membrane), GO:0016020 (membrane), GO:0022857 (transmembrane transporter activity), GO:0015238 (drug transmembrane transporter activity)	ENSG00000187714 (0.0)		92	109	122	112	103	125	173	129	120	151	134	103	127.685	115.416	-1.1063	0.621265	1	1
22	crlf1b	ENSDARG00000006368	564665	ZDB-GENE-080108-1	GO:0008150 (biological_process), GO:0005575 (cellular_component), GO:0005515 (protein binding)	ENSG00000006016 (1.0)		41	49	58	53	31	38	148	110	58	73	90	69	84.1723	46.5192	-1.80941	0.00659032	0.176542	1
2	atp6v1h	ENSDARG00000006370	286779	ZDB-GENE-021219-2	GO:0015991 (ATP hydrolysis coupled proton transport), GO:0060041 (retina development in camera-type eye), GO:0000221 (vacuolar proton-transporting V-type ATPase, V1 domain), GO:0016820 (hydrolase activity, acting on acid anhydrides, catalyzing transmembrane movement of substances), GO:0046961 (proton-transporting ATPase activity, rotational mechanism), GO:0005488 (binding)	ENSG00000047249 (0.0)		370	440	521	478	363	440	790	588	348	438	601	463	496.363	452.73	-1.09638	0.319165	0.924063	1
18	ugt5c2	ENSDARG00000006372	751669	ZDB-GENE-060825-206	GO:0008152 (metabolic process), GO:0005975 (carbohydrate metabolic process), GO:0030259 (lipid glycosylation), GO:0016758 (transferase activity, transferring hexosyl groups), GO:0030246 (carbohydrate binding), GO:0005575 (cellular_component), GO:0016740 (transferase activity), GO:0016757 (transferase activity, transferring glycosyl groups)			2	2	3	3	3	4	0	0	1	1	3	2	1.18955	2.92301	2.45724	0.54646	1	1
23	nsfl1c	ENSDARG00000006375	['492805', '100537232']	ZDB-GENE-041114-160	GO:0008150 (biological_process), GO:0005515 (protein binding)	ENSG00000088833 (1.0)		330	393	401	368	339	411	448	334	293	369	478	368	356.825	390.49	1.09435	0.387009	0.962126	1
9	stxbp5l	ENSDARG00000006383	567605	ZDB-GENE-041210-220	GO:0016192 (vesicle-mediated transport), GO:0006810 (transport), GO:0015031 (protein transport), GO:0006887 (exocytosis), GO:0016021 (integral to membrane), GO:0016020 (membrane), GO:0005737 (cytoplasm), GO:0005886 (plasma membrane), GO:0005515 (protein binding)	ENSG00000145087 (1.0)		41	49	64	59	36	44	115	86	42	53	64	49	62.5944	50.3746	-1.24258	0.325975	0.928144	1
3	triobp	ENSDARG00000006385	790927	ZDB-GENE-061215-80	GO:0008150 (biological_process)	ENSG00000100106 (1.0)		155	184	203	186	182	221	345	257	141	177	279	215	216.406	197.098	-1.09796	0.32979	0.929707	1
10	smad2	ENSDARG00000006389	30639	ZDB-GENE-990603-7	GO:0006355 (regulation of transcription, DNA-dependent), GO:0007179 (transforming growth factor beta receptor signaling pathway), GO:0005622 (intracellular), GO:0005667 (transcription factor complex), GO:0003700 (sequence-specific DNA binding transcription factor activity), GO:0005515 (protein binding), GO:0007275 (multicellular organismal development), GO:0006351 (transcription, DNA-templated), …	ENSG00000175387 (1.0)		325	387	403	369	338	410	612	456	350	441	560	431	442.496	388.714	-1.13836	0.170877	0.823669	1
1	exosc9	ENSDARG00000006392	450057	ZDB-GENE-041010-180		ENSG00000123737 (1.0)		136	162	181	166	154	187	332	247	139	175	217	167	196.427	171.518	-1.14523	0.294148	0.912371	1
15	mre11a	ENSDARG00000006394						197	234	240	220	165	200	399	297	189	238	279	215	249.95	218.187	-1.14558	0.238973	0.887234	1
20	rbm25	ENSDARG00000006395	327336	ZDB-GENE-030131-5547	GO:0006397 (mRNA processing), GO:0003676 (nucleic acid binding), GO:0000381 (regulation of alternative mRNA splicing, via spliceosome), GO:0005681 (spliceosomal complex), GO:0000166 (nucleotide binding), GO:0003729 (mRNA binding)	ENSG00000119707 (1.0)		898	1068	1267	1162	1004	1218	1842	1372	995	1252	1536	1183	1268.94	1149.29	-1.10411	0.182114	0.837795	1
4	nrcam	ENSDARG00000006396	556537	ZDB-GENE-041210-235	GO:0005515 (protein binding)	ENSG00000091129 (1.0)		148	176	223	204	157	190	204	152	188	237	271	209	199.074	190.325	-1.04597	0.954273	1	1
20	laptm4a	ENSDARG00000006397	100003844	ZDB-GENE-030131-1024	GO:0016021 (integral to membrane), GO:0016020 (membrane)	ENSG00000068697 (1.0)		420	500	464	425	319	387	575	428	327	412	520	400	413.395	437.347	1.05794	0.591029	1	1
15	ywhae1	ENSDARG00000006399	322060	ZDB-GENE-030131-779	GO:0055114 (oxidation-reduction process), GO:0016491 (oxidoreductase activity), GO:0019904 (protein domain specific binding), GO:0004497 (monooxygenase activity)	ENSG00000108953 (1.0)		1726	2053	2216	2032	1628	1975	3495	2603	1706	2147	2832	2181	2310.21	2019.98	-1.14368	0.0397727	0.483028	1
21	hmgb3b	ENSDARG00000006408	550466	ZDB-GENE-050417-290	GO:0005634 (nucleus), GO:0003677 (DNA binding)	ENSG00000029993 (1.0)		499	594	618	567	420	509	764	569	344	433	606	467	489.514	556.579	1.137	0.223539	0.878851	1
4	mapk12b	ENSDARG00000006409	557810	ZDB-GENE-041210-123	GO:0006468 (protein phosphorylation), GO:0016310 (phosphorylation), GO:0005524 (ATP binding), GO:0016772 (transferase activity, transferring phosphorus-containing groups), GO:0004672 (protein kinase activity), GO:0004713 (protein tyrosine kinase activity), GO:0000166 (nucleotide binding), GO:0004674 (protein serine/threonine kinase activity), GO:0004707 (MAP kinase activity), GO:0016301 (kinase a…	ENSG00000188130 (1.0)		125	149	157	144	127	154	283	211	121	152	197	152	171.579	148.904	-1.15228	0.250191	0.895474	1
12	rpl38	ENSDARG00000006413	436759	ZDB-GENE-030131-8752	GO:0006412 (translation), GO:0009790 (embryo development), GO:0005622 (intracellular), GO:0005840 (ribosome), GO:0030529 (ribonucleoprotein complex), GO:0003735 (structural constituent of ribosome)	ENSG00000172809 (0.0)		1285	1529	1866	1711	1323	1605	3167	2358	1301	1638	1992	1534	1843.27	1614.81	-1.14148	0.359919	0.950816	1
12	atrnl1b	ENSDARG00000006420	569196	ZDB-GENE-030131-8092	GO:0007275 (multicellular organismal development), GO:0016021 (integral to membrane), GO:0016020 (membrane), GO:0004872 (receptor activity), GO:0030246 (carbohydrate binding), GO:0005515 (protein binding)	ENSG00000107518 (0.0)		396	471	548	502	466	565	613	456	417	525	637	490	490.619	512.941	1.0455	0.582662	1	1
9	esyt3	ENSDARG00000006422	553238	ZDB-GENE-050809-35	GO:0008150 (biological_process), GO:0005575 (cellular_component), GO:0003674 (molecular_function), GO:0005515 (protein binding)	ENSG00000158220 (1.0)		135	161	156	143	104	126	124	92	110	138	201	155	128.522	143.264	1.1147	0.4478	0.992145	1
1	fabp2	ENSDARG00000006427	30708	ZDB-GENE-991019-5	GO:0006810 (transport), GO:0005215 (transporter activity), GO:0008289 (lipid binding)	ENSG00000145384 (1.0)		1972	2346	2262	2074	1710	2074	2514	1872	1256	1581	2259	1739	1730.82	2164.75	1.25071	0.00308716	0.106728	1
1	polr1e	ENSDARG00000006434	553733	ZDB-GENE-050522-251	GO:0006351 (transcription, DNA-templated), GO:0005634 (nucleus), GO:0003677 (DNA binding), GO:0003899 (DNA-directed RNA polymerase activity)	ENSG00000137054 (1.0)		159	189	163	149	131	159	316	235	134	169	184	142	181.888	165.838	-1.09678	0.525205	1	1
15	slc19a3a	ENSDARG00000006447	557854	ZDB-GENE-110411-41	GO:0055085 (transmembrane transport), GO:0006810 (transport), GO:0016021 (integral to membrane), GO:0016020 (membrane)	ENSG00000135917 (0.0)		34	40	47	43	35	42	13	10	23	29	42	32	23.6569	41.9991	1.77534	0.0364108	0.46302	1
14	pdgfrl	ENSDARG00000006456	393284	ZDB-GENE-040426-901	GO:0042802 (identical protein binding), GO:0005515 (protein binding)	ENSG00000104213 (1.0)		62	74	87	80	70	85	80	60	68	86	88	68	70.9757	79.4795	1.11981	0.474966	0.999697	1
25	CECR5	ENSDARG00000006462	100137610	ZDB-GENE-080220-59	GO:0005575 (cellular_component)	ENSG00000069998 (1.0)		58	69	88	81	64	78	121	90	67	84	102	79	84.3264	75.7727	-1.11289	0.604577	1	1
9	pcdh8	ENSDARG00000006467	30456	ZDB-GENE-980526-242	GO:0007156 (homophilic cell adhesion), GO:0007155 (cell adhesion), GO:0016021 (integral to membrane), GO:0016020 (membrane), GO:0005886 (plasma membrane), GO:0005509 (calcium ion binding)	ENSG00000136099 (0.0)		12	14	45	41	29	35	23	17	10	13	15	12	13.7549	30.2372	2.19829	0.0442297	0.507756	1
3	grap2a	ENSDARG00000006468	550452	ZDB-GENE-050417-275	GO:0005575 (cellular_component), GO:0005515 (protein binding)	ENSG00000100351 (1.0)		12	14	9	8	9	11	87	65	12	15	19	15	31.507	11.1484	-2.82614	0.190319	0.847559	1
7	fam154b	ENSDARG00000006474	641580	ZDB-GENE-051127-27	GO:0008150 (biological_process), GO:0005575 (cellular_component), GO:0003674 (molecular_function)	ENSG00000188659 (1.0)		16	19	23	21	22	27	8	6	18	23	12	9	12.6183	22.2698	1.76488	0.0941458	0.686758	1
6	ddi2	ENSDARG00000006477	386644	ZDB-GENE-031030-15	GO:0006508 (proteolysis), GO:0004190 (aspartic-type endopeptidase activity), GO:0005515 (protein binding), GO:0005575 (cellular_component)	ENSG00000197312 (0.0)		877	1043	1013	929	772	936	1052	783	674	848	1047	806	812.652	969.528	1.19304	0.0264613	0.39837	1
7	anp32a	ENSDARG00000006487	335907	ZDB-GENE-030131-7850	GO:0006913 (nucleocytoplasmic transport), GO:0005634 (nucleus), GO:0005737 (cytoplasm), GO:0005783 (endoplasmic reticulum), GO:0048471 (perinuclear region of cytoplasm), GO:0005515 (protein binding)	ENSG00000139223 (1.0), ENSG00000140350 (1.0)		3787	4505	4781	4383	3633	4407	6971	5191	3634	4574	5829	4488	4751.2	4431.91	-1.07204	0.235442	0.886489	1
5	agpat9l	ENSDARG00000006491	567414	ZDB-GENE-060531-19	GO:0008152 (metabolic process), GO:0006629 (lipid metabolic process), GO:0008654 (phospholipid biosynthetic process), GO:0019432 (triglyceride biosynthetic process), GO:0016024 (CDP-diacylglycerol biosynthetic process), GO:0016021 (integral to membrane), GO:0016020 (membrane), GO:0005783 (endoplasmic reticulum), GO:0005789 (endoplasmic reticulum membrane), GO:0016746 (transferase activity, transf…	ENSG00000138678 (0.0)		69	82	72	66	47	57	49	36	56	70	66	51	52.5993	68.3713	1.29985	0.155659	0.801432	1
7	asb7	ENSDARG00000006494	405798	ZDB-GENE-040426-2429	GO:0035556 (intracellular signal transduction), GO:0016567 (protein ubiquitination), GO:0003674 (molecular_function), GO:0005515 (protein binding)	ENSG00000183475 (0.0)		145	173	185	170	151	183	141	105	170	214	264	203	174.087	175.096	1.0058	0.862662	1	1
13	rtn1a	ENSDARG00000006497	323706	ZDB-GENE-030131-2426	GO:0008150 (biological_process), GO:0016021 (integral to membrane), GO:0016020 (membrane), GO:0003674 (molecular_function)	ENSG00000139970 (1.0)		1866	2220	2271	2082	1800	2184	3642	2712	1869	2353	3140	2418	2494.14	2161.86	-1.1537	0.0236924	0.379259	1
7	cyp2x10.2	ENSDARG00000006501	322545	ZDB-GENE-060818-12	GO:0055114 (oxidation-reduction process), GO:0020037 (heme binding), GO:0016705 (oxidoreductase activity, acting on paired donors, with incorporation or reduction of molecular oxygen), GO:0005506 (iron ion binding)			0	0	2	2	1	1	0	0	0	0	3	2	0.769952	1.01556	1.31899	1	1	1
14	CABZ01067175.1	ENSDARG00000006503	100008066		GO:0006355 (regulation of transcription, DNA-dependent), GO:0003677 (DNA binding), GO:0003700 (sequence-specific DNA binding transcription factor activity), GO:0043565 (sequence-specific DNA binding)	ENSG00000164438 (1.0)		3	4	1	1	2	2	1	1	4	5	3	2	2.69656	2.30402	-1.17037	1	1	1
8	pip5k1bb	ENSDARG00000006508	447840	ZDB-GENE-040912-141	GO:0046488 (phosphatidylinositol metabolic process), GO:0005575 (cellular_component), GO:0016307 (phosphatidylinositol phosphate kinase activity)	ENSG00000107242 (1.0)		105	125	108	99	111	135	166	124	68	86	115	89	99.2525	119.528	1.20428	0.380712	0.958308	1
6	her6	ENSDARG00000006514	30288	ZDB-GENE-980526-144	GO:0006355 (regulation of transcription, DNA-dependent), GO:0007219 (Notch signaling pathway), GO:0006351 (transcription, DNA-templated), GO:0001757 (somite specification), GO:0009952 (anterior/posterior pattern specification), GO:0021794 (thalamus development), GO:0045664 (regulation of neuron differentiation), GO:0005634 (nucleus), GO:0003677 (DNA binding), GO:0046983 (protein dimerization acti…	ENSG00000188290 (0.0)		378	450	520	477	428	519	996	742	426	536	645	497	591.519	481.88	-1.22752	0.140514	0.778865	1
14	afap1l1a	ENSDARG00000006518	100535038	ZDB-GENE-050913-76		ENSG00000157510 (0.0)		48	57	65	60	50	61	83	62	50	63	70	54	59.5479	59.1172	-1.00729	1	1	1
3	otop2	ENSDARG00000006522	494472	ZDB-GENE-050104-2		ENSG00000183034 (1.0)		6	7	10	9	9	11	19	14	6	8	18	14	11.8535	9.07463	-1.30623	0.570623	1	1
21	supt6h	ENSDARG00000006524	337866	ZDB-GENE-030131-7949	GO:0006355 (regulation of transcription, DNA-dependent), GO:0006351 (transcription, DNA-templated), GO:0032784 (regulation of DNA-dependent transcription, elongation), GO:0006357 (regulation of transcription from RNA polymerase II promoter), GO:0006139 (nucleobase-containing compound metabolic process), GO:0007507 (heart development), GO:0001756 (somitogenesis), GO:0035050 (embryonic heart tube d…	ENSG00000109111 (1.0)		1386	1649	1680	1540	1231	1493	1959	1459	1264	1591	2093	1612	1553.81	1560.82	1.00451	0.922364	1	1
1	fn1b	ENSDARG00000006526	334613	ZDB-GENE-030131-6545	GO:0005576 (extracellular region), GO:0005515 (protein binding), GO:0001756 (somitogenesis)	ENSG00000115414 (1.0)		4760	5663	6715	6156	4269	5179	4437	3304	2040	2568	3934	3029	2967.01	5665.98	1.90966	5.57404e-14	3.30528e-11	1
21	brd3a	ENSDARG00000006527	327372	ZDB-GENE-030131-6141	GO:0005515 (protein binding)	ENSG00000169925 (1.0)		992	1180	1266	1161	1004	1218	1575	1173	1071	1348	1631	1256	1258.94	1186.26	-1.06126	0.494027	1	1
6	C1QTNF6 (1 of 2)	ENSDARG00000006544	570839		GO:0005515 (protein binding)	ENSG00000133466 (1.0), ENSG00000184471 (1.0)		2	2	1	1	1	1	0	0	3	4	0	0	1.25879	1.50309	1.19408	0.903664	1	1
7	rgp1	ENSDARG00000006545	436881	ZDB-GENE-040718-352	GO:0008150 (biological_process), GO:0005575 (cellular_component), GO:0003674 (molecular_function)	ENSG00000107185 (1.0)		81	96	126	116	89	108	226	168	104	131	157	121	140.031	106.616	-1.31342	0.0804682	0.650164	1
[truncated: 30,289 more rows]
